# Supplementary material for: Coordinated Regulation of Protoperithecium Development by MAP Kinases MAK-1 and MAK-2 in Neurospora crassa
Source: Front Microbiol. 2021 Nov 26;12:769615. doi: 10.3389/fmicb.2021.769615 (PMC8662359; doi:10.3389/fmicb.2021.769615)
Supplement: Supplementary file 2 [file Table_1.XLS]

## Sheet: Supplementary Data S1
Supplementary Data S1. Total genes were detected in all samples by RNA-seq
Locus	rpkm Δmak2-A	rpkm Δmak2-S	rpkm Δmak1-A	rpkm Δmak1-S	rpkm WT-A	rpkm WT-S	WT-S /WT_A	Δmak2-S /WT_S	Δmak1-S /WT_S	cellular_component	molecular_function	biological_process	pathway	gi_number	blast_nr
NCU00001	0	0	0	0	0	0	#DIV/0!	#DIV/0!	#DIV/0!	-	-	-	-	gi|336470608|gb|EGO58769.1|	hypothetical protein NEUTE1DRAFT_38111 [Neurospora tetrasperma FGSC 2508]
NCU00003	12.3224	43.2079	27.6063	40.322	24.6025	54.169	2.20176	0.79765	0.744374	-	-	-	-	gi|336469530|gb|EGO57692.1|	hypothetical protein NEUTE1DRAFT_100595 [Neurospora tetrasperma FGSC 2508]
NCU00004	22.0425	79.7943	25.9481	70.6805	22.1877	75.2413	3.39112	1.06051	0.939384	-	-	-	-	gi|336469531|gb|EGO57693.1|	hypothetical protein NEUTE1DRAFT_122076 [Neurospora tetrasperma FGSC 2508]
NCU00005	19.4857	56.6048	25.5962	63.6875	18.2915	44.2868	2.42116	1.27814	1.43807	-	-	-	-	gi|336469532|gb|EGO57694.1|	hypothetical protein NEUTE1DRAFT_81495 [Neurospora tetrasperma FGSC 2508]
NCU00006	52.8411	86.5878	68.0995	116.247	53.2983	157.738	2.95953	0.548935	0.736963	-	-	-	-	gi|336469534|gb|EGO57696.1|	hypothetical protein NEUTE1DRAFT_129580 [Neurospora tetrasperma FGSC 2508]
NCU00007	45.5319	24.1108	33.3811	29.6306	53.1158	26.4445	0.497865	0.911752	1.12048	-	-	-	-	gi|85082841|ref|XP_956994.1|	hypothetical protein NCU00007 [Neurospora crassa OR74A]
NCU00008	9.69108	20.5947	12.8659	27.3466	4.74455	19.1678	4.03997	1.07444	1.42669	GO:0005783//endoplasmic reticulum	GO:0050291//sphingosine N-acyltransferase activity	GO:0046513//ceramide biosynthetic process	ko00600//Sphingolipid metabolism	gi|336469536|gb|EGO57698.1|	hypothetical protein NEUTE1DRAFT_81502 [Neurospora tetrasperma FGSC 2508]
NCU00009	0	0	0	0.936855	1.32065	0	0	#DIV/0!	#DIV/0!	-	-	-	-	gi|336469537|gb|EGO57699.1|	hypothetical protein NEUTE1DRAFT_100602 [Neurospora tetrasperma FGSC 2508]
NCU00010	1.92126	4.22701	3.85817	6.18197	2.86333	13.1502	4.59262	0.321441	0.470105	-	-	-	-	gi|336469539|gb|EGO57701.1|	hypothetical protein NEUTE1DRAFT_81506 [Neurospora tetrasperma FGSC 2508]
NCU00011	3.45425	0.978757	1.96537	6.29826	2.53669	6.99873	2.759	0.139848	0.899915	-	-	-	-	gi|336469540|gb|EGO57702.1|	hypothetical protein NEUTE1DRAFT_43084 [Neurospora tetrasperma FGSC 2508]
NCU00013	0	0	0	0.609899	0	0	#DIV/0!	#DIV/0!	#DIV/0!	-	-	-	-	gi|336469541|gb|EGO57703.1|	hypothetical protein NEUTE1DRAFT_146247 [Neurospora tetrasperma FGSC 2508]
NCU00014	20.7941	36.3339	26.0288	30.8734	12.7254	24.0751	1.89189	1.50919	1.28238	-	-	-	-	gi|336469542|gb|EGO57704.1|	hypothetical protein NEUTE1DRAFT_62828 [Neurospora tetrasperma FGSC 2508]
NCU00015	51.0554	40.157	30.3013	54.8001	33.9381	36.6897	1.08108	1.0945	1.49361	-	-	-	-	gi|350290811|gb|EGZ72025.1|	hypothetical protein NEUTE2DRAFT_111224 [Neurospora tetrasperma FGSC 2509]
NCU00017	1.72286	4.27149	3.18585	10.4338	4.27009	11.2202	2.62762	0.380697	0.929912	-	-	-	-	gi|336469544|gb|EGO57706.1|	hypothetical protein NEUTE1DRAFT_129586 [Neurospora tetrasperma FGSC 2508]
NCU00018	56.0799	120.494	136.37	115.172	79.0037	164.197	2.07835	0.733836	0.701424	GO:0005634//nucleus;GO:0005789//endoplasmic reticulum membrane;GO:0005829//cytosol	GO:0016887//ATPase activity	GO:0006511//ubiquitin-dependent protein catabolic process;GO:0006906//vesicle fusion;GO:0015031//protein transport;GO:0030433//ER-associated protein catabolic process	ko04141//Protein processing in endoplasmic reticulum	gi|336469545|gb|EGO57707.1|	hypothetical protein NEUTE1DRAFT_62836 [Neurospora tetrasperma FGSC 2508]
NCU00019	0.506355	2.43908	0.864308	1.71462	0.557777	1.75875	3.15314	1.38682	0.974907	-	-	-	-	gi|336469546|gb|EGO57708.1|	hypothetical protein NEUTE1DRAFT_129588 [Neurospora tetrasperma FGSC 2508]
NCU00021	12.9181	13.8422	29.3484	10.6633	10.0211	9.87435	0.985358	1.40183	1.0799	-	-	-	-	gi|336469548|gb|EGO57710.1|	hypothetical protein NEUTE1DRAFT_122088 [Neurospora tetrasperma FGSC 2508]
NCU00022	7.67294	19.4651	8.39032	18.2687	7.79182	19.1553	2.45838	1.01618	0.953714	-	-	-	-	gi|336469549|gb|EGO57711.1|	hypothetical protein NEUTE1DRAFT_122089 [Neurospora tetrasperma FGSC 2508]
NCU00023	59.7239	210.979	105.704	185.788	72.0803	116.757	1.61982	1.80699	1.59123	-	-	-	-	gi|336469551|gb|EGO57713.1|	hypothetical protein NEUTE1DRAFT_62846 [Neurospora tetrasperma FGSC 2508]
NCU00024	174.439	136.142	107.087	153.052	143.273	154.13	1.07578	0.883291	0.993009	-	-	-	-	gi|336469552|gb|EGO57714.1|	hypothetical protein NEUTE1DRAFT_62849 [Neurospora tetrasperma FGSC 2508]
NCU00025	57.3361	78.188	47.032	92.2998	39.7253	53.8335	1.35514	1.45241	1.71454	-	-	-	-	gi|336469553|gb|EGO57715.1|	hypothetical protein NEUTE1DRAFT_129594 [Neurospora tetrasperma FGSC 2508]
NCU00026	81.5644	112.125	90.006	125.482	68.4385	97.9384	1.43104	1.14485	1.28123	-	-	-	-	gi|336469554|gb|EGO57716.1|	hypothetical protein NEUTE1DRAFT_81533 [Neurospora tetrasperma FGSC 2508]
NCU00027	12.46	34.4225	29.2437	30.0212	8.57832	25.6962	2.99549	1.33959	1.16831	-	-	-	-	gi|85082920|ref|XP_957014.1|	hypothetical protein NCU00027 [Neurospora crassa OR74A]
NCU00028	20.0725	54.9793	18.4907	32.8643	16.4954	48.9692	2.96865	1.12273	0.671123	GO:0005575//cellular_component	-	GO:0008283//cell proliferation	-	gi|336469556|gb|EGO57718.1|	hypothetical protein NEUTE1DRAFT_116920 [Neurospora tetrasperma FGSC 2508]
NCU00029	63.2514	104.358	66.9469	151.977	74.0637	86.9264	1.17367	1.20053	1.74834	-	-	-	-	gi|336469557|gb|EGO57719.1|	hypothetical protein NEUTE1DRAFT_122096 [Neurospora tetrasperma FGSC 2508]
NCU00030	57.2734	71.5433	62.591	66.3141	26.9285	87.3355	3.24323	0.819177	0.759303	GO:0005634//nucleus;GO:0005739//mitochondrion;GO:0005743//mitochondrial inner membrane;GO:0005739//mitochondrion	GO:0004520//endodeoxyribonuclease activity;GO:0004529//exodeoxyribonuclease activity;GO:0004540//ribonuclease activity	GO:0006308//DNA catabolic process;GO:0006401//RNA catabolic process;GO:0006915//apoptotic process	ko04210//Apoptosis	gi|336469558|gb|EGO57720.1|	mitochondrial nuclease [Neurospora tetrasperma FGSC 2508]
NCU00031	1.23716	3.15493	0.351955	4.51152	1.3628	1.43236	1.05105	2.2026	3.1497	-	-	-	-	gi|336469559|gb|EGO57721.1|	hypothetical protein NEUTE1DRAFT_109922 [Neurospora tetrasperma FGSC 2508]
NCU00032	34.9412	27.8878	74.2109	29.4927	54.0618	21.8871	0.404854	1.27417	1.34749	-	-	-	-	gi|350290791|gb|EGZ72005.1|	hypothetical protein NEUTE2DRAFT_158081 [Neurospora tetrasperma FGSC 2509]
NCU00034	147.23	173.965	168.68	182.359	147.104	96.5366	0.656248	1.80206	1.88901	-	-	-	ko00900//Terpenoid backbone biosynthesis	gi|336273658|ref|XP_003351583.1|	hypothetical protein SMAC_00124 [Sordaria macrospora k-hell]
NCU00035	11.9777	19.0674	15.7984	15.4862	9.59572	44.8177	4.6706	0.425444	0.345537	-	-	-	ko04975//Fat digestion and absorption	gi|336469562|gb|EGO57724.1|	hypothetical protein NEUTE1DRAFT_129602 [Neurospora tetrasperma FGSC 2508]
NCU00036	0	1.73429	0	0	2.24742	1.77161	0.788286	0.978934	0	-	-	-	-	gi|336469563|gb|EGO57725.1|	hypothetical protein NEUTE1DRAFT_18845 [Neurospora tetrasperma FGSC 2508]
NCU00037	13.1951	31.8548	21.0215	31.0707	10.2715	27.8043	2.70695	1.14568	1.11748	GO:0005634//nucleus;GO:0005730//nucleolus;GO:0005829//cytosol;GO:0005847//mRNA cleavage and polyadenylation specificity factor complex	-	GO:0031124//mRNA 3'-end processing	ko03015//mRNA surveillance pathway	gi|164428768|ref|XP_957024.2|	protein PFS2 [Neurospora crassa OR74A]
NCU00038	0.85667	3.09489	1.64505	4.01657	1.4155	4.27731	3.02176	0.72356	0.939041	-	-	-	-	gi|336469565|gb|EGO57727.1|	hypothetical protein NEUTE1DRAFT_81560 [Neurospora tetrasperma FGSC 2508]
NCU00039	0.18518	2.04635	0.316087	2.60469	0	3.37678	#DIV/0!	0.606007	0.771355	-	-	-	-	gi|336469567|gb|EGO57729.1|	hypothetical protein NEUTE1DRAFT_109929 [Neurospora tetrasperma FGSC 2508]
NCU00040	105.83	92.9352	270.241	105.321	158.279	143.738	0.908129	0.64656	0.73273	-	-	-	ko03013//RNA transport	gi|336469568|gb|EGO57730.1|	hypothetical protein NEUTE1DRAFT_62889 [Neurospora tetrasperma FGSC 2508]
NCU00041	184.407	304.651	169.372	237.927	114.294	183.144	1.60239	1.66345	1.29912	GO:0005834//heterotrimeric G-protein complex;GO:0031680//G-protein beta/gamma-subunit complex	-	GO:0000909//sporocarp development involved in sexual reproduction;GO:0019236//response to pheromone;GO:0030814//regulation of cAMP metabolic process	-	gi|164428776|ref|XP_956152.2|	G-protein gamma subunit [Neurospora crassa OR74A]
NCU00042	55.5034	93.7483	50.7535	102.798	51.2147	76.6752	1.49713	1.22267	1.34069	-	-	-	-	gi|350290782|gb|EGZ71996.1|	hypothetical protein NEUTE2DRAFT_158072 [Neurospora tetrasperma FGSC 2509]
NCU00043	42.2651	110.395	57.9331	116.296	29.6273	140.129	4.72972	0.787809	0.829921	GO:0005634//nucleus;GO:0005737//cytoplasm;GO:0005829//cytosol;GO:0005847//mRNA cleavage and polyadenylation specificity factor complex	GO:0004721//phosphoprotein phosphatase activity	GO:0000077//DNA damage checkpoint;GO:0000226//microtubule cytoskeleton organization;GO:0000909//sporocarp development involved in sexual reproduction;GO:0006306//DNA methylation;GO:0006470//protein dephosphorylation;GO:0030448//hyphal growth;GO:0042752//regulation of circadian rhythm;GO:0045143//homologous chromosome segregation;GO:0048315//conidium formation	-	gi|317026054|ref|XP_001388840.2|	protein phosphatase 1 zeta [Aspergillus niger CBS 513.88]
NCU00045	3.40954	2.34995	3.46043	1.87222	2.94373	1.76038	0.59801	1.33491	1.06354	-	-	-	-	gi|336469572|gb|EGO57734.1|	hypothetical protein NEUTE1DRAFT_81580 [Neurospora tetrasperma FGSC 2508]
NCU00046	45.3461	55.2149	71.2425	108.113	31.3507	63.7344	2.03295	0.866329	1.69631	-	-	-	-	gi|336469574|gb|EGO57736.1|	hypothetical protein NEUTE1DRAFT_62903 [Neurospora tetrasperma FGSC 2508]
NCU00047	5.9468	2.24669	3.38357	2.06534	2.18357	4.59008	2.1021	0.489467	0.449957	-	-	-	-	gi|350290777|gb|EGZ71991.1|	hypothetical protein NEUTE2DRAFT_129363 [Neurospora tetrasperma FGSC 2509]
NCU00048	1.01124	0.859604	0.863055	0	0	0	#DIV/0!	#DIV/0!	#DIV/0!	-	-	-	-	gi|336469576|gb|EGO57738.1|	hypothetical protein NEUTE1DRAFT_100637 [Neurospora tetrasperma FGSC 2508]
NCU00049	2.32586	1.97709	0	1.8175	0	4.03927	#DIV/0!	0.489467	0.449957	-	-	-	-	gi|158299364|ref|XP_319465.4|	AGAP010274-PA [Anopheles gambiae str. PEST]
NCU00050	100.997	113.098	154.486	104.87	78.2333	165.388	2.11404	0.683832	0.63408	GO:0005739//mitochondrion	-	-	-	gi|336469578|gb|EGO57740.1|	hypothetical protein NEUTE1DRAFT_116929 [Neurospora tetrasperma FGSC 2508]
NCU00051	47.848	70.3025	61.6602	54.2278	27.2262	53.38	1.96061	1.31702	1.01588	-	-	-	-	gi|336469579|gb|EGO57741.1|	hypothetical protein NEUTE1DRAFT_62911 [Neurospora tetrasperma FGSC 2508]
NCU00052	0.362848	7.86517	1.85806	22.258	0.399697	14.8085	37.0495	0.531124	1.50305	-	-	-	-	gi|336469580|gb|EGO57742.1|	hypothetical protein NEUTE1DRAFT_41519 [Neurospora tetrasperma FGSC 2508]
NCU00054	1.06495	2.17262	0.545337	1.66438	1.87696	5.54845	2.95607	0.391574	0.299972	-	-	-	-	gi|336469582|gb|EGO57744.1|	hypothetical protein NEUTE1DRAFT_41238 [Neurospora tetrasperma FGSC 2508]
NCU00055	6.28415	18.7885	10.5416	24.0452	11.4576	36.1276	3.15314	0.520059	0.665562	-	-	-	-	gi|336469583|gb|EGO57745.1|	hypothetical protein NEUTE1DRAFT_81593 [Neurospora tetrasperma FGSC 2508]
NCU00056	5.06259	19.2719	8.64144	15.3083	6.30411	14.1438	2.24358	1.36257	1.08233	-	-	-	ko00780//Biotin metabolism	gi|336469586|gb|EGO57748.1|	3-oxoacyl--synthase [Neurospora tetrasperma FGSC 2508]
NCU00057	59.5647	53.8475	67.7814	55.9041	39.2293	39.1338	0.997566	1.37598	1.42854	-	-	-	-	gi|336469587|gb|EGO57749.1|	hypothetical protein NEUTE1DRAFT_129617 [Neurospora tetrasperma FGSC 2508]
NCU00058	15.7435	11.6821	6.01298	8.76804	7.76091	8.53473	1.09971	1.36877	1.02734	-	-	-	-	gi|350290764|gb|EGZ71978.1|	hypothetical protein NEUTE2DRAFT_129351 [Neurospora tetrasperma FGSC 2509]
NCU00059	1.96157	7.2652	4.66362	6.02183	1.85209	5.96157	3.21884	1.21867	1.01011	-	-	-	-	gi|336469589|gb|EGO57751.1|	hypothetical protein NEUTE1DRAFT_81610 [Neurospora tetrasperma FGSC 2508]
NCU00060	18.9527	61.0509	23.8374	65.2818	17.8557	75.3573	4.22036	0.810152	0.866297	-	-	-	-	gi|336469590|gb|EGO57752.1|	hypothetical protein NEUTE1DRAFT_122121 [Neurospora tetrasperma FGSC 2508]
NCU00061	9.27869	85.3583	6.33519	105.376	5.22405	98.117	18.7818	0.869965	1.07399	-	-	-	-	gi|336469591|gb|EGO57753.1|	hypothetical protein NEUTE1DRAFT_122122 [Neurospora tetrasperma FGSC 2508]
NCU00062	0	0	0	1.27993	0	0	#DIV/0!	#DIV/0!	#DIV/0!	-	-	-	-	gi|336469592|gb|EGO57754.1|	hypothetical protein NEUTE1DRAFT_42325 [Neurospora tetrasperma FGSC 2508]
NCU00063	0	0	0	0	0	0	#DIV/0!	#DIV/0!	#DIV/0!	-	-	-	-	gi|336469593|gb|EGO57755.1|	hypothetical protein NEUTE1DRAFT_42054 [Neurospora tetrasperma FGSC 2508]
NCU00064	6.54148	15.6931	10.0492	13.6312	9.76784	8.33099	0.8529	1.88371	1.63621	-	-	-	-	gi|336469594|gb|EGO57756.1|	hypothetical protein NEUTE1DRAFT_62940 [Neurospora tetrasperma FGSC 2508]
NCU00065	9.06964	14.7339	22.0176	18.742	5.32837	16.4511	3.08745	0.89562	1.13925	-	-	-	-	gi|336469596|gb|EGO57758.1|	hypothetical protein NEUTE1DRAFT_62941 [Neurospora tetrasperma FGSC 2508]
NCU00066	15.3401	27.1974	28.1794	31.0527	15.9324	30.193	1.89507	0.900784	1.02847	-	-	-	-	gi|74613776|sp|Q7RX84.1|CWC22_NEUCR	hypothetical protein NCU00157 [Neurospora crassa OR74A]
NCU00067	469.426	643.759	306.227	654.964	335.879	584.955	1.74156	1.10053	1.11968	-	-	-	-	gi|336469598|gb|EGO57760.1|	dolichyl-phosphate mannosyltransferase polypeptide 2 [Neurospora tetrasperma FGSC 2508]
NCU00068	65.9834	47.8669	67.5116	49.2416	70.9963	45.4043	0.639531	1.05424	1.08451	-	-	-	-	gi|336469599|gb|EGO57761.1|	hypothetical protein NEUTE1DRAFT_81630 [Neurospora tetrasperma FGSC 2508]
NCU00069	5.42299	0	1.54277	1.88342	1.32749	2.09289	1.57657	0	0.899915	-	-	-	-	gi|336469600|gb|EGO57762.1|	hypothetical protein NEUTE1DRAFT_62953 [Neurospora tetrasperma FGSC 2508]
NCU00070	4.42799	9.01378	11.3373	11.3821	3.97915	7.48762	1.88172	1.20382	1.52013	-	-	-	-	gi|336469602|gb|EGO57764.1|	hypothetical protein NEUTE1DRAFT_129627 [Neurospora tetrasperma FGSC 2508]
NCU00071	0	0	0	0	0	0	#DIV/0!	#DIV/0!	#DIV/0!	-	-	-	-	gi|336469603|gb|EGO57765.1|	hypothetical protein NEUTE1DRAFT_100659 [Neurospora tetrasperma FGSC 2508]
NCU00072	49.2608	81.0977	76.8999	80.886	40.5258	68.2236	1.68346	1.18871	1.1856	-	-	-	-	gi|336469604|gb|EGO57766.1|	hypothetical protein NEUTE1DRAFT_62960 [Neurospora tetrasperma FGSC 2508]
NCU00073	24.2069	82.9444	32.3738	92.24	22.8166	81.9122	3.59003	1.0126	1.12608	-	-	-	-	gi|336469605|gb|EGO57767.1|	hypothetical protein NEUTE1DRAFT_81640 [Neurospora tetrasperma FGSC 2508]
NCU00074	16.1282	126.995	20.6472	117.408	13.0908	130.465	9.96619	0.973403	0.899915	-	-	-	-	gi|85079616|ref|XP_956384.1|	hypothetical protein NCU00074 [Neurospora crassa OR74A]
NCU00075	96.0306	120.384	89.9609	114.457	69.8095	104.444	1.49614	1.15262	1.09586	-	-	-	-	gi|85079621|ref|XP_956385.1|	hypothetical protein NCU00075 [Neurospora crassa OR74A]
NCU00076	0.817525	6.60188	2.7909	8.30491	1.57596	25.0236	15.8783	0.263826	0.331883	GO:0005641//nuclear envelope lumen;GO:0048471//perinuclear region of cytoplasm	GO:0004527//exonuclease activity;GO:0008408//3'-5' exonuclease activity	GO:0033168//conversion of ds siRNA to ss siRNA involved in RNA interference;GO:0043331//response to dsRNA;GO:0030437//ascospore formation;GO:0030582//fruiting body development;GO:0031054//pre-miRNA processing	-	gi|336469608|gb|EGO57770.1|	QDE-2-interacting protein [Neurospora tetrasperma FGSC 2508]
NCU00077	1.03988	2.94648	0.739578	2.16691	0.763653	4.21384	5.518	0.699239	0.514237	-	-	-	ko03450//Non-homologous end-joining	gi|161789042|sp|Q7RX73.2|KU80_NEUCR	heat shock protein 101 [Neurospora crassa OR74A]
NCU00078	25.449	49.5617	18.4779	33.2433	24.8953	30.8387	1.23874	1.60713	1.07797	-	-	-	-	gi|336469610|gb|EGO57772.1|	hypothetical protein NEUTE1DRAFT_129634 [Neurospora tetrasperma FGSC 2508]
NCU00079	0	0	0	0	0	0	#DIV/0!	#DIV/0!	#DIV/0!	-	-	-	-	gi|336469611|gb|EGO57773.1|	hypothetical protein NEUTE1DRAFT_109965 [Neurospora tetrasperma FGSC 2508]
NCU00080	261.064	58.1993	138.207	49.3144	294.462	61.2611	0.208044	0.95002	0.804987	-	-	-	-	gi|336469612|gb|EGO57774.1|	hypothetical protein NEUTE1DRAFT_146303 [Neurospora tetrasperma FGSC 2508]
NCU00081	0.363984	2.01112	0.776615	1.56436	1.20284	0.632123	0.525524	3.18154	2.47477	-	-	-	ko03460//Fanconi anemia pathway	gi|350290740|gb|EGZ71954.1|	prokaryotic type I DNA topoisomerase [Neurospora tetrasperma FGSC 2509]
NCU00082	0	0.479876	0	0	0	0.490202	#DIV/0!	0.978934	0	-	-	-	-	gi|350290739|gb|EGZ71953.1|	hypothetical protein NEUTE2DRAFT_158039 [Neurospora tetrasperma FGSC 2509]
NCU00083	65.7701	178.817	74.4385	191.443	68.8909	162.468	2.35834	1.10062	1.17834	-	-	-	-	gi|336469615|gb|EGO57777.1|	hypothetical protein NEUTE1DRAFT_109968 [Neurospora tetrasperma FGSC 2508]
NCU00084	0	0	0	0	0	0	#DIV/0!	#DIV/0!	#DIV/0!	-	-	-	-	gi|336469617|gb|EGO57779.1|	hypothetical protein NEUTE1DRAFT_129637 [Neurospora tetrasperma FGSC 2508]
NCU00085	7.08318	8.97681	10.8814	10.5668	5.24895	9.39365	1.78962	0.955626	1.12489	-	-	-	-	gi|336469618|gb|EGO57780.1|	hypothetical protein NEUTE1DRAFT_122141 [Neurospora tetrasperma FGSC 2508]
NCU00086	3.14305	1.60304	1.34123	3.1929	1.03867	2.18339	2.1021	0.7342	1.46236	-	-	-	-	gi|336469619|gb|EGO57781.1|	hypothetical protein NEUTE1DRAFT_129639 [Neurospora tetrasperma FGSC 2508]
NCU00087	38.6164	112.06	65.915	108.911	28.3586	97.5129	3.43856	1.14918	1.11689	GO:0005737//cytoplasm;GO:0005829//cytosol	GO:0017057//6-phosphogluconolactonase activity	GO:0006409//tRNA export from nucleus	ko00030//Pentose phosphate pathway	gi|336469621|gb|EGO57783.1|	hypothetical protein NEUTE1DRAFT_146309 [Neurospora tetrasperma FGSC 2508]
NCU00088	331.454	81.7883	163.264	57.7218	141.038	104.271	0.73931	0.784382	0.553575	GO:0005634//nucleus;GO:0005737//cytoplasm	GO:0003869//4-nitrophenylphosphatase activity;GO:0004035//alkaline phosphatase activity	GO:0006417//regulation of translation;GO:0006470//protein dephosphorylation;GO:0016576//histone dephosphorylation	ko00630//Glyoxylate and dicarboxylate metabolism	gi|336469622|gb|EGO57784.1|	4-nitrophenylphosphatase [Neurospora tetrasperma FGSC 2508]
NCU00089	1.23279	1.57189	2.27963	1.60556	1.35798	1.96254	1.44519	0.800946	0.818104	-	-	-	-	gi|336469623|gb|EGO57785.1|	hypothetical protein NEUTE1DRAFT_129642 [Neurospora tetrasperma FGSC 2508]
NCU00090	12.663	82.7082	24.0409	86.0282	14.376	82.9172	5.76776	0.997479	1.03752	-	-	-	-	gi|164428830|ref|XP_957214.2|	pH-response transcription factor pacC/RIM101 [Neurospora crassa OR74A]
NCU00091	0.316013	0	0.179803	0	0.23207	0.182938	0.788286	0	0	-	-	-	-	gi|350290724|gb|EGZ71938.1|	hypothetical protein NEUTE2DRAFT_111040 [Neurospora tetrasperma FGSC 2509]
NCU00092	2.58429	13.1806	6.24916	15.819	1.89782	14.9603	7.88286	0.881041	1.0574	-	-	-	-	gi|85083939|ref|XP_957216.1|	hypothetical protein NCU00092 [Neurospora crassa OR74A]
NCU00093	1.95999	8.88579	1.67278	16.3371	0.719679	15.8848	22.072	0.559391	1.02847	-	-	-	-	gi|336469628|gb|EGO57790.1|	hypothetical protein NEUTE1DRAFT_42519 [Neurospora tetrasperma FGSC 2508]
NCU00095	10.2665	20.8521	17.9118	24.4226	13.5108	21.3008	1.57657	0.978934	1.14656	-	-	-	-	gi|336469629|gb|EGO57791.1|	hypothetical protein NEUTE1DRAFT_122149 [Neurospora tetrasperma FGSC 2508]
NCU00096	0	4.58818	1.67513	8.81908	4.86466	4.26083	0.875874	1.07683	2.0698	-	-	-	-	gi|350290720|gb|EGZ71934.1|	hypothetical protein NEUTE2DRAFT_129306 [Neurospora tetrasperma FGSC 2509]
NCU00097	3.86652	6.06779	5.83832	6.04283	5.89732	0.258265	0.0437937	23.4944	23.3978	-	-	GO:0000909//sporocarp development involved in sexual reproduction;GO:0009416//response to light stimulus;GO:0071998//ascospore release from ascus	-	gi|336469631|gb|EGO57793.1|	hypothetical protein NEUTE1DRAFT_146316 [Neurospora tetrasperma FGSC 2508]
NCU00098	0	0	0	0	0	0	#DIV/0!	#DIV/0!	#DIV/0!	-	-	-	-	gi|336469632|gb|EGO57794.1|	hypothetical protein NEUTE1DRAFT_100685 [Neurospora tetrasperma FGSC 2508]
NCU00099	0	0	3.60914	1.65227	0	1.83603	#DIV/0!	0	0.899915	-	-	-	-	gi|121710166|ref|XP_001272699.1|	SAND protein protein [Aspergillus clavatus NRRL 1]
NCU00100	0.124377	0.31718	0	0.680347	0	0	#DIV/0!	#DIV/0!	#DIV/0!	-	-	-	-	gi|336469633|gb|EGO57795.1|	hypothetical protein NEUTE1DRAFT_81692 [Neurospora tetrasperma FGSC 2508]
NCU00101	19.0119	69.6424	35.1283	57.8945	21.5904	69.9497	3.23986	0.995607	0.827659	-	-	-	-	gi|85083973|ref|XP_957225.1|	hypothetical protein NCU00101 [Neurospora crassa OR74A]
NCU00102	43.2086	59.1867	130.017	64.4421	20.9425	126.71	6.05035	0.467106	0.508581	-	-	-	-	gi|336469635|gb|EGO57797.1|	hypothetical protein NEUTE1DRAFT_81698 [Neurospora tetrasperma FGSC 2508]
NCU00103	99.623	72.2008	69.7808	75.0571	48.0932	54.4543	1.13227	1.3259	1.37835	GO:0005762//mitochondrial large ribosomal subunit;GO:0005761//mitochondrial ribosome	GO:0003735//structural constituent of ribosome	GO:0006412//translation	-	gi|336469636|gb|EGO57798.1|	hypothetical protein NEUTE1DRAFT_116941 [Neurospora tetrasperma FGSC 2508]
NCU00104	77.8499	103.148	84.7059	138.03	140.038	254.53	1.81758	0.405249	0.542293	GO:0005634//nucleus;GO:0005737//cytoplasm;GO:0005792//microsome	GO:0042623//ATPase activity, coupled;GO:0051082//unfolded protein binding;GO:0051087//chaperone binding	GO:0006950//response to stress;GO:0009408//response to heat;GO:0042026//protein refolding;GO:0051085//chaperone mediated protein folding requiring cofactor	-	gi|85083984|ref|XP_957228.1|	heat shock protein 101 [Neurospora crassa OR74A]
NCU00105	8.21635	37.6077	12.9458	41.4864	9.05074	29.6359	3.27442	1.26899	1.39987	GO:0005730//nucleolus;GO:0022625//cytosolic large ribosomal subunit	-	GO:0006364//rRNA processing;GO:0042273//ribosomal large subunit biogenesis	-	gi|164428841|ref|XP_957229.2|	hypothetical protein NCU00105 [Neurospora crassa OR74A]
NCU00106	36.9844	47.2579	48.6539	40.4979	31.3986	47.2521	1.50491	1.00012	0.857061	GO:0005737//cytoplasm	GO:0004349//glutamate 5-kinase activity	GO:0006561//proline biosynthetic process	ko00330//Arginine and proline metabolism	gi|336469639|gb|EGO57801.1|	glutamate 5-kinase [Neurospora tetrasperma FGSC 2508]
NCU00107	8.33798	32.8271	9.73787	32.2349	8.70133	24.388	2.8028	1.34603	1.32175	-	-	-	-	gi|74614125|sp|Q7RYM1.3|ATP23_NEUCR	ATP synthase delta chain, mitochondrial precursor [Neurospora crassa OR74A]
NCU00108	5.08076	9.59752	6.02253	10.1462	5.2858	6.86283	1.29835	1.39848	1.47843	-	-	-	ko04114//Oocyte meiosis	gi|336469641|gb|EGO57803.1|	serine/threonine-protein kinase 6 [Neurospora tetrasperma FGSC 2508]
NCU00109	5.37327	12.7238	7.53393	10.4971	6.76451	12.6644	1.87218	1.0047	0.828869	-	-	-	-	gi|336469642|gb|EGO57804.1|	hypothetical protein NEUTE1DRAFT_63040 [Neurospora tetrasperma FGSC 2508]
NCU00110	9.70315	16.6194	15.6973	16.1832	11.1671	14.8392	1.32883	1.11997	1.09057	-	-	-	-	gi|336469643|gb|EGO57805.1|	hypothetical protein NEUTE1DRAFT_81720 [Neurospora tetrasperma FGSC 2508]
NCU00111	84.9887	63.2138	80.1506	44.1645	72.5552	78.965	1.08834	0.80053	0.559293	-	-	GO:0009416//response to light stimulus	-	gi|336469644|gb|EGO57806.1|	hypothetical protein NEUTE1DRAFT_41301 [Neurospora tetrasperma FGSC 2508]
NCU00112	22.3131	19.4494	20.173	15.2197	14.3725	15.763	1.09675	1.23386	0.965533	-	-	-	-	gi|85084019|ref|XP_957236.1|	hypothetical protein NCU00112 [Neurospora crassa OR74A]
NCU00113	3.46009	7.03029	3.60128	8.17742	1.39444	3.95719	2.83783	1.77658	2.06647	-	-	-	ko00970//Aminoacyl-tRNA biosynthesis	gi|350290705|gb|EGZ71919.1|	hypothetical protein NEUTE2DRAFT_63767 [Neurospora tetrasperma FGSC 2509]
NCU00114	36.5106	60.9219	37.3154	54.9476	21.3505	38.3574	1.79656	1.58827	1.43252	GO:0005761//mitochondrial ribosome	-	-	-	gi|336469648|gb|EGO57810.1|	hypothetical protein NEUTE1DRAFT_129663 [Neurospora tetrasperma FGSC 2508]
NCU00115	9.92072	75.8977	9.8781	100.781	6.07122	91.41	15.0563	0.8303	1.10251	-	-	-	-	gi|336469649|gb|EGO57811.1|	hypothetical protein NEUTE1DRAFT_81733 [Neurospora tetrasperma FGSC 2508]
NCU00116	9.83359	48.3369	14.5958	32.4076	9.41933	60.5148	6.42453	0.798762	0.535532	GO:0016602//CCAAT-binding factor complex	GO:0003677//DNA binding;GO:0003700//sequence-specific DNA binding transcription factor activity;GO:0003704//specific RNA polymerase II transcription factor activity;GO:0030528//transcription regulator activity;GO:0043565//sequence-specific DNA binding	GO:0006109//regulation of carbohydrate metabolic process;GO:0006355//regulation of transcription, DNA-dependent;GO:0033217//regulation of transcription from RNA polymerase II promoter in response to iron ion starvation	ko04612//Antigen processing and presentation	gi|164428854|ref|XP_957240.2|	hypothetical protein NCU00116 [Neurospora crassa OR74A]
NCU00117	1.37897	3.77705	2.87685	4.43	1.85656	3.99137	2.14987	0.946303	1.10989	-	-	-	-	gi|336469651|gb|EGO57813.1|	hypothetical protein NEUTE1DRAFT_63061 [Neurospora tetrasperma FGSC 2508]
NCU00118	0.376353	1.11971	0.321202	2.05865	0.829145	2.12421	2.56193	0.527118	0.969139	-	-	-	-	gi|336469652|gb|EGO57814.1|	hypothetical protein NEUTE1DRAFT_42265 [Neurospora tetrasperma FGSC 2508]
NCU00119	7.01409	9.71937	11.8905	9.76073	6.13878	7.8427	1.27757	1.23929	1.24456	-	-	-	-	gi|336469653|gb|EGO57815.1|	hypothetical protein NEUTE1DRAFT_129667 [Neurospora tetrasperma FGSC 2508]
NCU00120	8.45425	10.0611	10.2619	13.3596	7.34677	9.95135	1.35452	1.01103	1.3425	-	-	-	-	gi|336469654|gb|EGO57816.1|	hypothetical protein NEUTE1DRAFT_81745 [Neurospora tetrasperma FGSC 2508]
NCU00121	13.4575	3.77719	16.4697	4.16675	7.69176	3.63799	0.472972	1.03826	1.14535	-	-	-	-	gi|336469657|gb|EGO57819.1|	hypothetical protein NEUTE1DRAFT_81749 [Neurospora tetrasperma FGSC 2508]
NCU00122	48.7088	194.002	93.1308	159.379	90.2471	200.867	2.22575	0.965823	0.793451	GO:0005737//cytoplasm;GO:0005840//ribosome	GO:0004177//aminopeptidase activity	-	-	gi|336469658|gb|EGO57820.1|	aspartyl aminopeptidase [Neurospora tetrasperma FGSC 2508]
NCU00123	0.559101	0	0	1.3107	0	0	#DIV/0!	#DIV/0!	#DIV/0!	-	-	-	-	gi|350290685|gb|EGZ71899.1|	hypothetical protein NEUTE2DRAFT_63815 [Neurospora tetrasperma FGSC 2509]
NCU00124	8.59782	6.99352	12.019	7.81906	11.2672	9.39664	0.833984	0.744258	0.832113	-	-	-	-	gi|336469660|gb|EGO57822.1|	hypothetical protein NEUTE1DRAFT_146340 [Neurospora tetrasperma FGSC 2508]
NCU00125	7.01768	9.03325	6.84492	7.52068	8.39294	6.79015	0.809031	1.33035	1.10759	-	-	-	-	gi|336469661|gb|EGO57823.1|	hypothetical protein NEUTE1DRAFT_146341 [Neurospora tetrasperma FGSC 2508]
NCU00126	9.54066	16.4392	11.4436	22.5676	7.95317	9.18015	1.15428	1.79073	2.4583	-	-	-	-	gi|350290682|gb|EGZ71896.1|	hypothetical protein NEUTE2DRAFT_158000 [Neurospora tetrasperma FGSC 2509]
NCU00127	16.5813	18.0947	11.2829	15.5836	16.5374	34.0497	2.05896	0.531421	0.457671	-	-	-	-	gi|336469664|gb|EGO57826.1|	hypothetical protein NEUTE1DRAFT_122178 [Neurospora tetrasperma FGSC 2508]
NCU00128	1.89608	1.0745	0	1.48166	0	1.09763	#DIV/0!	0.978934	1.34987	-	-	-	-	gi|336469666|gb|EGO57828.1|	hypothetical protein NEUTE1DRAFT_26923 [Neurospora tetrasperma FGSC 2508]
NCU00129	2.83641	12.3999	3.97697	18.8399	2.90128	13.7223	4.72972	0.903631	1.37295	-	-	-	-	gi|336469667|gb|EGO57829.1|	hypothetical protein NEUTE1DRAFT_42686 [Neurospora tetrasperma FGSC 2508]
NCU00130	8.04542	2877.97	17.8944	1409.23	5.63975	2257.59	400.299	1.2748	0.624219	-	-	GO:0006115//ethanol biosynthetic process	ko00940//Phenylpropanoid biosynthesis	gi|336469668|gb|EGO57830.1|	beta-glucosidase [Neurospora tetrasperma FGSC 2508]
NCU00131	0	0	0	1.21167	0	1.34642	#DIV/0!	0	0.899915	-	-	-	-	gi|222635833|gb|EEE65965.1|	hypothetical protein OsJ_21856 [Oryza sativa Japonica Group]
NCU00132	64.1102	69.705	51.7464	81.5544	103.468	126.443	1.22205	0.551277	0.64499	-	-	GO:0009416//response to light stimulus	-	gi|336469669|gb|EGO57831.1|	hypothetical protein NEUTE1DRAFT_146346 [Neurospora tetrasperma FGSC 2508]
NCU00133	18.497	61.9591	23.7578	57.6734	11.2973	47.7079	4.22296	1.29872	1.20889	GO:0005634//nucleus;GO:0005829//cytosol;GO:0035101//FACT complex	GO:0005515//protein binding	GO:0006261//DNA-dependent DNA replication;GO:0006281//DNA repair;GO:0006351//transcription, DNA-dependent;GO:0007059//chromosome segregation;GO:0030702//chromatin silencing at centromere	-	gi|85078552|ref|XP_956186.1|	hypothetical protein NCU11168 [Neurospora crassa OR74A]
NCU00134	9.39855	20.5024	13.24	19.2014	11.2261	25.1717	2.24224	0.814504	0.762818	-	-	-	-	gi|164428875|ref|XP_956187.2|	hypothetical protein NCU11169 [Neurospora crassa OR74A]
NCU00135	43.3566	45.1217	43.2279	39.5797	43.2961	37.2964	0.861426	1.20981	1.06122	-	-	-	ko00564//Glycerophospholipid metabolism	gi|336469673|gb|EGO57835.1|	hypothetical protein NEUTE1DRAFT_122183 [Neurospora tetrasperma FGSC 2508]
NCU00138	1.1989	0.727941	1.16938	0.803018	0.754656	0.594885	0.788286	1.22367	1.34987	-	-	GO:0030584//sporocarp development;GO:0043577//chemotropism	-	gi|336469676|gb|EGO57838.1|	hypothetical protein NEUTE1DRAFT_81784 [Neurospora tetrasperma FGSC 2508]
NCU00141	0	0	0	5.14386	0	1.90532	#DIV/0!	0	2.69974	-	-	-	-	-	-
NCU00142	13.6734	43.7918	40.785	92.278	5.78136	27.4641	4.75046	1.59451	3.35994	-	-	-	-	gi|336469678|gb|EGO57840.1|	hypothetical protein NEUTE1DRAFT_81786 [Neurospora tetrasperma FGSC 2508]
NCU00143	10.3701	17.6301	5.05739	14.4705	8.15942	21.8686	2.68017	0.806181	0.661702	-	-	-	-	gi|350596014|ref|XP_003360638.2|	PREDICTED: germ cell-less protein-like 1-like, partial [Sus scrofa]
NCU00144	737.89	60.2818	517.469	79.1146	516.43	81.9734	0.158731	0.735383	0.965126	-	-	-	-	gi|350290662|gb|EGZ71876.1|	hypothetical protein NEUTE2DRAFT_150448 [Neurospora tetrasperma FGSC 2509]
NCU00145	35.7824	70.3387	36.9011	52.4278	17.2446	32.3659	1.87687	2.17323	1.61985	GO:0000779//condensed chromosome, centromeric region;GO:0000939//condensed chromosome inner kinetochore;GO:0005634//nucleus	GO:0005515//protein binding	GO:0000070//mitotic sister chromatid segregation;GO:0030702//chromatin silencing at centromere;GO:0031508//centromeric heterochromatin assembly	-	gi|85081112|ref|XP_956658.1|	histone H3 [Neurospora crassa OR74A]
NCU00146	11.01	19.0105	9.69022	17.4759	17.0551	17.3282	1.01601	1.09708	1.00852	-	-	-	ko04141//Protein processing in endoplasmic reticulum	gi|336469683|gb|EGO57845.1|	hypothetical protein NEUTE1DRAFT_63112 [Neurospora tetrasperma FGSC 2508]
NCU00147	144.229	48.5988	85.9439	33.5069	65.8406	31.0279	0.471258	1.56629	1.0799	-	-	-	ko00270//Cysteine and methionine metabolism	gi|85081121|ref|XP_956660.1|	hypothetical protein NCU00147 [Neurospora crassa OR74A]
NCU00148	114.392	64.1072	68.4212	106.475	107.16	76.7681	0.71639	0.835076	1.38697	-	-	-	-	gi|336469685|gb|EGO57847.1|	hypothetical protein NEUTE1DRAFT_63118 [Neurospora tetrasperma FGSC 2508]
NCU00149	105.582	7.8043	26.1188	5.97861	48.8813	17.2732	0.35337	0.451816	0.346121	-	-	-	-	gi|336469686|gb|EGO57848.1|	hypothetical protein NEUTE1DRAFT_122193 [Neurospora tetrasperma FGSC 2508]
NCU00150	133.421	100.004	79.2472	85.2393	81.4297	66.1469	0.812319	1.51184	1.28864	GO:0005622//intracellular	GO:0003949//1-(5-phosphoribosyl)-5-[(5-phosphoribosylamino)methylideneamino]imidazole-4-carboxamide isomerase activity	GO:0000105//histidine biosynthetic process	ko00340//Histidine metabolism	gi|85081135|ref|XP_956663.1|	hypothetical protein NCU00150 [Neurospora crassa OR74A]
NCU00151	2.37333	11.0959	3.79788	10.8957	2.61434	11.5923	4.43411	0.95718	0.939911	-	-	-	-	gi|336469688|gb|EGO57850.1|	hypothetical protein NEUTE1DRAFT_81805 [Neurospora tetrasperma FGSC 2508]
NCU00152	4.43803	4.61088	5.68153	4.75247	6.15618	2.92597	0.47529	1.57584	1.62424	-	-	-	-	gi|336469689|gb|EGO57851.1|	hypothetical protein NEUTE1DRAFT_146361 [Neurospora tetrasperma FGSC 2508]
NCU00153	6.12068	4.48523	3.78272	3.29854	3.71986	3.11559	0.837554	1.43961	1.05872	GO:0005743//mitochondrial inner membrane;GO:0031966//mitochondrial membrane	GO:0003959//NADPH dehydrogenase activity	GO:0009847//spore germination	ko00190//Oxidative phosphorylation	gi|336469690|gb|EGO57852.1|	hypothetical protein NEUTE1DRAFT_137632 [Neurospora tetrasperma FGSC 2508]
NCU00154	10.0787	33.6105	14.998	45.8413	7.68617	32.3141	4.20419	1.04012	1.41862	-	-	-	-	gi|336469691|gb|EGO57853.1|	hypothetical protein NEUTE1DRAFT_63132 [Neurospora tetrasperma FGSC 2508]
NCU00155	1.07568	0.711183	2.04011	0.56038	1.05326	0.311352	0.295607	2.28418	1.79983	-	-	-	-	gi|336469692|gb|EGO57854.1|	hypothetical protein NEUTE1DRAFT_81814 [Neurospora tetrasperma FGSC 2508]
NCU00156	0	0	0	0	0	0	#DIV/0!	#DIV/0!	#DIV/0!	-	-	-	-	-	-
NCU00157	24.5689	51.7477	20.9686	37.1179	13.8327	44.3276	3.20455	1.16739	0.837354	GO:0008180//signalosome	-	GO:0000338//protein deneddylation;GO:0040009//regulation of growth rate;GO:0042752//regulation of circadian rhythm;GO:0043153//entrainment of circadian clock by photoperiod;GO:0048315//conidium formation;GO:0070787//conidiophore development	-	gi|85081165|ref|XP_956670.1|	hypothetical protein NCU00157 [Neurospora crassa OR74A]
NCU00158	10.0397	21.8096	15.7088	26.8048	7.06562	32.9341	4.66117	0.66222	0.813893	-	-	-	ko03040//Spliceosome	gi|336469694|gb|EGO57856.1|	hypothetical protein NEUTE1DRAFT_122203 [Neurospora tetrasperma FGSC 2508]
NCU00159	18.4313	43.6452	22.472	55.8966	20.3031	39.2495	1.93318	1.11199	1.42414	-	-	-	-	gi|336469695|gb|EGO57857.1|	hypothetical protein NEUTE1DRAFT_81823 [Neurospora tetrasperma FGSC 2508]
NCU00160	199.989	292.819	184.968	240.268	191.184	254.749	1.33248	1.14944	0.943154	GO:0005739//mitochondrion;GO:0005747//mitochondrial respiratory chain complex I	GO:0009055//electron carrier activity	GO:0006116//NADH oxidation	-	gi|380090221|emb|CCC12048.1|	unnamed protein product [Sordaria macrospora k-hell]
NCU00161	4.55111	4.37769	17.4789	5.89611	5.80487	9.15179	1.57657	0.478343	0.644257	-	-	-	-	gi|336469696|gb|EGO57858.1|	hypothetical protein NEUTE1DRAFT_110037 [Neurospora tetrasperma FGSC 2508]
NCU00162	37.3374	94.8113	49.1183	86.0431	21.4815	103.253	4.80662	0.91824	0.833321	-	-	-	-	gi|350290644|gb|EGZ71858.1|	concanavalin A-like lectin/glucanase [Neurospora tetrasperma FGSC 2509]
NCU00163	11.2839	28.1882	21.4226	32.751	11.4151	26.3952	2.31231	1.06793	1.24079	-	-	-	ko00510//N-Glycan biosynthesis	gi|85081189|ref|XP_956676.1|	hypothetical protein NCU00163 [Neurospora crassa OR74A]
NCU00164	5.45819	14.2979	11.5033	23.6762	6.13519	13.5416	2.2072	1.05585	1.74841	-	-	-	-	gi|336469700|gb|EGO57862.1|	hypothetical protein NEUTE1DRAFT_100748 [Neurospora tetrasperma FGSC 2508]
NCU00166	13.3363	89.3317	8.19507	77.1186	7.63916	74.115	9.70198	1.20531	1.04053	-	-	-	-	gi|336271585|ref|XP_003350551.1|	hypothetical protein SMAC_02264 [Sordaria macrospora k-hell]
NCU00167	1.03988	2.65183	0.443747	2.30234	0.381827	1.35445	3.54729	1.95787	1.69984	-	-	-	-	gi|336469703|gb|EGO57865.1|	hypothetical protein NEUTE1DRAFT_63171 [Neurospora tetrasperma FGSC 2508]
NCU00168	6.46072	18.4141	8.10877	19.8974	5.02364	24.4204	4.8611	0.754044	0.814788	-	-	-	ko04975//Fat digestion and absorption	gi|336469704|gb|EGO57866.1|	hypothetical protein NEUTE1DRAFT_63173 [Neurospora tetrasperma FGSC 2508]
NCU00169	11.8429	20.2525	15.4585	22.8639	13.5061	19.4785	1.44221	1.03974	1.1738	-	-	-	ko04141//Protein processing in endoplasmic reticulum	gi|336469705|gb|EGO57867.1|	hypothetical protein NEUTE1DRAFT_63175 [Neurospora tetrasperma FGSC 2508]
NCU00170	4.7661	13.659	12.0868	13.5142	7.95018	17.8551	2.24587	0.764995	0.756882	-	-	-	-	gi|336469706|gb|EGO57868.1|	hypothetical protein NEUTE1DRAFT_122217 [Neurospora tetrasperma FGSC 2508]
NCU00171	186.994	41.0021	252.358	73.0614	114.274	50.204	0.439331	0.816711	1.45529	-	-	-	-	gi|336469707|gb|EGO57869.1|	hypothetical protein NEUTE1DRAFT_122218 [Neurospora tetrasperma FGSC 2508]
NCU00172	4.56918	13.4061	16.2274	23.9569	1.62361	15.9984	9.85358	0.837967	1.49746	-	-	-	-	gi|336469708|gb|EGO57870.1|	hypothetical protein NEUTE1DRAFT_146378 [Neurospora tetrasperma FGSC 2508]
NCU00173	8.77682	45.8301	9.09581	38.9464	9.32285	44.3666	4.75891	1.03299	0.877831	-	-	-	ko00680//Methane metabolism	gi|336469709|gb|EGO57871.1|	esterase D [Neurospora tetrasperma FGSC 2508]
NCU00174	0	1.58167	0.794011	4.362	0	0	#DIV/0!	#DIV/0!	#DIV/0!	-	-	-	-	gi|336469710|gb|EGO57872.1|	hypothetical protein NEUTE1DRAFT_100759 [Neurospora tetrasperma FGSC 2508]
NCU00175	224.751	1825.85	1438.51	5305.76	1064.19	1025.11	0.963269	1.78113	5.17582	-	-	-	-	gi|336469711|gb|EGO57873.1|	hypothetical protein NEUTE1DRAFT_122221 [Neurospora tetrasperma FGSC 2508]
NCU00176	5.11981	10.5693	8.11489	26.2909	9.66814	7.62126	0.788286	1.38682	3.44967	-	-	-	-	gi|336469712|gb|EGO57874.1|	hypothetical protein NEUTE1DRAFT_100761 [Neurospora tetrasperma FGSC 2508]
NCU00177	119.998	198.43	143.219	141.493	115.219	153.973	1.33635	1.28873	0.918946	GO:0005737//cytoplasm	GO:0004637//phosphoribosylamine-glycine ligase activity;GO:0004641//phosphoribosylformylglycinamidine cyclo-ligase activity	GO:0006144//purine nucleobase metabolic process;GO:0006164//purine nucleotide biosynthetic process;GO:0006189//'de novo' IMP biosynthetic process	ko00230//Purine metabolism	gi|336271553|ref|XP_003350535.1|	hypothetical protein SMAC_02248 [Sordaria macrospora k-hell]
NCU00178	12.6694	25.528	13.2157	24.2007	19.6419	32.5966	1.65955	0.783147	0.74243	-	-	-	-	gi|336469714|gb|EGO57876.1|	hypothetical protein NEUTE1DRAFT_146382 [Neurospora tetrasperma FGSC 2508]
NCU00179	0	0	0	0	0	0	#DIV/0!	#DIV/0!	#DIV/0!	-	-	-	-	gi|350290624|gb|EGZ71838.1|	hypothetical protein NEUTE2DRAFT_129222 [Neurospora tetrasperma FGSC 2509]
NCU00180	3.36311	11.5857	2.41708	8.16076	3.1197	61.3268	19.6579	0.188917	0.13307	-	-	-	-	gi|336469715|gb|EGO57877.1|	hypothetical protein NEUTE1DRAFT_81874 [Neurospora tetrasperma FGSC 2508]
NCU00181	11.2792	17.688	22.9042	22.9467	9.85406	14.1847	1.43948	1.24698	1.6177	-	-	-	ko04120//Ubiquitin mediated proteolysis	gi|85079708|ref|XP_956404.1|	hypothetical protein NCU00181 [Neurospora crassa OR74A]
NCU00182	36.2187	54.9881	49.8893	52.9189	31.7319	55.2937	1.74253	0.994473	0.957052	-	-	-	-	gi|336469717|gb|EGO57879.1|	hypothetical protein NEUTE1DRAFT_146385 [Neurospora tetrasperma FGSC 2508]
NCU00183	14.3264	30.5311	19.1155	31.8509	18.8931	26.8078	1.41892	1.13889	1.18812	GO:0005739//mitochondrion	-	-	-	gi|336469718|gb|EGO57880.1|	hypothetical protein NEUTE1DRAFT_146386 [Neurospora tetrasperma FGSC 2508]
NCU00184	32.0183	29.2712	35.0602	42.487	22.626	39.3435	1.73887	0.74399	1.0799	-	-	-	-	gi|336469719|gb|EGO57881.1|	hypothetical protein NEUTE1DRAFT_81886 [Neurospora tetrasperma FGSC 2508]
NCU00185	1.21455	5.42022	1.81399	6.6436	1.33789	2.90026	2.16779	1.86887	2.29069	-	-	-	-	gi|336469720|gb|EGO57882.1|	hypothetical protein NEUTE1DRAFT_43047 [Neurospora tetrasperma FGSC 2508]
NCU00186	0.303637	1.80674	0.259142	1.89817	0	1.3183	#DIV/0!	1.37051	1.43986	-	-	-	-	gi|336469721|gb|EGO57883.1|	hypothetical protein NEUTE1DRAFT_122230 [Neurospora tetrasperma FGSC 2508]
NCU00187	26.578	21.1627	26.7031	12.6191	13.3415	14.8989	1.11674	1.42041	0.846978	-	-	-	-	gi|336469722|gb|EGO57884.1|	hypothetical protein NEUTE1DRAFT_81891 [Neurospora tetrasperma FGSC 2508]
NCU00188	44.9965	52.7647	61.3805	62.2391	67.0034	43.9427	0.655828	1.20076	1.41637	-	-	GO:0000909//sporocarp development involved in sexual reproduction;GO:0006970//response to osmotic stress;GO:0009651//response to salt stress;GO:0030437//ascospore formation;GO:0030448//hyphal growth;GO:0070787//conidiophore development	ko04140//Regulation of autophagy	gi|85079734|ref|XP_956411.1|	hypothetical protein NCU00188 [Neurospora crassa OR74A]
NCU00189	2.31046	0.654665	3.94376	0	5.09018	0	0	#DIV/0!	#DIV/0!	-	-	-	-	gi|357602603|gb|EHJ63464.1|	cell surface protein chaoptin [Danaus plexippus]
NCU00190	0	0	0	0	0	0	#DIV/0!	#DIV/0!	#DIV/0!	-	-	-	-	gi|345566609|gb|EGX49551.1|	hypothetical protein AOL_s00078g40 [Arthrobotrys oligospora ATCC 24927]
NCU00191	0	3.13824	0	0	0	0	#DIV/0!	#DIV/0!	#DIV/0!	-	-	-	-	gi|336469725|gb|EGO57887.1|	hypothetical protein NEUTE1DRAFT_43249 [Neurospora tetrasperma FGSC 2508]
NCU00192	0	0	0	0	0	0	#DIV/0!	#DIV/0!	#DIV/0!	-	-	-	-	gi|336469726|gb|EGO57888.1|	hypothetical protein NEUTE1DRAFT_41475 [Neurospora tetrasperma FGSC 2508]
NCU00193	8.2192	43.4068	26.268	35.6667	8.47598	41.7594	4.92679	1.03945	0.854101	-	-	-	ko00563//Glycosylphosphatidylinositol(GPI)-anchor biosynthesis	gi|336469727|gb|EGO57889.1|	hypothetical protein NEUTE1DRAFT_81897 [Neurospora tetrasperma FGSC 2508]
NCU00194	8.32046	34.377	18.8264	33.1142	5.75504	50.7429	8.81713	0.677474	0.652587	GO:0005634//nucleus;GO:0005737//cytoplasm	GO:0004587//ornithine-oxo-acid transaminase activity	GO:0006527//arginine catabolic process	ko00330//Arginine and proline metabolism	gi|336469728|gb|EGO57890.1|	ornithine aminotransferase [Neurospora tetrasperma FGSC 2508]
NCU00195	30.15	88.4487	28.8274	88.572	27.7182	105.706	3.8136	0.836742	0.837909	-	-	-	-	gi|164428929|ref|XP_956418.2|	hypothetical protein NCU00195 [Neurospora crassa OR74A]
NCU00196	18.1608	21.3959	29.7301	20.0008	24.2167	26.9285	1.11198	0.794546	0.742738	-	-	-	-	gi|336469730|gb|EGO57892.1|	hypothetical protein NEUTE1DRAFT_63226 [Neurospora tetrasperma FGSC 2508]
NCU00197	6.94286	0	0	0.678171	2.86797	0	0	#DIV/0!	#DIV/0!	-	-	-	-	gi|350290607|gb|EGZ71821.1|	hypothetical protein NEUTE2DRAFT_64556 [Neurospora tetrasperma FGSC 2509]
NCU00198	501.758	641.998	350.168	497.259	408.778	388.042	0.949274	1.65446	1.28146	GO:0005758//mitochondrial intermembrane space;GO:0042719//mitochondrial intermembrane space protein transporter complex	GO:0008565//protein transporter activity	GO:0040009//regulation of growth rate;GO:0045040//protein import into mitochondrial outer membrane	-	gi|85080688|ref|XP_956583.1|	hypothetical protein NCU00198 [Neurospora crassa OR74A]
NCU00199	4.50408	9.99711	10.5712	10.8522	5.44385	9.39744	1.72625	1.06381	1.1548	-	-	-	-	gi|336469733|gb|EGO57895.1|	hypothetical protein NEUTE1DRAFT_81912 [Neurospora tetrasperma FGSC 2508]
NCU00200	71.3304	57.5247	65.6906	57.169	51.2076	49.3659	0.964035	1.16527	1.15807	GO:0005737//cytoplasm;GO:0005950//anthranilate synthase complex	GO:0004049//anthranilate synthase activity;GO:0004425//indole-3-glycerol-phosphate synthase activity	GO:0000162//tryptophan biosynthetic process	ko00400//Phenylalanine, tyrosine and tryptophan biosynthesis	gi|85080696|ref|XP_956585.1|	anthranilate synthase component II [Neurospora crassa OR74A]
NCU00201	4.44117	3.07609	2.38653	3.34193	4.5298	1.14265	0.252252	2.69207	2.92472	-	-	-	-	gi|336469735|gb|EGO57897.1|	hypothetical protein NEUTE1DRAFT_100781 [Neurospora tetrasperma FGSC 2508]
NCU00202	30.0933	60.7001	87.4979	60.849	26.2199	64.6637	2.46621	0.938704	0.941007	GO:0005885//Arp2/3 protein complex;GO:0030479//actin cortical patch	GO:0008017//microtubule binding;GO:0030674//protein binding, bridging;GO:0051015//actin filament binding	GO:0007015//actin filament organization;GO:0007017//microtubule-based process;GO:0034316//negative regulation of Arp2/3 complex-mediated actin nucleation;GO:0051666//actin cortical patch localization	-	gi|336469736|gb|EGO57898.1|	hypothetical protein NEUTE1DRAFT_100782 [Neurospora tetrasperma FGSC 2508]
NCU00203	47.5948	26.3357	27.9743	42.1042	43.5253	16.3754	0.376228	1.60825	2.57118	-	-	GO:0006348//chromatin silencing at telomere;GO:0009416//response to light stimulus;GO:0016575//histone deacetylation	-	gi|336469737|gb|EGO57899.1|	hypothetical protein NEUTE1DRAFT_122240 [Neurospora tetrasperma FGSC 2508]
NCU00204	14.9519	17.6526	12.7609	21.4205	6.40514	22.3602	3.49098	0.789463	0.957974	-	-	-	-	gi|350290599|gb|EGZ71813.1|	hypothetical protein NEUTE2DRAFT_66270 [Neurospora tetrasperma FGSC 2509]
NCU00205	6.54347	6.10492	10.7606	6.44355	7.20798	6.05151	0.839557	1.00883	1.06478	-	-	-	ko04114//Oocyte meiosis	gi|336469738|gb|EGO57900.1|	hypothetical protein NEUTE1DRAFT_146400 [Neurospora tetrasperma FGSC 2508]
NCU00206	0.280224	119.221	0.5979	89.6705	0.154341	226.296	1466.21	0.526835	0.396253	-	GO:0047735//cellobiose dehydrogenase (acceptor) activity	-	-	gi|336469739|gb|EGO57901.1|	hypothetical protein NEUTE1DRAFT_129729 [Neurospora tetrasperma FGSC 2508]
NCU00207	75.375	63.4621	91.5931	83.5825	26.8858	38.024	1.41428	1.669	2.19815	-	-	-	-	gi|336469740|gb|EGO57902.1|	hypothetical protein NEUTE1DRAFT_122243 [Neurospora tetrasperma FGSC 2508]
NCU00208	0.945471	0.401847	0.403461	5.72586	0.520743	4.10495	7.88286	0.0978934	1.39487	-	-	-	-	gi|336469741|gb|EGO57903.1|	hypothetical protein NEUTE1DRAFT_100788 [Neurospora tetrasperma FGSC 2508]
NCU00209	27.994	52.7075	86.9705	123.892	30.1164	49.8661	1.65578	1.05698	2.4845	-	-	-	-	gi|336469742|gb|EGO57904.1|	hypothetical protein NEUTE1DRAFT_129730 [Neurospora tetrasperma FGSC 2508]
NCU00210	122.665	245.782	119.645	280.716	72.8256	192.28	2.64028	1.27825	1.45993	GO:0000243//commitment complex;GO:0005846//nuclear cap binding complex	GO:0000339//RNA cap binding	GO:0000398//mRNA splicing, via spliceosome	ko03015//mRNA surveillance pathway	gi|85080737|ref|XP_956595.1|	nuclear cap binding protein subunit 2 [Neurospora crassa OR74A]
NCU00211	86.9578	157.633	84.0507	103.974	36.9305	101.891	2.759	1.54707	1.02044	GO:0005762//mitochondrial large ribosomal subunit	GO:0003735//structural constituent of ribosome	GO:0006412//translation	-	gi|164428935|ref|XP_956596.2|	hypothetical protein NCU00211 [Neurospora crassa OR74A]
NCU00212	1796.41	2390.19	1507.21	2134.41	1464.96	1349.7	0.921327	1.7709	1.58139	GO:0000788//nuclear nucleosome	GO:0003677//DNA binding	GO:0006333//chromatin assembly or disassembly	-	gi|46116894|ref|XP_384465.1|	hypothetical protein FG04289.1 [Gibberella zeae PH-1]
NCU00213	0.991535	1.6857	1.57158	2.87789	1.40429	3.07496	2.18968	0.548203	0.935911	-	-	-	ko04914//Progesterone-mediated oocyte maturation	gi|336469748|gb|EGO57910.1|	hypothetical protein NEUTE1DRAFT_63265 [Neurospora tetrasperma FGSC 2508]
NCU00214	55.738	116.987	73.9981	118.299	45.4803	90.2263	1.98385	1.2966	1.31113	-	-	-	-	gi|336469752|gb|EGO57914.1|	hypothetical protein NEUTE1DRAFT_122251 [Neurospora tetrasperma FGSC 2508]
NCU00215	69.7024	99.1663	72.9513	94.315	43.2398	123.599	2.85846	0.802322	0.763072	-	-	-	-	gi|336469753|gb|EGO57915.1|	hypothetical protein NEUTE1DRAFT_122252 [Neurospora tetrasperma FGSC 2508]
NCU00216	202.088	181.186	207.227	142.794	173.603	151.909	0.875035	1.19272	0.939997	GO:0005739//mitochondrion;GO:0005741//mitochondrial outer membrane;GO:0005792//microsome	GO:0004128//cytochrome-b5 reductase activity	-	ko00520//Amino sugar and nucleotide sugar metabolism	gi|85080761|ref|XP_956601.1|	nitrate reductase [Neurospora crassa OR74A]
NCU00217	2.26588	3.96551	3.41265	6.24928	1.54164	4.16658	2.7027	0.951741	1.49986	-	-	-	-	gi|336469755|gb|EGO57917.1|	hypothetical protein NEUTE1DRAFT_122254 [Neurospora tetrasperma FGSC 2508]
NCU00218	5.75075	14.6652	7.63472	12.4828	9.1502	11.0969	1.21275	1.32156	1.12489	-	GO:0005095//GTPase inhibitor activity	GO:0007021//tubulin complex assembly	-	gi|164428943|ref|XP_956603.2|	hypothetical protein NCU00218 [Neurospora crassa OR74A]
NCU00219	2.99166	2.92181	5.64978	2.43726	2.66443	4.25593	1.59732	0.686525	0.572673	-	-	-	-	gi|336469757|gb|EGO57919.1|	hypothetical protein NEUTE1DRAFT_122256 [Neurospora tetrasperma FGSC 2508]
NCU00220	26.5551	38.5299	26.1805	52.2352	24.2084	46.1176	1.90502	0.835469	1.13265	-	-	-	-	gi|85080777|ref|XP_956605.1|	hypothetical protein NCU00220 [Neurospora crassa OR74A]
NCU00223	6.17722	25.798	25.214	67.579	13.0174	49.4414	3.79811	0.52179	1.36685	-	-	-	-	gi|336469761|gb|EGO57923.1|	hypothetical protein NEUTE1DRAFT_100805 [Neurospora tetrasperma FGSC 2508]
NCU00224	1.15142	0	0.982687	0	0	0	#DIV/0!	#DIV/0!	#DIV/0!	-	-	-	-	gi|336469762|gb|EGO57924.1|	hypothetical protein NEUTE1DRAFT_100807 [Neurospora tetrasperma FGSC 2508]
NCU00225	357.589	680.809	458.369	562.266	335.071	495.222	1.47796	1.37476	1.13538	-	-	-	-	gi|336469763|gb|EGO57925.1|	hypothetical protein NEUTE1DRAFT_116995 [Neurospora tetrasperma FGSC 2508]
NCU00226	23.0598	65.227	40.5488	54.8356	35.9126	51.095	1.42276	1.27658	1.07321	-	-	-	-	gi|336469764|gb|EGO57926.1|	hypothetical protein NEUTE1DRAFT_81975 [Neurospora tetrasperma FGSC 2508]
NCU00227	37.8549	109.291	27.6507	88.7429	20.2861	54.1925	2.67141	2.01671	1.63755	-	-	-	-	gi|85086560|ref|XP_957698.1|	hypothetical protein NCU00227 [Neurospora crassa OR74A]
NCU00228	0	0	1.34123	0	1.73112	2.72924	1.57657	0	0	-	-	-	-	gi|336469766|gb|EGO57928.1|	hypothetical protein NEUTE1DRAFT_110101 [Neurospora tetrasperma FGSC 2508]
NCU00229	0	0	1.45958	0	0	1.48503	#DIV/0!	0	0	-	-	-	-	gi|336469767|gb|EGO57929.1|	hypothetical protein NEUTE1DRAFT_42603 [Neurospora tetrasperma FGSC 2508]
NCU00230	2.94412	4.82653	2.69217	4.2726	1.85321	6.39125	3.44875	0.755178	0.668508	-	-	-	-	gi|336469768|gb|EGO57930.1|	hypothetical protein NEUTE1DRAFT_122264 [Neurospora tetrasperma FGSC 2508]
NCU00231	0	0	0	0.118791	0	0	#DIV/0!	#DIV/0!	#DIV/0!	-	-	-	-	gi|336469770|gb|EGO57932.1|	hypothetical protein NEUTE1DRAFT_110103 [Neurospora tetrasperma FGSC 2508]
NCU00232	7.66271	9.96207	11.2523	13.0324	4.71697	10.3722	2.1989	0.960463	1.25648	-	-	-	ko03013//RNA transport	gi|336469771|gb|EGO57933.1|	hypothetical protein NEUTE1DRAFT_81984 [Neurospora tetrasperma FGSC 2508]
NCU00233	0.874383	1.1149	0.746251	1.0249	0.963179	3.03704	3.15314	0.3671	0.337468	-	-	-	-	gi|336469772|gb|EGO57934.1|	hypothetical protein NEUTE1DRAFT_63306 [Neurospora tetrasperma FGSC 2508]
NCU00234	33.7725	65.0543	42.8385	68.5194	28.8402	48.6972	1.68852	1.33589	1.40705	-	-	-	-	gi|336469773|gb|EGO57935.1|	hypothetical protein NEUTE1DRAFT_81988 [Neurospora tetrasperma FGSC 2508]
NCU00236	125.421	422.265	93.9538	378.978	151.431	51.125	0.337613	8.25947	7.41278	-	-	GO:0009416//response to light stimulus	-	gi|336263256|ref|XP_003346408.1|	hypothetical protein SMAC_05303 [Sordaria macrospora k-hell]
NCU00237	11.5031	14.8529	8.94754	21.0499	7.21781	7.3334	1.01601	2.02538	2.87042	-	-	-	-	gi|336469777|gb|EGO57939.1|	hypothetical protein NEUTE1DRAFT_129755 [Neurospora tetrasperma FGSC 2508]
NCU00238	1.22414	2.45278	2.23875	2.25479	1.92636	1.51852	0.788286	1.61524	1.48486	-	-	-	-	gi|336469778|gb|EGO57940.1|	hypothetical protein NEUTE1DRAFT_146431 [Neurospora tetrasperma FGSC 2508]
NCU00239	7.71751	6.96087	9.20111	8.8389	8.37146	8.59419	1.02661	0.809951	1.02847	-	-	-	-	gi|336469779|gb|EGO57941.1|	hypothetical protein NEUTE1DRAFT_82005 [Neurospora tetrasperma FGSC 2508]
NCU00240	8.71184	26.3497	17.637	30.0805	4.46351	30.2593	6.77926	0.870796	0.994092	-	-	-	-	gi|350290550|gb|EGZ71764.1|	hypothetical protein NEUTE2DRAFT_110688 [Neurospora tetrasperma FGSC 2509]
NCU00241	25.1515	24.1356	70.9802	34.3292	13.0525	20.0928	1.53939	1.2012	1.70853	-	-	-	-	gi|336469780|gb|EGO57942.1|	hypothetical protein NEUTE1DRAFT_63327 [Neurospora tetrasperma FGSC 2508]
NCU00242	45.6496	70.7608	54.65	83.9342	28.2145	39.8187	1.41129	1.77707	2.10791	-	-	-	-	gi|336469781|gb|EGO57943.1|	hypothetical protein NEUTE1DRAFT_146434 [Neurospora tetrasperma FGSC 2508]
NCU00243	115.444	190.854	136.561	181.086	97.7135	159.949	1.63692	1.19322	1.13215	GO:0000235//astral microtubule;GO:0005737//cytoplasm;GO:0005828//kinetochore microtubule;GO:0005881//cytoplasmic microtubule;GO:0015630//microtubule cytoskeleton;GO:0051233//spindle midzone;GO:0051285//cell cortex of cell tip	GO:0001671//ATPase activator activity;GO:0005515//protein binding;GO:0051010//microtubule plus-end binding	GO:0000902//cell morphogenesis;GO:0007018//microtubule-based movement;GO:0007088//regulation of mitosis;GO:0008104//protein localization;GO:0008608//attachment of spindle microtubules to kinetochore;GO:0046785//microtubule polymerization;GO:0051225//spindle assembly	-	gi|336469782|gb|EGO57944.1|	hypothetical protein NEUTE1DRAFT_42469 [Neurospora tetrasperma FGSC 2508]
NCU00244	79.3923	123.885	32.7657	124.079	69.7996	17.1539	0.24576	7.22195	7.23328	-	-	GO:0009416//response to light stimulus	-	gi|336469783|gb|EGO57945.1|	hypothetical protein NEUTE1DRAFT_122280 [Neurospora tetrasperma FGSC 2508]
NCU00245	14.3259	6.44703	7.19213	9.54845	8.81867	13.5374	1.53508	0.476238	0.705338	-	-	-	-	gi|336469785|gb|EGO57947.1|	hypothetical protein NEUTE1DRAFT_100829 [Neurospora tetrasperma FGSC 2508]
NCU00246	16.3112	20.7979	4.89812	45.0834	9.64931	13.9014	1.44066	1.49611	3.24309	-	-	-	-	gi|336469786|gb|EGO57948.1|	hypothetical protein NEUTE1DRAFT_137717 [Neurospora tetrasperma FGSC 2508]
NCU00247	135.398	90.3812	110.594	98.6642	92.4171	23.0815	0.249754	3.91574	4.27459	-	-	-	-	gi|336469788|gb|EGO57950.1|	hypothetical protein NEUTE1DRAFT_122282 [Neurospora tetrasperma FGSC 2508]
NCU00248	125.683	49.1202	212.065	76.1995	180.617	30.7336	0.170159	1.59826	2.47936	-	-	-	-	gi|336469789|gb|EGO57951.1|	hypothetical protein NEUTE1DRAFT_117005 [Neurospora tetrasperma FGSC 2508]
NCU00249	11.1139	28.4788	41.2402	56.3878	9.5811	5.59455	0.583916	5.09046	10.079	-	-	-	-	gi|336469790|gb|EGO57952.1|	hypothetical protein NEUTE1DRAFT_146440 [Neurospora tetrasperma FGSC 2508]
NCU00250	281.494	84.9963	45.4516	28.0268	47.8889	18.8751	0.394143	4.5031	1.48486	-	-	-	-	gi|336469791|gb|EGO57953.1|	hypothetical protein NEUTE1DRAFT_137721 [Neurospora tetrasperma FGSC 2508]
NCU00251	5.07628	25.8904	16.6404	44.8064	4.95636	15.1272	3.05208	1.71151	2.96197	-	-	-	-	gi|336469792|gb|EGO57954.1|	hypothetical protein NEUTE1DRAFT_146441 [Neurospora tetrasperma FGSC 2508]
NCU00252	5.96986	19.4867	11.2091	26.1242	7.36526	19.6987	2.67454	0.989238	1.32619	-	-	-	-	gi|336469793|gb|EGO57955.1|	hypothetical protein NEUTE1DRAFT_82024 [Neurospora tetrasperma FGSC 2508]
NCU00253	20.1276	51.3283	17.8143	71.0688	9.03289	44.665	4.9447	1.14918	1.59115	-	-	-	-	gi|336469794|gb|EGO57956.1|	hypothetical protein NEUTE1DRAFT_122287 [Neurospora tetrasperma FGSC 2508]
NCU00254	0	0	0	0	0	0	#DIV/0!	#DIV/0!	#DIV/0!	-	-	-	-	gi|336469796|gb|EGO57958.1|	hypothetical protein NEUTE1DRAFT_41034 [Neurospora tetrasperma FGSC 2508]
NCU00255	8.22996	37.7168	13.4371	34.9519	16.1607	53.1319	3.28773	0.70987	0.657832	-	-	-	-	gi|336469797|gb|EGO57959.1|	hypothetical protein NEUTE1DRAFT_122288 [Neurospora tetrasperma FGSC 2508]
NCU00256	5.01656	13.9559	8.95208	17.1059	15.5733	24.1564	1.55114	0.577731	0.708129	-	-	-	-	gi|336469798|gb|EGO57960.1|	hypothetical protein NEUTE1DRAFT_42455 [Neurospora tetrasperma FGSC 2508]
NCU00258	528.46	595.144	649.86	553.286	583.87	473.652	0.811229	1.2565	1.16813	GO:0005730//nucleolus;GO:0022627//cytosolic small ribosomal subunit	GO:0003735//structural constituent of ribosome;GO:0005515//protein binding	-	ko03010//Ribosome	gi|85086685|ref|XP_957729.1|	40S ribosomal protein S7 [Neurospora crassa OR74A]
NCU00261	16.5549	58.5482	25.8158	58.1344	15.3093	83.7669	5.47163	0.698942	0.694002	-	GO:0003883//CTP synthase activity	GO:0006241//CTP biosynthetic process;GO:0008654//phospholipid biosynthetic process;GO:0019856//pyrimidine nucleobase biosynthetic process	ko00240//Pyrimidine metabolism	gi|85086698|ref|XP_957732.1|	CTP synthase [Neurospora crassa OR74A]
NCU00262	11.6877	6.20945	11.97	10.0465	20.5995	7.35796	0.357192	0.843909	1.36539	-	-	-	-	gi|350290522|gb|EGZ71736.1|	class I glutamine amidotransferase-like protein [Neurospora tetrasperma FGSC 2509]
NCU00263	14.8515	60.8682	54.8882	56.0585	33.3038	47.2092	1.41753	1.28933	1.18745	-	-	GO:0009416//response to light stimulus	-	gi|336469805|gb|EGO57967.1|	hypothetical protein NEUTE1DRAFT_82047 [Neurospora tetrasperma FGSC 2508]
NCU00264	47.8014	97.035	62.1082	75.2645	36.1517	50.8006	1.40521	1.91011	1.48157	-	-	-	-	gi|336469806|gb|EGO57968.1|	hypothetical protein NEUTE1DRAFT_63372 [Neurospora tetrasperma FGSC 2508]
NCU00265	131.701	16.6831	142.375	10.2915	38.4024	26.6843	0.69486	0.625201	0.385678	-	-	-	-	gi|336469807|gb|EGO57969.1|	hypothetical protein NEUTE1DRAFT_117008 [Neurospora tetrasperma FGSC 2508]
NCU00267	0.584387	1.98702	0	0.456658	0.643733	1.01489	1.57657	1.95787	0.449957	-	-	-	-	gi|336469809|gb|EGO57971.1|	hypothetical protein NEUTE1DRAFT_63375 [Neurospora tetrasperma FGSC 2508]
NCU00268	14.8417	34.9887	14.8624	48.2467	11.1173	62.8916	5.65711	0.556334	0.76714	-	-	-	-	gi|336469810|gb|EGO57972.1|	hypothetical protein NEUTE1DRAFT_129780 [Neurospora tetrasperma FGSC 2508]
NCU00269	1.09595	1.75971	2.80606	1.9983	1.74381	1.90332	1.09147	0.924549	1.0499	GO:0005634//nucleus	GO:0046975//histone methyltransferase activity (H3-K36 specific)	GO:0019953//sexual reproduction;GO:0019954//asexual reproduction;GO:0040009//regulation of growth rate	ko00310//Lysine degradation	gi|85086731|ref|XP_957740.1|	histone H3 lysine 36 (K36) methyltransferase [Neurospora crassa OR74A]
NCU00270	12.4393	148.282	27.6521	109.638	45.8876	168.805	3.67867	0.878418	0.649492	-	-	-	-	gi|350290513|gb|EGZ71727.1|	hypothetical protein NEUTE2DRAFT_89236 [Neurospora tetrasperma FGSC 2509]
NCU00271	0.83664	1.42237	0	0	0	0.726487	#DIV/0!	1.95787	0	-	-	-	-	gi|295657908|ref|XP_002789518.1|	conserved hypothetical protein [Paracoccidioides sp. &apos
NCU00272	1.47063	4.23112	2.89644	5.48078	2.7415	3.92925	1.43325	1.07683	1.39487	-	-	-	ko03420//Nucleotide excision repair	gi|336469812|gb|EGO57974.1|	hypothetical protein NEUTE1DRAFT_146458 [Neurospora tetrasperma FGSC 2508]
NCU00273	0.53746	1.94168	1.66279	1.83745	1.11008	2.27515	2.04954	0.85343	0.807616	-	-	-	-	gi|336469813|gb|EGO57975.1|	hypothetical protein NEUTE1DRAFT_137741 [Neurospora tetrasperma FGSC 2508]
NCU00274	0.0795165	0.202778	0.101796	0.0621367	0.0875917	0.0345237	0.394143	5.8736	1.79983	-	-	GO:0000077//DNA damage checkpoint;GO:0030448//hyphal growth;GO:0009411//response to UV	-	gi|189030944|sp|Q7RZT9.2|ATM_NEUCR	hypothetical protein [Plasmodium chabaudi chabaudi]
NCU00275	8.40345	10.3693	8.7915	11.6506	20.0067	9.65093	0.482384	1.07444	1.2072	-	-	-	-	gi|336469815|gb|EGO57977.1|	hypothetical protein NEUTE1DRAFT_129785 [Neurospora tetrasperma FGSC 2508]
NCU00276	10.2964	17.1655	11.1036	11.6634	43.6095	5.33671	0.122375	3.2165	2.18551	-	-	GO:0009416//response to light stimulus	-	gi|164428985|ref|XP_957747.2|	DNA polymerase gamma [Neurospora crassa OR74A]
NCU00277	8.18964	10.9993	18.3126	13.1833	7.75834	11.6627	1.50324	0.943119	1.13038	-	-	-	-	gi|336469817|gb|EGO57979.1|	hypothetical protein NEUTE1DRAFT_146462 [Neurospora tetrasperma FGSC 2508]
NCU00278	312.859	88.3566	180.643	75.0589	194.611	133.451	0.685732	0.662091	0.562447	-	-	-	-	gi|336469818|gb|EGO57980.1|	hypothetical protein NEUTE1DRAFT_122308 [Neurospora tetrasperma FGSC 2508]
NCU00279	5.7164	16.3998	6.55577	12.1446	3.54201	6.9803	1.97072	2.34944	1.73983	-	-	-	-	gi|336469819|gb|EGO57981.1|	hypothetical protein NEUTE1DRAFT_41799 [Neurospora tetrasperma FGSC 2508]
NCU00280	26.9701	27.2375	26.5022	27.6492	20.1694	24.386	1.20906	1.11693	1.13381	-	-	-	-	gi|336469820|gb|EGO57982.1|	hypothetical protein NEUTE1DRAFT_63397 [Neurospora tetrasperma FGSC 2508]
NCU00281	34.8613	7.54038	34.7493	10.8828	37.7175	10.0905	0.267527	0.747278	1.07852	-	-	GO:0009416//response to light stimulus	-	gi|336469821|gb|EGO57983.1|	hypothetical protein NEUTE1DRAFT_146465 [Neurospora tetrasperma FGSC 2508]
NCU00282	1.08235	3.37352	3.38707	6.20242	1.58969	4.69925	2.95607	0.717885	1.31987	-	-	-	-	gi|336469822|gb|EGO57984.1|	hypothetical protein NEUTE1DRAFT_146466 [Neurospora tetrasperma FGSC 2508]
NCU00283	16.4748	10.4346	33.9109	9.59235	25.2647	24.1234	0.954826	0.432552	0.397637	-	-	-	-	gi|336469823|gb|EGO57985.1|	hypothetical protein NEUTE1DRAFT_43296 [Neurospora tetrasperma FGSC 2508]
NCU00284	5.84713	2.31949	4.65761	6.70139	2.14698	23.3555	10.8783	0.0993121	0.286929	-	-	-	-	gi|336469824|gb|EGO57986.1|	hypothetical protein NEUTE1DRAFT_100866 [Neurospora tetrasperma FGSC 2508]
NCU00285	2.56058	25.5752	10.7446	19.3422	3.29072	109.32	33.2206	0.233949	0.176932	-	-	-	-	gi|336469825|gb|EGO57987.1|	hypothetical protein NEUTE1DRAFT_82084 [Neurospora tetrasperma FGSC 2508]
NCU00288	7.50277	3.18885	3.20166	4.39717	7.57597	1.08582	0.143325	2.9368	4.04962	-	-	-	-	gi|350290496|gb|EGZ71710.1|	hypothetical protein NEUTE2DRAFT_129095 [Neurospora tetrasperma FGSC 2509]
NCU00289	9.16247	27.4096	9.32361	43.0967	8.34609	30.7535	3.68478	0.891268	1.40136	-	-	GO:0070787//conidiophore development	-	gi|336469828|gb|EGO57990.1|	hypothetical protein NEUTE1DRAFT_82089 [Neurospora tetrasperma FGSC 2508]
NCU00290	1.51769	3.87032	0.323822	5.04037	0.208977	18.1207	86.7115	0.213586	0.278155	-	-	-	-	gi|336465685|gb|EGO53866.1|	hypothetical protein NEUTE1DRAFT_88656 [Neurospora tetrasperma FGSC 2508]
NCU00291	12.2414	15.3195	19.7342	26.8373	10.1134	18.3066	1.81014	0.836831	1.46599	-	-	-	-	gi|336465684|gb|EGO53865.1|	hypothetical protein NEUTE1DRAFT_125060 [Neurospora tetrasperma FGSC 2508]
NCU00292	5.66888	29.0505	3.17936	50.247	5.5309	13.783	2.492	2.1077	3.64557	-	-	-	-	gi|336469829|gb|EGO57991.1|	hypothetical protein NEUTE1DRAFT_129796 [Neurospora tetrasperma FGSC 2508]
NCU00293	18.7569	43.2773	25.3846	43.9717	17.4149	50.9562	2.92601	0.849303	0.862932	-	-	-	ko04146//Peroxisome	gi|336469830|gb|EGO57992.1|	hypothetical protein NEUTE1DRAFT_82095 [Neurospora tetrasperma FGSC 2508]
NCU00294	1699.28	2484.25	1612.92	1816.89	1635.77	1422.19	0.869427	1.74678	1.27753	GO:0022625//cytosolic large ribosomal subunit	GO:0003735//structural constituent of ribosome	GO:0006412//translation	ko03010//Ribosome	gi|85086835|ref|XP_957765.1|	60S ribosomal protein L10a [Neurospora crassa OR74A]
NCU00295	37.48	81.8824	71.449	81.021	39.9357	96.4193	2.41436	0.849233	0.840299	-	-	-	-	gi|336469832|gb|EGO57994.1|	hypothetical protein NEUTE1DRAFT_63423 [Neurospora tetrasperma FGSC 2508]
NCU00296	2.04821	5.41668	1.55384	6.75782	1.50414	9.68318	6.43767	0.559391	0.697893	-	-	-	-	gi|350290486|gb|EGZ71700.1|	SET domain-containing protein [Neurospora tetrasperma FGSC 2509]
NCU00297	0	5.06946	0.848302	1.55342	5.47448	3.45237	0.630629	1.4684	0.449957	-	-	-	-	gi|336469835|gb|EGO57997.1|	hypothetical protein NEUTE1DRAFT_42619 [Neurospora tetrasperma FGSC 2508]
NCU00298	1.59305	5.80359	0.971148	4.2681	1.25345	5.13801	4.09909	1.12954	0.83069	-	-	-	-	gi|336469838|gb|EGO58000.1|	hypothetical protein NEUTE1DRAFT_129800 [Neurospora tetrasperma FGSC 2508]
NCU00299	15.512	121.79	10.8318	74.7128	5.90288	39.4294	6.67969	3.08881	1.89485	-	-	GO:0009416//response to light stimulus	-	gi|336469839|gb|EGO58001.1|	hypothetical protein NEUTE1DRAFT_146476 [Neurospora tetrasperma FGSC 2508]
NCU00300	46.3877	13.205	23.3858	19.8947	24.9551	12.3651	0.495494	1.06793	1.60894	-	-	-	-	gi|336469840|gb|EGO58002.1|	hypothetical protein NEUTE1DRAFT_82110 [Neurospora tetrasperma FGSC 2508]
NCU00301	1.66662	8.81504	2.37065	10.7082	0.815942	7.71835	9.45943	1.14209	1.38737	-	-	-	-	gi|336469841|gb|EGO58003.1|	hypothetical protein NEUTE1DRAFT_82114 [Neurospora tetrasperma FGSC 2508]
NCU00302	58.1465	209.838	60.586	187.046	40.0813	130.719	3.26134	1.60527	1.43091	-	-	-	-	gi|164429000|ref|XP_957773.2|	hypothetical protein NCU00302 [Neurospora crassa OR74A]
NCU00303	20.8964	58.6948	39.1578	57.8618	14.5117	52.4632	3.61524	1.11878	1.1029	-	-	-	-	gi|336469844|gb|EGO58006.1|	hypothetical protein NEUTE1DRAFT_82119 [Neurospora tetrasperma FGSC 2508]
NCU00304	22.0222	239.418	28.44	131.784	20.7476	81.5234	3.9293	2.9368	1.61651	-	-	-	-	gi|336469845|gb|EGO58007.1|	hypothetical protein NEUTE1DRAFT_146482 [Neurospora tetrasperma FGSC 2508]
NCU00305	28.9108	174.514	17.466	113.467	31.8468	60.0813	1.88657	2.90463	1.88855	-	-	-	-	gi|336469846|gb|EGO58008.1|	hypothetical protein NEUTE1DRAFT_82124 [Neurospora tetrasperma FGSC 2508]
NCU00306	185.32	10.8899	84.3237	3.97692	75.7791	11.5814	0.152831	0.940292	0.343388	-	-	-	-	gi|336469847|gb|EGO58009.1|	hypothetical protein NEUTE1DRAFT_122330 [Neurospora tetrasperma FGSC 2508]
NCU00307	0	3.32284	0	2.29096	0	0	#DIV/0!	#DIV/0!	#DIV/0!	-	-	-	-	gi|336469848|gb|EGO58010.1|	hypothetical protein NEUTE1DRAFT_100888 [Neurospora tetrasperma FGSC 2508]
NCU00308	21.795	5.5445	6.92451	8.95074	4.73157	3.86797	0.817482	1.43344	2.31407	-	-	-	-	gi|336469849|gb|EGO58011.1|	hypothetical protein NEUTE1DRAFT_63451 [Neurospora tetrasperma FGSC 2508]
NCU00309	9.06525	106.749	60.188	274.812	11.4544	294.032	25.6698	0.363053	0.934636	-	-	GO:0009416//response to light stimulus	ko00534//Glycosaminoglycan biosynthesis - heparan sulfate / heparin	gi|336469850|gb|EGO58012.1|	hypothetical protein NEUTE1DRAFT_146486 [Neurospora tetrasperma FGSC 2508]
NCU00310	3.05231	7.61084	3.73387	13.4364	2.01737	10.8668	5.38662	0.700375	1.23647	-	-	-	-	gi|336469851|gb|EGO58013.1|	hypothetical protein NEUTE1DRAFT_82136 [Neurospora tetrasperma FGSC 2508]
NCU00311	6.39799	14.3963	11.7239	14.5576	7.66959	10.6211	1.38483	1.35545	1.37064	-	-	-	-	gi|164429005|ref|XP_957782.2|	protein VTS1 [Neurospora crassa OR74A]
NCU00312	6.70921	111.211	0	153.788	4.92703	162.153	32.9109	0.68584	0.948413	-	-	-	-	gi|336469855|gb|EGO58017.1|	hypothetical protein NEUTE1DRAFT_41837 [Neurospora tetrasperma FGSC 2508]
NCU00313	0	0.2509	0	0.230647	0	0	#DIV/0!	#DIV/0!	#DIV/0!	-	-	-	-	gi|336469856|gb|EGO58018.1|	hypothetical protein NEUTE1DRAFT_100893 [Neurospora tetrasperma FGSC 2508]
NCU00314	14.8124	17.4134	6.72435	35.7097	44.0896	35.0289	0.794493	0.497115	1.01943	-	-	-	-	gi|336469857|gb|EGO58019.1|	hypothetical protein NEUTE1DRAFT_110177 [Neurospora tetrasperma FGSC 2508]
NCU00315	1444.87	1291.86	911.418	1159.65	1216.66	934.697	0.768245	1.38212	1.24067	GO:0005737//cytoplasm;GO:0022625//cytosolic large ribosomal subunit	GO:0003735//structural constituent of ribosome	GO:0006412//translation;GO:0009416//response to light stimulus	-	gi|389639232|ref|XP_003717249.1|	60S ribosomal protein L29 [Magnaporthe oryzae 70-15]
NCU00316	4.82692	22.1112	5.72164	18.8595	3.54474	12.5742	3.54729	1.75846	1.49986	GO:0009514//glyoxysome	-	-	-	gi|336469859|gb|EGO58021.1|	hypothetical protein NEUTE1DRAFT_82145 [Neurospora tetrasperma FGSC 2508]
NCU00317	3.96056	7.1294	8.45045	13.654	2.95128	11.9357	4.04425	0.597316	1.14396	-	-	-	-	gi|73921587|sp|Q7RZP7.2|PALB_NEUCR	protein phosphatase 1 zeta [Aspergillus niger CBS 513.88]
NCU00318	0	0	0	0.440072	0	0.244508	#DIV/0!	0	1.79983	-	-	-	-	gi|336469863|gb|EGO58025.1|	hypothetical protein NEUTE1DRAFT_137783 [Neurospora tetrasperma FGSC 2508]
NCU00319	6.22143	11.3906	2.85909	10.4712	2.10869	18.7003	8.86822	0.609114	0.559947	-	-	-	-	gi|336469864|gb|EGO58026.1|	hypothetical protein NEUTE1DRAFT_129815 [Neurospora tetrasperma FGSC 2508]
NCU00320	0.237236	0.645316	0.647908	1.00107	0.365859	0.824004	2.25225	0.783147	1.21488	-	-	-	-	gi|336469865|gb|EGO58027.1|	hypothetical protein NEUTE1DRAFT_122338 [Neurospora tetrasperma FGSC 2508]
NCU00321	33.7625	216.37	40.6729	194.344	32.5996	56.8248	1.74311	3.80766	3.42006	-	-	-	-	gi|336469866|gb|EGO58028.1|	hypothetical protein NEUTE1DRAFT_129817 [Neurospora tetrasperma FGSC 2508]
NCU00322	167.993	15.7952	66.671	97.1966	477.462	139.618	0.292418	0.113132	0.69616	-	-	GO:0009416//response to light stimulus	-	gi|336469867|gb|EGO58029.1|	hypothetical protein NEUTE1DRAFT_146495 [Neurospora tetrasperma FGSC 2508]
NCU00323	2.64302	0	1.12786	1.03267	4.36714	0	0	#DIV/0!	#DIV/0!	-	-	-	-	gi|336469868|gb|EGO58030.1|	hypothetical protein NEUTE1DRAFT_41140 [Neurospora tetrasperma FGSC 2508]
NCU00324	2.68151	5.87848	3.37262	6.6171	3.10929	4.28927	1.3795	1.37051	1.54271	-	-	-	-	gi|336469869|gb|EGO58031.1|	hypothetical protein NEUTE1DRAFT_146496 [Neurospora tetrasperma FGSC 2508]
NCU00325	16.0036	28.1146	22.5364	31.2643	21.1546	30.3408	1.43424	0.926624	1.03044	-	-	-	-	gi|336469870|gb|EGO58032.1|	hypothetical protein NEUTE1DRAFT_129820 [Neurospora tetrasperma FGSC 2508]
NCU00326	90.4501	620.263	60.3293	342.711	60.7023	302.285	4.97979	2.05191	1.13374	-	-	GO:0009416//response to light stimulus	-	gi|336469871|gb|EGO58033.1|	hypothetical protein NEUTE1DRAFT_63482 [Neurospora tetrasperma FGSC 2508]
NCU00327	0	0	0	0	0	0	#DIV/0!	#DIV/0!	#DIV/0!	-	-	-	-	gi|336469872|gb|EGO58034.1|	hypothetical protein NEUTE1DRAFT_100907 [Neurospora tetrasperma FGSC 2508]
NCU00328	4.30715	3.66127	1.22533	6.73147	9.4891	2.49338	0.262762	1.4684	2.69974	-	-	-	-	gi|350290445|gb|EGZ71659.1|	hypothetical protein NEUTE2DRAFT_64145 [Neurospora tetrasperma FGSC 2509]
NCU00329	11.6494	3.07319	16.9704	9.10319	13.9387	6.27866	0.450449	0.489467	1.44986	-	-	GO:0030448//hyphal growth;GO:0070787//conidiophore development	-	gi|350290443|gb|EGZ71657.1|	hypothetical protein NEUTE2DRAFT_64832 [Neurospora tetrasperma FGSC 2509]
NCU00330	10.1432	13.4346	12.0793	18.2487	8.31499	14.3382	1.72438	0.93698	1.27274	-	-	-	-	gi|336469874|gb|EGO58036.1|	hypothetical protein NEUTE1DRAFT_82165 [Neurospora tetrasperma FGSC 2508]
NCU00331	1.21561	5.28142	1.84439	6.96602	0.446351	5.51236	12.3498	0.958106	1.26371	-	-	-	-	gi|336469875|gb|EGO58037.1|	hypothetical protein NEUTE1DRAFT_82168 [Neurospora tetrasperma FGSC 2508]
NCU00332	101.799	33.147	123.107	29.5276	114.798	56.7835	0.494637	0.583744	0.520003	-	-	-	-	gi|336469876|gb|EGO58038.1|	hypothetical protein NEUTE1DRAFT_122347 [Neurospora tetrasperma FGSC 2508]
NCU00333	19.1029	32.4767	22.7391	42.0329	9.96766	46.7077	4.68592	0.695318	0.899915	GO:0005625//soluble fraction;GO:0005794//Golgi apparatus;GO:0042175//nuclear outer membrane-endoplasmic reticulum membrane network	GO:0003924//GTPase activity	GO:0006360//transcription from RNA polymerase I promoter;GO:0006886//intracellular protein transport;GO:0043001//Golgi to plasma membrane protein transport	-	gi|85086998|ref|XP_957804.1|	hypothetical protein NCU00333 [Neurospora crassa OR74A]
NCU00334	38.6342	67.3404	41.6323	58.5503	30.5211	56.9293	1.86524	1.18288	1.02847	-	-	-	ko03018//RNA degradation	gi|336469878|gb|EGO58040.1|	hypothetical protein NEUTE1DRAFT_82175 [Neurospora tetrasperma FGSC 2508]
NCU00335	73.0014	113.646	74.9819	129.016	45.8178	113.881	2.48551	0.997942	1.1329	-	-	-	ko03040//Spliceosome	gi|336469879|gb|EGO58041.1|	hypothetical protein NEUTE1DRAFT_63496 [Neurospora tetrasperma FGSC 2508]
NCU00336	0.325022	1.98924	1.44245	1.77788	0.358029	2.0885	5.83332	0.952476	0.851271	-	-	-	-	gi|85087010|ref|XP_957807.1|	hypothetical protein NCU00336 [Neurospora crassa OR74A]
NCU00337	2.74843	10.5133	5.13116	12.6178	1.13533	12.5295	11.036	0.839086	1.00705	-	-	-	-	gi|336469881|gb|EGO58043.1|	hypothetical protein NEUTE1DRAFT_63501 [Neurospora tetrasperma FGSC 2508]
NCU00338	24.9016	51.9368	31.9883	129.993	32.2378	40.571	1.25849	1.28014	3.20409	-	GO:0004190//aspartic-type endopeptidase activity	-	-	gi|336469882|gb|EGO58044.1|	hypothetical protein NEUTE1DRAFT_100918 [Neurospora tetrasperma FGSC 2508]
NCU00339	0	0	0	0	0	1.72618	#DIV/0!	0	0	-	-	-	-	gi|336469883|gb|EGO58045.1|	hypothetical protein NEUTE1DRAFT_42746 [Neurospora tetrasperma FGSC 2508]
NCU00340	10.0864	51.5609	25.4712	58.8438	13.5459	47.2714	3.48972	1.09074	1.24481	GO:0005634//nucleus	GO:0003700//sequence-specific DNA binding transcription factor activity;GO:0043565//sequence-specific DNA binding;GO:0051019//mitogen-activated protein kinase binding	GO:0000909//sporocarp development involved in sexual reproduction;GO:0007166//cell surface receptor signaling pathway;GO:0007329//positive regulation of transcription from RNA polymerase II promoter by pheromones;GO:0040009//regulation of growth rate	ko04011//MAPK signaling pathway - yeast	gi|336469884|gb|EGO58046.1|	hypothetical protein NEUTE1DRAFT_63506 [Neurospora tetrasperma FGSC 2508]
NCU00343	0.813237	0	0	0	0	0	#DIV/0!	#DIV/0!	#DIV/0!	-	-	-	-	gi|336469885|gb|EGO58047.1|	hypothetical protein NEUTE1DRAFT_100921 [Neurospora tetrasperma FGSC 2508]
NCU00344	0	0	0	0	0	0	#DIV/0!	#DIV/0!	#DIV/0!	-	-	-	-	gi|336469886|gb|EGO58048.1|	hypothetical protein NEUTE1DRAFT_100922 [Neurospora tetrasperma FGSC 2508]
NCU00345	10.9476	23.265	20.4497	25.0188	16.8377	17.9364	1.06525	1.29709	1.39487	-	-	-	-	gi|336469887|gb|EGO58049.1|	hypothetical protein NEUTE1DRAFT_146509 [Neurospora tetrasperma FGSC 2508]
NCU00346	17.8137	65.1411	20.6535	73.0151	9.99646	42.6108	4.26258	1.52875	1.71354	-	-	-	ko00100//Steroid biosynthesis	gi|336469888|gb|EGO58050.1|	hypothetical protein NEUTE1DRAFT_42660 [Neurospora tetrasperma FGSC 2508]
NCU00347	37.462	110.772	52.9602	104.165	38.9878	66.8555	1.71478	1.65688	1.55806	GO:0005778//peroxisomal membrane	-	GO:0016558//protein import into peroxisome matrix	-	gi|336469889|gb|EGO58051.1|	hypothetical protein NEUTE1DRAFT_63516 [Neurospora tetrasperma FGSC 2508]
NCU00348	49.0778	50.7876	36.4225	52.524	22.3299	43.5426	1.94997	1.16639	1.20627	GO:0005686//U2 snRNP	-	GO:0000398//mRNA splicing, via spliceosome	ko03040//Spliceosome	gi|46124737|ref|XP_386922.1|	hypothetical protein FG06746.1 [Gibberella zeae PH-1]
NCU00349	6.64531	19.206	8.50726	27.2625	6.22214	26.8323	4.31239	0.71578	1.01603	-	-	-	-	gi|336469891|gb|EGO58053.1|	hypothetical protein NEUTE1DRAFT_63521 [Neurospora tetrasperma FGSC 2508]
NCU00350	58.6141	212.815	82.2216	183.212	46.7077	157.835	3.3792	1.34834	1.16078	-	-	-	-	gi|336469892|gb|EGO58054.1|	hypothetical protein NEUTE1DRAFT_117040 [Neurospora tetrasperma FGSC 2508]
NCU00351	36.5492	45.1906	26.2307	44.7883	22.8755	51.2121	2.23873	0.882419	0.874565	-	-	-	-	gi|336469893|gb|EGO58055.1|	hypothetical protein NEUTE1DRAFT_82208 [Neurospora tetrasperma FGSC 2508]
NCU00352	1.87983	4.06749	2.98994	5.34165	2.44723	4.67439	1.91008	0.870163	1.14275	GO:0005802//trans-Golgi network	GO:0004012//phospholipid-translocating ATPase activity	GO:0000028//ribosomal small subunit assembly;GO:0006886//intracellular protein transport;GO:0006892//post-Golgi vesicle-mediated transport;GO:0006897//endocytosis;GO:0007163//establishment or maintenance of cell polarity;GO:0016192//vesicle-mediated transport;GO:0045332//phospholipid translocation	-	gi|336469894|gb|EGO58056.1|	hypothetical protein NEUTE1DRAFT_82209 [Neurospora tetrasperma FGSC 2508]
NCU00353	1.95999	2.77681	0	2.55267	5.03775	5.10582	1.01351	0.543852	0.499953	-	-	-	-	gi|299115965|emb|CBN75969.1|	hypothetical protein Esi_0258_0007 [Ectocarpus siliculosus]
NCU00354	3.87643	1.64757	1.65419	6.05833	10.6752	0	0	#DIV/0!	#DIV/0!	-	-	-	-	gi|336469895|gb|EGO58057.1|	hypothetical protein NEUTE1DRAFT_42120 [Neurospora tetrasperma FGSC 2508]
NCU00355	60.8575	1338.11	37.9373	114.726	355.115	331.316	0.932982	4.03878	0.346274	GO:0030446//hyphal cell wall	GO:0004096//catalase activity	GO:0006979//response to oxidative stress;GO:0016119//carotene metabolic process;GO:0018158//protein oxidation;GO:0030436//asexual sporulation;GO:0042542//response to hydrogen peroxide;GO:0048315//conidium formation	ko04146//Peroxisome	gi|85087088|ref|XP_957826.1|	catalase 3 precursor [Neurospora crassa OR74A]
NCU00356	0.241272	1.23055	1.44141	1.5083	0.531547	2.93308	5.518	0.419543	0.514237	-	-	-	-	gi|336469897|gb|EGO58059.1|	hypothetical protein NEUTE1DRAFT_122364 [Neurospora tetrasperma FGSC 2508]
NCU00357	1.38209	2.34968	3.03315	2.77716	3.26238	1.37157	0.420419	1.71313	2.02481	-	-	-	-	gi|164429025|ref|XP_957828.2|	hypothetical protein NCU00357 [Neurospora crassa OR74A]
NCU00358	30.8401	45.8772	20.0148	40.4167	33.972	72.8073	2.14315	0.630118	0.55512	-	-	-	-	gi|336469899|gb|EGO58061.1|	hypothetical protein NEUTE1DRAFT_146520 [Neurospora tetrasperma FGSC 2508]
NCU00359	27.4187	70.993	23.9387	91.3675	22.9127	41.8705	1.82739	1.69554	2.18215	-	-	-	-	gi|85087105|ref|XP_957830.1|	hypothetical protein NCU00359 [Neurospora crassa OR74A]
NCU00360	313.065	1003.25	187.856	799.636	377.216	84.5591	0.224166	11.8645	9.45654	-	-	GO:0009416//response to light stimulus	-	gi|336469901|gb|EGO58063.1|	hypothetical protein NEUTE1DRAFT_146522 [Neurospora tetrasperma FGSC 2508]
NCU00361	125.528	115.427	108.885	121.345	85.9043	112.862	1.31381	1.02273	1.07516	-	-	-	-	gi|85087115|ref|XP_957832.1|	pre-mRNA splicing factor syf2 [Neurospora crassa OR74A]
NCU00362	8.62761	24.1406	10.278	22.7538	6.73183	28.7181	4.26602	0.840606	0.792316	-	-	-	-	gi|336469902|gb|EGO58064.1|	hypothetical protein NEUTE1DRAFT_129848 [Neurospora tetrasperma FGSC 2508]
NCU00363	6.86769	8.30273	4.42854	8.22883	6.38833	8.61392	1.34838	0.963873	0.955294	-	-	-	-	gi|336469904|gb|EGO58066.1|	hypothetical protein NEUTE1DRAFT_42052 [Neurospora tetrasperma FGSC 2508]
NCU00364	19.9556	35.3887	14.3885	29.8435	15.1601	34.6564	2.28603	1.02113	0.861125	-	-	-	-	gi|336469905|gb|EGO58067.1|	hypothetical protein NEUTE1DRAFT_82233 [Neurospora tetrasperma FGSC 2508]
NCU00365	301.304	250.132	144.366	196.896	238.737	936.376	3.9222	0.267127	0.210274	-	-	-	-	gi|85087131|ref|XP_957836.1|	hypothetical protein NCU00365 [Neurospora crassa OR74A]
NCU00366	51.1607	117.542	105.74	126.84	52.0559	123.64	2.37514	0.950682	1.02588	GO:0022627//cytosolic small ribosomal subunit;GO:0043614//multi-eIF complex	GO:0005096//GTPase activator activity	GO:0006446//regulation of translational initiation;GO:0042256//mature ribosome assembly	ko03013//RNA transport	gi|336469908|gb|EGO58070.1|	eukaryotic translation initiation factor 5 [Neurospora tetrasperma FGSC 2508]
NCU00367	0	0.101912	0.204642	0.187371	0	0	#DIV/0!	#DIV/0!	#DIV/0!	-	-	-	-	gi|336469909|gb|EGO58071.1|	hypothetical protein NEUTE1DRAFT_137828 [Neurospora tetrasperma FGSC 2508]
NCU00368	1.45165	1.23397	2.75316	3.151	1.24372	0.560231	0.450449	2.2026	5.62447	-	-	-	-	gi|336469910|gb|EGO58072.1|	hypothetical protein NEUTE1DRAFT_82244 [Neurospora tetrasperma FGSC 2508]
NCU00369	41.5632	51.7469	52.313	61.6768	39.3095	68.1718	1.73423	0.759066	0.904727	-	-	-	ko00770//Pantothenate and CoA biosynthesis	gi|336469911|gb|EGO58073.1|	hypothetical protein NEUTE1DRAFT_63566 [Neurospora tetrasperma FGSC 2508]
NCU00370	3.06034	3.642	1.82831	5.50032	1.34845	2.39167	1.77364	1.52279	2.29978	-	-	-	-	gi|336469912|gb|EGO58074.1|	hypothetical protein NEUTE1DRAFT_82248 [Neurospora tetrasperma FGSC 2508]
NCU00371	13.1377	9.09957	4.56805	12.1674	4.28796	10.5629	2.46339	0.861462	1.15189	GO:0005744//mitochondrial inner membrane presequence translocase complex	-	GO:0045041//protein import into mitochondrial intermembrane space	-	gi|336469913|gb|EGO58075.1|	mitochondrial import inner membrane translocase subunit tim23 [Neurospora tetrasperma FGSC 2508]
NCU00372	3.53689	5.11109	7.36537	5.19601	2.41556	5.40535	2.23772	0.945561	0.961272	-	-	-	-	gi|350290402|gb|EGZ71616.1|	hypothetical protein NEUTE2DRAFT_110388 [Neurospora tetrasperma FGSC 2509]
NCU00373	66.801	49.9078	134.067	78.7084	54.9012	83.6101	1.52292	0.596911	0.941374	-	-	-	-	gi|336469915|gb|EGO58077.1|	hypothetical protein NEUTE1DRAFT_82256 [Neurospora tetrasperma FGSC 2508]
NCU00374	5.9132	3.351	0.841113	2.31038	1.08562	5.13466	4.72972	0.652623	0.449957	-	-	-	-	gi|336469916|gb|EGO58078.1|	hypothetical protein NEUTE1DRAFT_100952 [Neurospora tetrasperma FGSC 2508]
NCU00375	0	0	0.794011	4.362	0	0	#DIV/0!	#DIV/0!	#DIV/0!	-	-	-	-	gi|336469917|gb|EGO58079.1|	hypothetical protein NEUTE1DRAFT_100953 [Neurospora tetrasperma FGSC 2508]
NCU00376	20.6501	67.1348	25.6631	69.3594	15.5639	64.1753	4.12334	1.04612	1.08078	-	-	-	ko04150//mTOR signaling pathway	gi|336469918|gb|EGO58080.1|	hypothetical protein NEUTE1DRAFT_146535 [Neurospora tetrasperma FGSC 2508]
NCU00377	41.7258	60.0139	78.2637	68.931	24.8166	40.5029	1.63209	1.48172	1.70188	-	-	-	-	gi|336469919|gb|EGO58081.1|	hypothetical protein NEUTE1DRAFT_122382 [Neurospora tetrasperma FGSC 2508]
NCU00378	59.3053	505.861	51.6619	317.529	46.4054	525.271	11.3192	0.963049	0.604507	-	GO:0004029//aldehyde dehydrogenase (NAD) activity	-	ko00625//Chloroalkane and chloroalkene degradation	gi|85084197|ref|XP_957264.1|	aldehyde dehydrogenase [Neurospora crassa OR74A]
NCU00379	43.956	60.4601	67.2014	73.1597	45.3698	66.2692	1.46065	0.91234	1.10398	-	-	-	-	gi|336469921|gb|EGO58083.1|	hypothetical protein NEUTE1DRAFT_82267 [Neurospora tetrasperma FGSC 2508]
NCU00380	0.366855	0	0.313096	0.860015	0	0.637109	#DIV/0!	0	1.34987	-	-	-	-	gi|336469922|gb|EGO58084.1|	hypothetical protein NEUTE1DRAFT_100959 [Neurospora tetrasperma FGSC 2508]
NCU00382	26.8966	16.9163	78.4192	28.9147	20.2087	69.1212	3.42036	0.244733	0.41832	-	-	-	-	gi|336469926|gb|EGO58088.1|	hypothetical protein NEUTE1DRAFT_82277 [Neurospora tetrasperma FGSC 2508]
NCU00383	0	0	0.902285	0.826136	0	0	#DIV/0!	#DIV/0!	#DIV/0!	-	-	-	-	gi|336469927|gb|EGO58089.1|	hypothetical protein NEUTE1DRAFT_100964 [Neurospora tetrasperma FGSC 2508]
NCU00384	0	0	0.76939	0.704457	0	1.56561	#DIV/0!	0	0.449957	-	-	-	-	gi|336469928|gb|EGO58090.1|	hypothetical protein NEUTE1DRAFT_100965 [Neurospora tetrasperma FGSC 2508]
NCU00385	70.8294	112.953	58.4517	80.9641	43.8473	97.0848	2.21416	1.16345	0.833952	GO:0005739//mitochondrion;GO:0005756//mitochondrial proton-transporting ATP synthase, central stalk;GO:0045261//proton-transporting ATP synthase complex, catalytic core F(1);GO:0005739//mitochondrion	GO:0016887//ATPase activity;GO:0046933//hydrogen ion transporting ATP synthase activity, rotational mechanism	GO:0015986//ATP synthesis coupled proton transport	ko00190//Oxidative phosphorylation	gi|164429048|ref|XP_957271.2|	ATP synthase delta chain, mitochondrial precursor [Neurospora crassa OR74A]
NCU00386	3.58165	13.3059	7.47216	13.2684	3.507	21.7706	6.20775	0.611186	0.609466	-	-	-	-	gi|336469930|gb|EGO58092.1|	hypothetical protein NEUTE1DRAFT_100967 [Neurospora tetrasperma FGSC 2508]
NCU00387	7.26831	5.35461	3.9287	2.65052	8.27331	6.10098	0.737429	0.877665	0.434442	-	-	-	-	gi|336469931|gb|EGO58093.1|	hypothetical protein NEUTE1DRAFT_82283 [Neurospora tetrasperma FGSC 2508]
NCU00388	1.41457	3.29093	2.9229	4.13068	2.46036	4.13753	1.68168	0.795384	0.998343	-	-	-	-	gi|336469932|gb|EGO58094.1|	hypothetical protein NEUTE1DRAFT_82289 [Neurospora tetrasperma FGSC 2508]
NCU00389	6.12068	20.5376	8.79791	21.6489	5.32283	27.9728	5.25524	0.7342	0.773927	-	GO:0008134//transcription factor binding	GO:0006351//transcription, DNA-dependent	-	gi|336469933|gb|EGO58095.1|	developmentally regulated GTP-binding protein 1 [Neurospora tetrasperma FGSC 2508]
NCU00391	2.25812	0	1.92721	0.882281	0	0.980405	#DIV/0!	0	0.899915	-	-	-	-	gi|336469936|gb|EGO58098.1|	hypothetical protein NEUTE1DRAFT_100972 [Neurospora tetrasperma FGSC 2508]
NCU00392	4.82877	11.972	26.1007	25.7846	10.6383	11.0067	1.03463	1.0877	2.34263	-	-	-	-	gi|336469938|gb|EGO58100.1|	hypothetical protein NEUTE1DRAFT_137852 [Neurospora tetrasperma FGSC 2508]
NCU00393	41.2106	82.5386	53.2392	102.786	36.6896	45.0986	1.22919	1.83018	2.27913	-	-	-	-	gi|336469939|gb|EGO58101.1|	hypothetical protein NEUTE1DRAFT_122394 [Neurospora tetrasperma FGSC 2508]
NCU00394	20.2894	47.7446	20.9061	56.0718	17.4438	20.6261	1.18243	2.31477	2.71849	-	-	-	-	gi|336469940|gb|EGO58102.1|	hypothetical protein NEUTE1DRAFT_42059 [Neurospora tetrasperma FGSC 2508]
NCU00395	54.1209	92.7711	103.641	84.4088	49.5167	60.2006	1.21576	1.54103	1.40212	GO:0005739//mitochondrion	-	-	-	gi|336469941|gb|EGO58103.1|	hypothetical protein NEUTE1DRAFT_82299 [Neurospora tetrasperma FGSC 2508]
NCU00396	1.07227	4.1431	2.07987	2.74224	1.18117	3.97832	3.36813	1.04142	0.689296	-	-	-	ko03040//Spliceosome	gi|336469942|gb|EGO58104.1|	pre-mRNA splicing factor RSE1 [Neurospora tetrasperma FGSC 2508]
NCU00397	471.114	510.25	399.282	726.052	402.743	245.136	0.608667	2.0815	2.96183	-	-	-	-	gi|336469943|gb|EGO58105.1|	hypothetical protein NEUTE1DRAFT_146552 [Neurospora tetrasperma FGSC 2508]
NCU00398	15.3108	23.105	25.4001	21.7777	18.9501	24.3491	1.28491	0.948905	0.894394	-	-	-	-	gi|336469944|gb|EGO58106.1|	hypothetical protein NEUTE1DRAFT_122399 [Neurospora tetrasperma FGSC 2508]
NCU00399	1602.3	35.5041	2889.82	37.7579	9109.28	50.4909	0.00554279	0.703178	0.747816	-	-	-	-	gi|336469945|gb|EGO58107.1|	hypothetical protein NEUTE1DRAFT_117057 [Neurospora tetrasperma FGSC 2508]
NCU00400	11.6172	17.4873	10.4312	14.6572	17.1959	16.9179	0.98383	1.03366	0.866377	-	-	-	-	gi|336469946|gb|EGO58108.1|	hypothetical protein NEUTE1DRAFT_122401 [Neurospora tetrasperma FGSC 2508]
NCU00401	46.5915	247.294	62.4047	334.64	65.5657	106.853	1.62972	2.31433	3.13177	-	-	GO:0009416//response to light stimulus	-	gi|336469948|gb|EGO58110.1|	hypothetical protein NEUTE1DRAFT_41271 [Neurospora tetrasperma FGSC 2508]
NCU00402	2.28025	0	0	0	7.53546	0	0	#DIV/0!	#DIV/0!	-	-	-	-	gi|164429068|ref|XP_957288.2|	hypothetical protein NCU00402 [Neurospora crassa OR74A]
NCU00403	7.92906	12.5173	10.6341	10.9168	7.90245	11.8031	1.49359	1.06051	0.924912	-	-	-	ko00520//Amino sugar and nucleotide sugar metabolism	gi|336469950|gb|EGO58112.1|	hypothetical protein NEUTE1DRAFT_122404 [Neurospora tetrasperma FGSC 2508]
NCU00404	2.82951	14.4313	4.58826	17.6885	4.05191	13.022	3.21378	1.10823	1.35836	-	-	-	-	gi|336257693|ref|XP_003343670.1|	hypothetical protein SMAC_08841 [Sordaria macrospora k-hell]
NCU00405	40.4949	40.8332	52.6107	31.7721	44.7878	52.8161	1.17925	0.77312	0.60156	GO:0005737//cytoplasm;GO:0005739//mitochondrion	GO:0004820//glycine-tRNA ligase activity	GO:0006353//DNA-dependent transcription, termination;GO:0006426//glycyl-tRNA aminoacylation	ko00970//Aminoacyl-tRNA biosynthesis	gi|336469952|gb|EGO58114.1|	glycyl-tRNA synthetase 1 [Neurospora tetrasperma FGSC 2508]
NCU00406	9.20304	17.424	17.613	16.8892	9.06243	18.5254	2.0442	0.940544	0.911678	-	-	GO:0000909//sporocarp development involved in sexual reproduction;GO:0030437//ascospore formation;GO:0030448//hyphal growth;GO:0048315//conidium formation;GO:0070787//conidiophore development	ko04360//Axon guidance	gi|336469953|gb|EGO58115.1|	hypothetical protein NEUTE1DRAFT_82324 [Neurospora tetrasperma FGSC 2508]
NCU00407	10.4495	17.3353	11.0759	16.0677	11.5107	14.7814	1.28414	1.17278	1.08703	-	-	-	-	gi|350290361|gb|EGZ71575.1|	hypothetical protein NEUTE2DRAFT_150246 [Neurospora tetrasperma FGSC 2509]
NCU00408	0.445567	0.378753	1.14082	0.34818	0	0	#DIV/0!	#DIV/0!	#DIV/0!	-	-	-	-	gi|336469956|gb|EGO58118.1|	hypothetical protein NEUTE1DRAFT_117062 [Neurospora tetrasperma FGSC 2508]
NCU00409	2.78546	0.887914	2.9716	2.99289	2.68479	1.5117	0.563062	0.58736	1.97981	-	-	-	ko00400//Phenylalanine, tyrosine and tryptophan biosynthesis	gi|336469957|gb|EGO58119.1|	hypothetical protein NEUTE1DRAFT_146563 [Neurospora tetrasperma FGSC 2508]
NCU00410	155.877	271.489	236.554	296.271	126.889	343.794	2.70941	0.789686	0.861768	GO:0005829//cytosol;GO:0018444//translation release factor complex	GO:0016149//translation release factor activity, codon specific	GO:0006415//translational termination	ko03015//mRNA surveillance pathway	gi|85084324|ref|XP_957296.1|	eukaryotic peptide chain release factor subunit 1 [Neurospora crassa OR74A]
NCU00411	38.3452	26.1831	25.2152	20.1398	24.9281	22.3797	0.89777	1.16995	0.899915	-	-	-	-	gi|336469959|gb|EGO58121.1|	hypothetical protein NEUTE1DRAFT_122412 [Neurospora tetrasperma FGSC 2508]
NCU00412	11.7344	32.753	21.5244	32.8464	11.3826	26.9183	2.36486	1.21675	1.22022	-	-	-	-	gi|336469960|gb|EGO58122.1|	hypothetical protein NEUTE1DRAFT_146566 [Neurospora tetrasperma FGSC 2508]
NCU00413	778.244	1193.36	847.291	1003.9	849.775	812.603	0.956256	1.46856	1.23541	GO:0022625//cytosolic large ribosomal subunit	GO:0003735//structural constituent of ribosome	GO:0006412//translation	ko03010//Ribosome	gi|164429078|ref|XP_957299.2|	60S ribosomal protein L2 [Neurospora crassa OR74A]
NCU00414	56.0144	97.3716	77.2506	88.603	66.4	104.516	1.57404	0.931642	0.847746	-	-	-	ko00230//Purine metabolism	gi|336469962|gb|EGO58124.1|	adenosine kinase [Neurospora tetrasperma FGSC 2508]
NCU00415	7.02061	20.1174	14.6896	23.4487	8.35724	22.1235	2.64723	0.909321	1.0599	-	-	-	-	gi|336469964|gb|EGO58126.1|	hypothetical protein NEUTE1DRAFT_146569 [Neurospora tetrasperma FGSC 2508]
NCU00416	48.3244	52.4329	34.5368	68.7702	47.173	59.702	1.2656	0.878244	1.15189	-	-	-	-	gi|336469965|gb|EGO58127.1|	hypothetical protein NEUTE1DRAFT_82351 [Neurospora tetrasperma FGSC 2508]
NCU00417	142.049	141.979	133.223	171.991	85.9751	164.011	1.90765	0.865669	1.04866	GO:0005681//spliceosomal complex	-	-	ko03040//Spliceosome	gi|85084353|ref|XP_957303.1|	cell cycle control protein cwf14 [Neurospora crassa OR74A]
NCU00418	94.273	154.423	92.7912	112.384	93.9926	109.347	1.16336	1.41223	1.02777	GO:0005739//mitochondrion;GO:0005747//mitochondrial respiratory chain complex I;GO:0042652//mitochondrial respiratory chain complex I, peripheral segment	GO:0009055//electron carrier activity	GO:0006116//NADH oxidation	ko00190//Oxidative phosphorylation	gi|164429084|ref|XP_957304.2|	NADH:ubiquinone oxidoreductase 14.8kD subunit [Neurospora crassa OR74A]
NCU00419	5.92575	19.519	8.21827	15.6282	0.815942	12.8639	15.7657	1.51735	1.21488	GO:0005666//DNA-directed RNA polymerase III complex;GO:0005736//DNA-directed RNA polymerase I complex	GO:0003899//DNA-directed RNA polymerase activity	GO:0006360//transcription from RNA polymerase I promoter;GO:0006383//transcription from RNA polymerase III promoter	-	gi|336257723|ref|XP_003343685.1|	hypothetical protein SMAC_08854 [Sordaria macrospora k-hell]
NCU00420	44.0208	86.0189	61.4215	122.182	55.3324	71.5331	1.29279	1.2025	1.70804	-	-	-	-	gi|336469970|gb|EGO58132.1|	hypothetical protein NEUTE1DRAFT_82364 [Neurospora tetrasperma FGSC 2508]
NCU00421	2.3798	1.0789	1.76026	0.74386	2.09718	2.47977	1.18243	0.435082	0.299972	-	-	GO:0000768//syncytium formation by plasma membrane fusion	-	gi|336469971|gb|EGO58133.1|	hypothetical protein NEUTE1DRAFT_146575 [Neurospora tetrasperma FGSC 2508]
NCU00422	30.8999	81.2687	54.3215	69.7556	46.2567	86.2281	1.86412	0.942484	0.808966	-	-	-	-	gi|336469972|gb|EGO58134.1|	hypothetical protein NEUTE1DRAFT_117070 [Neurospora tetrasperma FGSC 2508]
NCU00423	5.17801	11.3286	7.8242	12.7358	6.91942	9.80333	1.41678	1.15558	1.29912	-	-	-	-	gi|336469973|gb|EGO58135.1|	hypothetical protein NEUTE1DRAFT_129898 [Neurospora tetrasperma FGSC 2508]
NCU00424	7.04581	7.56539	7.15268	9.38886	6.45416	7.08418	1.09761	1.06793	1.32533	-	-	-	-	gi|336469974|gb|EGO58136.1|	hypothetical protein NEUTE1DRAFT_63690 [Neurospora tetrasperma FGSC 2508]
NCU00425	0	0	0	0	0	0	#DIV/0!	#DIV/0!	#DIV/0!	-	-	-	-	gi|336469975|gb|EGO58137.1|	hypothetical protein NEUTE1DRAFT_42993 [Neurospora tetrasperma FGSC 2508]
NCU00426	20.6743	25.812	11.5793	21.709	11.7428	19.0743	1.62435	1.35323	1.13813	-	-	-	-	gi|336469976|gb|EGO58138.1|	hypothetical protein NEUTE1DRAFT_24301 [Neurospora tetrasperma FGSC 2508]
NCU00427	13.3403	29.3358	13.9843	25.9481	13.0978	18.0055	1.37469	1.62927	1.44112	-	-	-	-	gi|336469977|gb|EGO58139.1|	hypothetical protein NEUTE1DRAFT_82373 [Neurospora tetrasperma FGSC 2508]
NCU00428	2.23299	7.32143	2.63178	8.39229	1.75697	7.01732	3.99398	1.04334	1.19594	-	-	-	-	gi|336268160|ref|XP_003348845.1|	hypothetical protein SMAC_01868 [Sordaria macrospora k-hell]
NCU00429	0	0	0	0	0	1.10969	#DIV/0!	0	0	-	-	-	-	gi|336469979|gb|EGO58141.1|	hypothetical protein NEUTE1DRAFT_42117 [Neurospora tetrasperma FGSC 2508]
NCU00430	10.7635	64.0465	24.7629	121.319	11.3411	22.858	2.0155	2.80193	5.3075	-	-	GO:0009416//response to light stimulus	-	gi|336469980|gb|EGO58142.1|	hypothetical protein NEUTE1DRAFT_63697 [Neurospora tetrasperma FGSC 2508]
NCU00431	228.834	180.489	251.65	179.405	142.979	174.601	1.22116	1.03373	1.02751	GO:0005741//mitochondrial outer membrane;GO:0005742//mitochondrial outer membrane translocase complex	GO:0030943//mitochondrion targeting sequence binding	GO:0006626//protein targeting to mitochondrion;GO:0030448//hyphal growth;GO:0043496//regulation of protein homodimerization activity	-	gi|85081308|ref|XP_956695.1|	hypothetical protein NCU00431 [Neurospora crassa OR74A]
NCU00432	1.73163	1.47197	2.64463	1.70925	1.40552	2.29504	1.63288	0.641371	0.744757	-	-	-	-	gi|336268166|ref|XP_003348848.1|	hypothetical protein SMAC_01871 [Sordaria macrospora k-hell]
NCU00434	33.5749	51.1811	50.4261	58.7755	26.6537	51.631	1.93711	0.991286	1.13838	-	-	-	-	gi|336469983|gb|EGO58145.1|	hypothetical protein NEUTE1DRAFT_122431 [Neurospora tetrasperma FGSC 2508]
NCU00435	33.6637	46.8258	42.6607	52.2132	20.2268	50.0479	2.47434	0.935618	1.04326	GO:0000815//ESCRT III complex;GO:0005737//cytoplasm	GO:0005515//protein binding	GO:0045053//protein retention in Golgi apparatus;GO:0045324//late endosome to vacuole transport	ko04144//Endocytosis	gi|85081324|ref|XP_956699.1|	hypothetical protein NCU00435 [Neurospora crassa OR74A]
NCU00436	7.77866	11.9415	10.9986	14.5158	6.77815	19.457	2.87055	0.613736	0.746043	GO:0005741//mitochondrial outer membrane	-	-	-	gi|336469985|gb|EGO58147.1|	hypothetical protein NEUTE1DRAFT_82395 [Neurospora tetrasperma FGSC 2508]
NCU00437	16.1426	10.0815	11.5278	14.159	12.3385	19.1665	1.55339	0.525994	0.738736	-	-	-	ko00643//Styrene degradation	gi|336469986|gb|EGO58148.1|	hypothetical protein NEUTE1DRAFT_82398 [Neurospora tetrasperma FGSC 2508]
NCU00438	3.48182	12.7268	5.64604	8.97866	5.36958	8.76787	1.63288	1.45152	1.02404	-	-	-	-	gi|336469987|gb|EGO58149.1|	hypothetical protein NEUTE1DRAFT_122435 [Neurospora tetrasperma FGSC 2508]
NCU00439	0	0.578096	0.580417	1.06286	0.749139	0	0	#DIV/0!	#DIV/0!	-	-	-	-	gi|336469988|gb|EGO58150.1|	hypothetical protein NEUTE1DRAFT_101021 [Neurospora tetrasperma FGSC 2508]
NCU00440	9.93249	21.6354	17.7487	15.5231	9.23161	10.5114	1.13864	2.05827	1.47678	-	-	GO:0000909//sporocarp development involved in sexual reproduction;GO:0048315//conidium formation	ko04713//Circadian entrainment	gi|164429102|ref|XP_956704.2|	guanine nucleotide-binding protein beta subunit [Neurospora crassa OR74A]
NCU00441	53.4221	18.8441	31.6364	20.7308	21.217	26.1921	1.23449	0.719457	0.791491	-	-	-	-	gi|336469991|gb|EGO58153.1|	hypothetical protein NEUTE1DRAFT_122438 [Neurospora tetrasperma FGSC 2508]
NCU00442	40.7378	95.8588	57.3853	116.981	46.4276	135.621	2.92114	0.706811	0.862553	-	-	-	-	gi|336469992|gb|EGO58154.1|	hypothetical protein NEUTE1DRAFT_63723 [Neurospora tetrasperma FGSC 2508]
NCU00443	82.0554	235.917	121.126	272.176	105.348	341.478	3.24143	0.690872	0.797055	GO:0005634//nucleus	GO:0008536//Ran GTPase binding	GO:0006405//RNA export from nucleus;GO:0006511//ubiquitin-dependent protein catabolic process;GO:0006606//protein import into nucleus	-	gi|336469993|gb|EGO58155.1|	hypothetical protein NEUTE1DRAFT_117084 [Neurospora tetrasperma FGSC 2508]
NCU00444	7.94808	16.3572	7.85442	15.3637	6.45122	18.5254	2.87161	0.88296	0.829333	-	-	-	ko03022//Basal transcription factors	gi|336268184|ref|XP_003348857.1|	hypothetical protein SMAC_01880 [Sordaria macrospora k-hell]
NCU00445	1.51875	8.85263	4.44409	9.49439	3.46547	6.59395	1.90276	1.34254	1.43986	-	-	-	-	gi|336469995|gb|EGO58157.1|	hypothetical protein NEUTE1DRAFT_146594 [Neurospora tetrasperma FGSC 2508]
NCU00446	8.42702	18.768	17.4049	15.8043	6.86928	10.9763	1.59788	1.70987	1.43986	-	-	-	ko00650//Butanoate metabolism	gi|336469996|gb|EGO58158.1|	hypothetical protein NEUTE1DRAFT_110299 [Neurospora tetrasperma FGSC 2508]
NCU00447	70.6376	100.206	187.032	116.41	67.3006	56.7939	0.843883	1.76438	2.04969	GO:0005624//membrane fraction;GO:0005792//microsome;GO:0017059//serine C-palmitoyltransferase complex	GO:0004758//serine C-palmitoyltransferase activity	GO:0030148//sphingolipid biosynthetic process	ko00600//Sphingolipid metabolism	gi|336469997|gb|EGO58159.1|	serine palmitoyltransferase 2 [Neurospora tetrasperma FGSC 2508]
NCU00448	2.6778	7.96689	3.10161	9.86471	1.89626	5.31483	2.8028	1.49899	1.85607	-	-	-	-	gi|336469999|gb|EGO58161.1|	hypothetical protein NEUTE1DRAFT_82422 [Neurospora tetrasperma FGSC 2508]
NCU00449	0.887732	90.5537	0.757644	95.7308	0.488942	116.013	237.274	0.780545	0.825171	-	-	-	-	gi|336470000|gb|EGO58162.1|	hypothetical protein NEUTE1DRAFT_42678 [Neurospora tetrasperma FGSC 2508]
NCU00450	74.3691	119.462	156.5	122.496	139.548	209.877	1.50398	0.569199	0.583655	-	-	-	-	gi|350290310|gb|EGZ71524.1|	MFS general substrate transporter [Neurospora tetrasperma FGSC 2509]
NCU00451	165.306	217.904	836.523	92.435	826.346	184.888	0.223741	1.17858	0.499953	-	-	-	-	gi|336470002|gb|EGO58164.1|	hypothetical protein NEUTE1DRAFT_101034 [Neurospora tetrasperma FGSC 2508]
NCU00453	24.5196	61.784	38.2656	62.5449	19.4855	78.1696	4.01167	0.790384	0.800119	GO:0005770//late endosome	GO:0015077//monovalent inorganic cation transmembrane transporter activity	GO:0007035//vacuolar acidification;GO:0015672//monovalent inorganic cation transport;GO:0016197//endosomal transport;GO:0030004//cellular monovalent inorganic cation homeostasis	-	gi|336470003|gb|EGO58165.1|	hypothetical protein NEUTE1DRAFT_82426 [Neurospora tetrasperma FGSC 2508]
NCU00454	54.7338	30.2923	68.0533	39.8475	19.7359	27.6959	1.40332	1.09375	1.43875	-	-	-	-	gi|336470004|gb|EGO58166.1|	hypothetical protein NEUTE1DRAFT_82429 [Neurospora tetrasperma FGSC 2508]
NCU00455	32.1383	41.5856	57.1432	42.8331	34.0253	48.217	1.41709	0.862469	0.88834	-	-	-	-	gi|336470005|gb|EGO58167.1|	hypothetical protein NEUTE1DRAFT_63748 [Neurospora tetrasperma FGSC 2508]
NCU00456	79.8997	103.776	74.5444	81.8262	62.867	87.0482	1.38464	1.19217	0.94001	-	-	-	-	gi|336470006|gb|EGO58168.1|	hypothetical protein NEUTE1DRAFT_117089 [Neurospora tetrasperma FGSC 2508]
NCU00457	24.9199	99.9136	87.1994	115.703	33.1695	136.325	4.10996	0.732906	0.848729	-	-	-	ko04150//mTOR signaling pathway	gi|336470007|gb|EGO58169.1|	hypothetical protein NEUTE1DRAFT_82438 [Neurospora tetrasperma FGSC 2508]
NCU00458	19.5478	45.0618	14.9867	36.5053	12.4088	47.1823	3.80232	0.955057	0.773707	-	-	-	-	gi|336470008|gb|EGO58170.1|	hypothetical protein NEUTE1DRAFT_101041 [Neurospora tetrasperma FGSC 2508]
NCU00459	12.9426	6.05099	28.9145	7.85302	16.5213	8.23059	0.498181	0.735183	0.954126	-	-	-	-	gi|350290302|gb|EGZ71516.1|	hypothetical protein NEUTE2DRAFT_157711 [Neurospora tetrasperma FGSC 2509]
NCU00461	3.93131	15.4237	11.098	17.4083	4.44159	12.1668	2.73929	1.26768	1.4308	GO:0005739//mitochondrion	GO:0004352//glutamate dehydrogenase (NAD+) activity	GO:0006807//nitrogen compound metabolic process;GO:0046677//response to antibiotic	ko00430//Taurine and hypotaurine metabolism	gi|85081754|ref|XP_956780.1|	NAD-specific glutamate dehydrogenase [Neurospora crassa OR74A]
NCU00462	0	0	0	0.534558	0	0	#DIV/0!	#DIV/0!	#DIV/0!	-	-	-	-	gi|350290299|gb|EGZ71513.1|	hypothetical protein NEUTE2DRAFT_128903 [Neurospora tetrasperma FGSC 2509]
NCU00463	54.8212	55.004	36.6632	47.4741	38.4111	42.1407	1.0971	1.30525	1.12656	-	-	-	ko00380//Tryptophan metabolism	gi|164429125|ref|XP_956782.2|	hypothetical protein NCU00463 [Neurospora crassa OR74A]
NCU00464	625.717	947.719	621.283	744.863	667.429	678.007	1.01585	1.3978	1.09861	GO:0022625//cytosolic large ribosomal subunit	GO:0003735//structural constituent of ribosome	GO:0006412//translation	ko03010//Ribosome	gi|51701795|sp|Q7RXY1.1|RL32_NEUCR	60S ribosomal protein L10a [Neurospora crassa OR74A]
NCU00465	20.2964	43.3654	22.9402	27.0053	28.098	30.0087	1.068	1.44509	0.899915	-	-	-	ko04141//Protein processing in endoplasmic reticulum	gi|336470014|gb|EGO58176.1|	hypothetical protein NEUTE1DRAFT_129931 [Neurospora tetrasperma FGSC 2508]
NCU00466	18.4944	32.8257	27.9066	28.0949	18.4168	26.5944	1.44403	1.23431	1.05642	-	-	-	ko00970//Aminoacyl-tRNA biosynthesis	gi|336268222|ref|XP_003348876.1|	hypothetical protein SMAC_01900 [Sordaria macrospora k-hell]
NCU00467	109.736	158.695	149.319	164.492	87.8094	125.253	1.42642	1.26699	1.31327	GO:0008180//signalosome	-	GO:0000338//protein deneddylation;GO:0040009//regulation of growth rate;GO:0042752//regulation of circadian rhythm;GO:0043153//entrainment of circadian clock by photoperiod;GO:0048315//conidium formation;GO:0048589//developmental growth;GO:0060625//regulation of protein deneddylation;GO:0070787//conidiophore development	-	gi|85081780|ref|XP_956786.1|	COP9 signalosome complex subunit 5 [Neurospora crassa OR74A]
NCU00468	17.158	43.9867	36.4929	102.367	21.3005	51.3186	2.40927	0.857131	1.99474	-	-	-	ko00400//Phenylalanine, tyrosine and tryptophan biosynthesis	gi|336470016|gb|EGO58178.1|	prephenate dehydrogenase [Neurospora tetrasperma FGSC 2508]
NCU00469	77.3191	90.3048	59.0143	74.6648	65.4363	76.1457	1.16366	1.18595	0.980552	-	-	-	-	gi|336470017|gb|EGO58179.1|	hypothetical protein NEUTE1DRAFT_82464 [Neurospora tetrasperma FGSC 2508]
NCU00470	1.25046	6.02339	3.20166	3.25717	5.5098	4.3433	0.788286	1.38682	0.749929	-	-	-	-	gi|336470018|gb|EGO58180.1|	hypothetical protein NEUTE1DRAFT_63784 [Neurospora tetrasperma FGSC 2508]
NCU00471	12.6865	25.1629	9.79624	19.3552	21.6278	27.0159	1.24913	0.931413	0.716437	-	-	-	-	gi|336470019|gb|EGO58181.1|	hypothetical protein NEUTE1DRAFT_82471 [Neurospora tetrasperma FGSC 2508]
NCU00472	18.1852	31.9247	19.063	29.0388	20.2497	53.5518	2.64457	0.596146	0.542256	-	-	-	-	gi|336470020|gb|EGO58182.1|	hypothetical protein NEUTE1DRAFT_117095 [Neurospora tetrasperma FGSC 2508]
NCU00473	261.01	14.0551	134.06	19.3809	98.8742	12.9218	0.13069	1.0877	1.49986	-	-	-	-	gi|336470021|gb|EGO58183.1|	hypothetical protein NEUTE1DRAFT_82475 [Neurospora tetrasperma FGSC 2508]
NCU00474	0	3.73036	0.624222	2.8577	0.805678	1.27021	1.57657	2.9368	2.24979	-	-	-	-	gi|336470022|gb|EGO58184.1|	hypothetical protein NEUTE1DRAFT_41339 [Neurospora tetrasperma FGSC 2508]
NCU00475	1508.2	2446.84	1505.7	2033.41	1626.11	2135.88	1.31349	1.14559	0.952026	GO:0022627//cytosolic small ribosomal subunit	GO:0003735//structural constituent of ribosome	GO:0006412//translation	ko03010//Ribosome	gi|164429137|ref|XP_956794.2|	40S ribosomal protein S18 [Neurospora crassa OR74A]
NCU00476	49.3141	109.178	53.3947	92.3128	38.1065	120.475	3.16153	0.906228	0.76624	-	-	-	ko03008//Ribosome biogenesis in eukaryotes	gi|85081815|ref|XP_956795.1|	hypothetical protein NCU00476 [Neurospora crassa OR74A]
NCU00477	398.884	1393.02	502.239	1241.76	366.251	891.294	2.43356	1.56291	1.39321	GO:0005737//cytoplasm;GO:0005783//endoplasmic reticulum	GO:0004185//serine-type carboxypeptidase activity;GO:0016756//glutathione gamma-glutamylcysteinyltransferase activity	GO:0007039//vacuolar protein catabolic process;GO:0042149//cellular response to glucose starvation;GO:0046938//phytochelatin biosynthetic process	ko04614//Renin-angiotensin system	gi|85081820|ref|XP_956796.1|	carboxypeptidase Y precursor [Neurospora crassa OR74A]
NCU00478	11.2402	5.87982	16.7264	6.19346	7.6195	7.50793	0.985358	0.783147	0.824922	-	-	GO:0048315//conidium formation	-	gi|336470025|gb|EGO58187.1|	hypothetical protein NEUTE1DRAFT_122470 [Neurospora tetrasperma FGSC 2508]
NCU00479	1.7158	0	1.95249	0.446926	0.630014	0.496631	0.788286	0	0.899915	-	-	-	-	-	-
NCU00480	5.83121	11.7161	10.5189	11.2364	6.78836	11.5079	1.69524	1.01809	0.976407	-	-	-	-	gi|336470026|gb|EGO58188.1|	hypothetical protein NEUTE1DRAFT_122471 [Neurospora tetrasperma FGSC 2508]
NCU00481	10.9155	21.12	11.8889	31.113	8.47403	27.8933	3.29163	0.757169	1.11543	-	-	-	-	gi|336470027|gb|EGO58189.1|	hypothetical protein NEUTE1DRAFT_82494 [Neurospora tetrasperma FGSC 2508]
NCU00483	7.2923	7.5038	13.7576	12.5965	1.69113	15.3306	9.06529	0.489467	0.821661	-	-	-	-	gi|336470028|gb|EGO58190.1|	hypothetical protein NEUTE1DRAFT_101062 [Neurospora tetrasperma FGSC 2508]
NCU00484	151.832	203.561	141.493	140.02	118.674	118.754	1.00067	1.71413	1.17907	GO:0005739//mitochondrion;GO:0005747//mitochondrial respiratory chain complex I	GO:0009055//electron carrier activity	GO:0006116//NADH oxidation	ko00190//Oxidative phosphorylation	gi|336470029|gb|EGO58191.1|	NADH:ubiquinone oxidoreductase 18.4kD subunit [Neurospora tetrasperma FGSC 2508]
NCU00485	47.9453	1.73429	9.57689	1.5943	24.7216	2.65741	0.107494	0.652623	0.599943	-	-	-	-	gi|336470030|gb|EGO58192.1|	hypothetical protein NEUTE1DRAFT_122474 [Neurospora tetrasperma FGSC 2508]
NCU00486	21.3581	31.9472	29.0244	35.7435	19.4881	37.9676	1.94825	0.841432	0.94142	-	-	-	-	gi|336470031|gb|EGO58193.1|	hypothetical protein NEUTE1DRAFT_41277 [Neurospora tetrasperma FGSC 2508]
NCU00487	5.59101	48.1598	7.95283	46.8938	5.7482	50.1672	8.72745	0.959987	0.93475	-	-	-	-	gi|336470032|gb|EGO58194.1|	hypothetical protein NEUTE1DRAFT_82502 [Neurospora tetrasperma FGSC 2508]
NCU00488	28.6546	59.629	39.5417	49.7267	28.9	69.3138	2.3984	0.860275	0.717414	-	-	-	ko04730//Long-term depression	gi|336470033|gb|EGO58195.1|	protein phosphatase PP2A regulatory subunit A [Neurospora tetrasperma FGSC 2508]
NCU00489	1531.84	1854.39	1608.39	1461.54	1623	1290.78	0.795302	1.43665	1.13229	GO:0022627//cytosolic small ribosomal subunit;GO:0030688//preribosome, small subunit precursor	GO:0003735//structural constituent of ribosome	GO:0006412//translation	ko03010//Ribosome	gi|164429154|ref|XP_956174.2|	cytoplasmic ribosomal protein subunit S3 [Neurospora crassa OR74A]
NCU00490	38.3907	54.0722	35.3957	55.1819	35.1897	63.0223	1.79093	0.857985	0.875593	-	-	-	-	gi|164429156|ref|XP_956175.2|	hypothetical protein NCU00490 [Neurospora crassa OR74A]
NCU00491	1.53017	0.650358	0.65297	0	0	1.99306	#DIV/0!	0.326311	0	-	-	-	-	gi|336470037|gb|EGO58199.1|	hypothetical protein NEUTE1DRAFT_101071 [Neurospora tetrasperma FGSC 2508]
NCU00492	3.03881	6.95458	4.48876	9.49848	5.5361	8.62658	1.55824	0.806181	1.10107	-	-	-	-	gi|336470038|gb|EGO58200.1|	hypothetical protein NEUTE1DRAFT_63833 [Neurospora tetrasperma FGSC 2508]
NCU00493	22.8238	35.6846	29.9145	30.2562	21.999	34.683	1.57657	1.02888	0.872366	-	-	-	-	gi|336470039|gb|EGO58201.1|	hypothetical protein NEUTE1DRAFT_117104 [Neurospora tetrasperma FGSC 2508]
NCU00494	4.89654	11.4463	6.71626	10.249	4.04535	9.41484	2.32732	1.21577	1.08861	-	-	-	-	gi|336470040|gb|EGO58202.1|	hypothetical protein NEUTE1DRAFT_122482 [Neurospora tetrasperma FGSC 2508]
NCU00495	4.1815	3.4874	6.26213	3.69911	4.25851	3.49394	0.820461	0.998129	1.05872	-	-	-	-	gi|336470041|gb|EGO58203.1|	hypothetical protein NEUTE1DRAFT_82524 [Neurospora tetrasperma FGSC 2508]
NCU00496	4.36336	5.96674	2.42866	10.822	9.82191	166.875	16.9901	0.0357557	0.0648507	-	-	-	-	gi|336470042|gb|EGO58204.1|	hypothetical protein NEUTE1DRAFT_110344 [Neurospora tetrasperma FGSC 2508]
NCU00497	14.5955	17.6097	20.0914	18.0278	18.9302	10.8341	0.572317	1.6254	1.66399	-	-	-	-	gi|350290265|gb|EGZ71479.1|	WD40 repeat-like protein [Neurospora tetrasperma FGSC 2509]
NCU00498	0.144643	0.73772	0.123447	0.791199	0.318664	0.376797	1.18243	1.95787	2.0998	-	-	-	ko04122//Sulfur relay system	gi|336470044|gb|EGO58206.1|	molybdenum cofactor biosynthesis protein 1 B [Neurospora tetrasperma FGSC 2508]
NCU00499	93.4035	241.958	324.221	463.318	183.207	532.959	2.90905	0.45399	0.869331	-	-	-	-	gi|350295527|gb|EGZ76504.1|	hypothetical protein NEUTE2DRAFT_142502 [Neurospora tetrasperma FGSC 2509]
NCU00500	0	0.633682	0	0	0	0	#DIV/0!	#DIV/0!	#DIV/0!	-	-	-	-	gi|350295529|gb|EGZ76506.1|	hypothetical protein NEUTE2DRAFT_123152 [Neurospora tetrasperma FGSC 2509]
NCU00501	0.848854	3.60783	1.08669	5.63822	0	2.94837	#DIV/0!	1.22367	1.91232	-	-	-	-	gi|336274274|ref|XP_003351891.1|	hypothetical protein SMAC_00438 [Sordaria macrospora k-hell]
NCU00502	108.314	166.849	153.729	159.927	109.426	161.346	1.47448	1.03411	0.99121	GO:0005739//mitochondrion;GO:0031966//mitochondrial membrane	-	-	ko00190//Oxidative phosphorylation	gi|85112239|ref|XP_964306.1|	ATP synthase subunit 4, mitochondrial precursor [Neurospora crassa OR74A]
NCU00503	14.3526	20.9596	13.6628	26.8886	5.06736	34.6725	6.84232	0.604503	0.775502	-	-	-	-	gi|350295532|gb|EGZ76509.1|	hypothetical protein NEUTE2DRAFT_98408 [Neurospora tetrasperma FGSC 2509]
NCU00504	12.8197	23.3514	16.4116	29.3376	9.07815	49.2982	5.43042	0.473678	0.595105	-	-	-	-	gi|350295533|gb|EGZ76510.1|	hypothetical protein NEUTE2DRAFT_153410 [Neurospora tetrasperma FGSC 2509]
NCU00505	291.67	314.102	200.104	263.83	143.599	244.311	1.70134	1.28567	1.0799	GO:0000243//commitment complex;GO:0005682//U5 snRNP;GO:0005685//U1 snRNP;GO:0046540//U4/U6 x U5 tri-snRNP complex	GO:0003729//mRNA binding	GO:0000375//RNA splicing, via transesterification reactions;GO:0000398//mRNA splicing, via spliceosome	ko03040//Spliceosome	gi|336274282|ref|XP_003351895.1|	hypothetical protein SMAC_00442 [Sordaria macrospora k-hell]
NCU00506	112.004	101.428	95.5913	71.7537	111.708	85.4292	0.764755	1.18727	0.83992	-	-	GO:0000768//syncytium formation by plasma membrane fusion	-	gi|336465240|gb|EGO53480.1|	hypothetical protein NEUTE1DRAFT_133856 [Neurospora tetrasperma FGSC 2508]
NCU00508	1.32151	4.49338	4.51143	4.13068	5.82286	4.59008	0.788286	0.978934	0.899915	-	-	-	-	gi|350295535|gb|EGZ76512.1|	hypothetical protein NEUTE2DRAFT_49391, partial [Neurospora tetrasperma FGSC 2509]
NCU00509	0	0.472988	0	0.217404	0	0.483166	#DIV/0!	0.978934	0.449957	-	-	-	-	gi|350295536|gb|EGZ76513.1|	hypothetical protein NEUTE2DRAFT_123160 [Neurospora tetrasperma FGSC 2509]
NCU00510	8.44062	1.59443	0.800414	13.1915	1.03309	0.814369	0.788286	1.95787	16.1985	-	-	-	-	gi|336465242|gb|EGO53482.1|	hypothetical protein NEUTE1DRAFT_106393 [Neurospora tetrasperma FGSC 2508]
NCU00512	10.1706	6.37037	10.5076	8.57508	8.4026	8.59913	1.02339	0.740815	0.997203	-	-	-	ko04914//Progesterone-mediated oocyte maturation	gi|336465243|gb|EGO53483.1|	hypothetical protein NEUTE1DRAFT_74112 [Neurospora tetrasperma FGSC 2508]
NCU00513	30.4933	103.683	45.4158	91.1085	33.2606	86.4445	2.599	1.19941	1.05395	-	-	GO:0009416//response to light stimulus	-	gi|336465244|gb|EGO53484.1|	hypothetical protein NEUTE1DRAFT_150780 [Neurospora tetrasperma FGSC 2508]
NCU00514	43.0715	56.7498	12.8659	40.3888	26.095	33.6606	1.28992	1.68594	1.19989	-	-	-	-	gi|336465245|gb|EGO53485.1|	hypothetical protein NEUTE1DRAFT_54297, partial [Neurospora tetrasperma FGSC 2508]
NCU00515	11.1493	9.74065	22.467	11.7375	15.1813	14.1186	0.930001	0.689915	0.83135	-	-	-	-	gi|336465246|gb|EGO53486.1|	hypothetical protein NEUTE1DRAFT_126782 [Neurospora tetrasperma FGSC 2508]
NCU00516	2.95382	1.67392	1.12043	2.56467	2.16919	4.84484	2.23348	0.345506	0.529362	-	-	-	-	gi|350295543|gb|EGZ76520.1|	hypothetical protein NEUTE2DRAFT_24816, partial [Neurospora tetrasperma FGSC 2509]
NCU00517	16.121	26.5704	21.5307	26.7336	21.0116	25.005	1.19006	1.0626	1.06913	-	-	-	-	gi|350295545|gb|EGZ76522.1|	hypothetical protein NEUTE2DRAFT_146344 [Neurospora tetrasperma FGSC 2509]
NCU00518	29.6433	31.4977	21.1639	20.9369	28.572	39.1057	1.36867	0.805452	0.535392	-	-	-	-	gi|336465249|gb|EGO53489.1|	hypothetical protein NEUTE1DRAFT_74122 [Neurospora tetrasperma FGSC 2508]
NCU00519	50.9705	94.9971	47.284	67.2903	43.9409	99.5155	2.26476	0.954596	0.676179	GO:0005829//cytosol	GO:0004750//ribulose-phosphate 3-epimerase activity	GO:0006098//pentose-phosphate shunt	ko00710//Carbon fixation in photosynthetic organisms	gi|336465250|gb|EGO53490.1|	ribulose-phosphate 3-epimerase [Neurospora tetrasperma FGSC 2508]
NCU00520	189.852	75.7785	217.486	56.5231	252.347	46.0805	0.182608	1.64448	1.22662	-	-	-	-	gi|336465251|gb|EGO53491.1|	hypothetical protein NEUTE1DRAFT_74127 [Neurospora tetrasperma FGSC 2508]
NCU00521	195.939	166.973	237.703	178.695	296.574	165.899	0.559383	1.00647	1.07714	-	-	-	-	gi|85110989|ref|XP_963723.1|	hypothetical protein NCU00521 [Neurospora crassa OR74A]
NCU00522	152.565	83.3202	223.079	48.4666	287.316	52.6547	0.183264	1.58239	0.920461	-	-	-	-	gi|350295550|gb|EGZ76527.1|	PLP-dependent transferase [Neurospora tetrasperma FGSC 2509]
NCU00523	33.8419	49.9502	39.1229	60.8237	33.2118	43.8122	1.31917	1.1401	1.38828	GO:0000790//nuclear chromatin;GO:0031933//telomeric heterochromatin;GO:0033553//rDNA heterochromatin	GO:0003714//transcription corepressor activity;GO:0016566//specific transcriptional repressor activity	GO:0000183//chromatin silencing at rDNA;GO:0006348//chromatin silencing at telomere;GO:0030702//chromatin silencing at centromere	-	gi|336465255|gb|EGO53495.1|	hypothetical protein NEUTE1DRAFT_92837 [Neurospora tetrasperma FGSC 2508]
NCU00524	3.98263	14.2188	4.07882	23.3412	8.33546	9.33735	1.1202	1.52279	2.49976	-	-	-	-	gi|336465256|gb|EGO53496.1|	hypothetical protein NEUTE1DRAFT_106405 [Neurospora tetrasperma FGSC 2508]
NCU00525	0	0	0	0	0	0	#DIV/0!	#DIV/0!	#DIV/0!	-	-	-	-	gi|336465257|gb|EGO53497.1|	hypothetical protein NEUTE1DRAFT_52494 [Neurospora tetrasperma FGSC 2508]
NCU00526	0	0.898677	0.180457	0.495681	0.232914	0.183603	0.788286	4.89467	2.69974	-	-	-	-	gi|350295555|gb|EGZ76532.1|	hypothetical protein NEUTE2DRAFT_98448 [Neurospora tetrasperma FGSC 2509]
NCU00527	160.404	170.439	139.465	170.782	118.164	117.522	0.994567	1.45027	1.4532	-	-	GO:0000002//mitochondrial genome maintenance	-	gi|164428405|ref|XP_964079.2|	hypothetical protein NCU00527 [Neurospora crassa OR74A]
NCU00528	15.4142	16.7352	26.1805	22.5398	12.4404	18.023	1.44874	0.928548	1.25062	-	-	GO:0000768//syncytium formation by plasma membrane fusion;GO:0007033//vacuole organization;GO:0007088//regulation of mitosis;GO:0030437//ascospore formation;GO:0030448//hyphal growth;GO:0048315//conidium formation;GO:0060631//regulation of meiosis I	-	gi|350295557|gb|EGZ76534.1|	hypothetical protein NEUTE2DRAFT_77071 [Neurospora tetrasperma FGSC 2509]
NCU00529	0	1.30072	0	0	0	0	#DIV/0!	#DIV/0!	#DIV/0!	-	-	-	-	gi|336465261|gb|EGO53501.1|	hypothetical protein NEUTE1DRAFT_52899, partial [Neurospora tetrasperma FGSC 2508]
NCU00530	0	0	0	0	0	0	#DIV/0!	#DIV/0!	#DIV/0!	-	-	-	-	gi|336465262|gb|EGO53502.1|	hypothetical protein NEUTE1DRAFT_51855 [Neurospora tetrasperma FGSC 2508]
NCU00531	0	0	0	0	0	0	#DIV/0!	#DIV/0!	#DIV/0!	-	-	-	-	gi|336465263|gb|EGO53503.1|	hypothetical protein NEUTE1DRAFT_18814, partial [Neurospora tetrasperma FGSC 2508]
NCU00532	0	0	0	0	0	1.4426	#DIV/0!	0	0	-	-	-	-	gi|336465264|gb|EGO53504.1|	hypothetical protein NEUTE1DRAFT_51317, partial [Neurospora tetrasperma FGSC 2508]
NCU00533	0	0	0	0	0	0	#DIV/0!	#DIV/0!	#DIV/0!	-	-	-	-	gi|350295561|gb|EGZ76538.1|	hypothetical protein NEUTE2DRAFT_53605 [Neurospora tetrasperma FGSC 2509]
NCU00534	0	7.23325	3.63115	5.54115	3.12446	9.85187	3.15314	0.7342	0.562447	-	-	-	-	gi|336275281|ref|XP_003352393.1|	hypothetical protein SMAC_01228 [Sordaria macrospora k-hell]
NCU00535	30.2447	47.7977	21.0864	30.9574	26.7467	31.8111	1.18934	1.50255	0.973163	-	-	-	-	gi|336465267|gb|EGO53507.1|	hypothetical protein NEUTE1DRAFT_92849 [Neurospora tetrasperma FGSC 2508]
NCU00536	64.1159	48.6755	78.6841	62.8868	42.3762	69.8809	1.64906	0.696549	0.899915	GO:0005739//mitochondrion;GO:0005739//mitochondrion	GO:0016413//O-acetyltransferase activity	GO:0019344//cysteine biosynthetic process	-	gi|336465268|gb|EGO53508.1|	hypothetical protein NEUTE1DRAFT_92850 [Neurospora tetrasperma FGSC 2508]
NCU00537	101.273	90.0688	107.945	82.1012	118.438	145.468	1.22822	0.619166	0.564394	-	-	-	-	gi|350295565|gb|EGZ76542.1|	hypothetical protein NEUTE2DRAFT_142510 [Neurospora tetrasperma FGSC 2509]
NCU00538	0.46987	0.798824	1.80457	1.46869	2.32914	1.63203	0.700699	0.489467	0.899915	-	-	-	-	gi|350295566|gb|EGZ76543.1|	hypothetical protein NEUTE2DRAFT_98466 [Neurospora tetrasperma FGSC 2509]
NCU00539	0	0	0	1.8175	0	0	#DIV/0!	#DIV/0!	#DIV/0!	-	-	-	-	gi|336465273|gb|EGO53513.1|	hypothetical protein NEUTE1DRAFT_55219 [Neurospora tetrasperma FGSC 2508]
NCU00540	7.75286	24.7136	6.61676	24.2333	6.40514	5.04909	0.788286	4.89467	4.79954	-	-	-	-	gi|350291368|gb|EGZ72574.1|	hypothetical protein NEUTE2DRAFT_35540, partial [Neurospora tetrasperma FGSC 2509]
NCU00541	131.705	164.599	281.491	278.756	158.354	179.82	1.13556	0.91535	1.55019	-	-	-	-	gi|336465274|gb|EGO53514.1|	hypothetical protein NEUTE1DRAFT_74162 [Neurospora tetrasperma FGSC 2508]
NCU00542	30.4928	55.316	61.3536	108.89	37.3425	61.8316	1.6558	0.894624	1.76108	-	-	-	-	gi|350295570|gb|EGZ76547.1|	DUF914-domain-containing protein [Neurospora tetrasperma FGSC 2509]
NCU00545	42.3264	37.9387	77.0763	41.8352	76.8617	25.018	0.325494	1.51646	1.6722	-	-	-	-	gi|350295573|gb|EGZ76550.1|	hypothetical protein NEUTE2DRAFT_98471 [Neurospora tetrasperma FGSC 2509]
NCU00546	0	0	0	1.29821	1.83004	2.88519	1.57657	0	0.449957	-	-	-	-	gi|336465278|gb|EGO53518.1|	hypothetical protein NEUTE1DRAFT_55094 [Neurospora tetrasperma FGSC 2508]
NCU00547	1.34287	9.36035	1.37531	11.3331	3.84604	11.8939	3.09251	0.786986	0.952851	-	-	-	-	gi|350295575|gb|EGZ76552.1|	hypothetical protein NEUTE2DRAFT_53414 [Neurospora tetrasperma FGSC 2509]
NCU00548	14.9295	28.0533	20.1185	40.5253	17.3112	29.3393	1.69482	0.956168	1.38126	GO:0005634//nucleus;GO:0005737//cytoplasm;GO:0005739//mitochondrion	GO:0047631//ADP-ribose diphosphatase activity	GO:0019693//ribose phosphate metabolic process	ko00230//Purine metabolism	gi|336465280|gb|EGO53520.1|	hypothetical protein NEUTE1DRAFT_92869 [Neurospora tetrasperma FGSC 2508]
NCU00549	162.81	332.597	110.137	295.49	136.368	297.082	2.17854	1.11955	0.994642	-	-	GO:0009416//response to light stimulus	ko00982//Drug metabolism - cytochrome P450	gi|350295578|gb|EGZ76555.1|	glutathione S-transferase [Neurospora tetrasperma FGSC 2509]
NCU00550	0.478966	3.09429	2.37091	3.06909	1.05521	1.99634	1.89189	1.54998	1.53735	-	-	-	-	gi|336465283|gb|EGO53523.1|	hypothetical protein NEUTE1DRAFT_150806 [Neurospora tetrasperma FGSC 2508]
NCU00551	5.56773	11.6057	5.74352	14.8684	8.74641	8.07181	0.922872	1.43781	1.84201	GO:0032168//hyphal septin ring	-	GO:0000921//septin ring assembly	ko04530//Tight junction	gi|336275313|ref|XP_003352409.1|	myosin group protein [Sordaria macrospora k-hell]
NCU00552	465.172	5877.86	232.475	5106.83	1049.76	71.331	0.0679501	82.4025	71.5934	-	GO:0016166//phytoene dehydrogenase activity	GO:0000302//response to reactive oxygen species;GO:0009416//response to light stimulus;GO:0009637//response to blue light;GO:0009651//response to salt stress	-	gi|85114548|ref|XP_964713.1|	phytoene dehydrogenase [Neurospora crassa OR74A]
NCU00553	11.4258	21.9529	18.9686	33.1455	8.62065	20.1148	2.33333	1.09138	1.64782	-	-	GO:0009416//response to light stimulus	-	gi|336465285|gb|EGO53525.1|	hypothetical protein NEUTE1DRAFT_74189 [Neurospora tetrasperma FGSC 2508]
NCU00554	32.939	33.5996	33.266	32.1744	17.8397	29.3173	1.64338	1.14607	1.09746	GO:0005634//nucleus;GO:0005737//cytoplasm	GO:0004073//aspartate-semialdehyde dehydrogenase activity	GO:0006555//methionine metabolic process;GO:0006566//threonine metabolic process;GO:0009090//homoserine biosynthetic process;GO:0042493//response to drug	ko00300//Lysine biosynthesis	gi|336465286|gb|EGO53526.1|	aspartate-semialdehyde dehydrogenase [Neurospora tetrasperma FGSC 2508]
NCU00555	9.10119	16.3325	14.2404	26.0771	13.3673	20.1963	1.51088	0.808685	1.29118	-	-	-	-	gi|350295583|gb|EGZ76560.1|	NAD(P)-binding protein [Neurospora tetrasperma FGSC 2509]
NCU00556	45.9601	56.5305	71.3183	79.4475	43.532	60.4681	1.38905	0.934882	1.31388	-	-	-	-	gi|336465288|gb|EGO53528.1|	hypothetical protein NEUTE1DRAFT_92899 [Neurospora tetrasperma FGSC 2508]
NCU00557	0.867858	0	0.740682	0	1.91198	0	0	#DIV/0!	#DIV/0!	-	-	-	-	gi|242798684|ref|XP_002483220.1|	conserved hypothetical protein [Talaromyces stipitatus ATCC 10500]
NCU00558	2.00752	11.7016	3.18192	25.0999	2.21139	11.4554	5.18017	1.0215	2.1911	-	-	-	-	gi|336465289|gb|EGO53529.1|	hypothetical protein NEUTE1DRAFT_74201 [Neurospora tetrasperma FGSC 2508]
NCU00559	9.73096	25.4933	11.4364	25.804	7.90758	29.0894	3.67867	0.876379	0.887059	-	-	-	-	gi|336465290|gb|EGO53530.1|	hypothetical protein NEUTE1DRAFT_92901 [Neurospora tetrasperma FGSC 2508]
NCU00560	18.3028	23.6963	28.5979	18.9231	14.2681	35.9426	2.51909	0.659282	0.526481	-	-	-	-	gi|336465291|gb|EGO53531.1|	hypothetical protein NEUTE1DRAFT_92904 [Neurospora tetrasperma FGSC 2508]
NCU00561	14.4382	32.5796	10.9781	44.1041	11.5668	25.5304	2.2072	1.27611	1.72751	-	-	-	-	gi|350295589|gb|EGZ76566.1|	hypothetical protein NEUTE2DRAFT_98512 [Neurospora tetrasperma FGSC 2509]
NCU00562	35.7515	85.708	59.3108	86.0094	29.6473	63.3098	2.13543	1.35379	1.35855	-	-	-	-	gi|336465293|gb|EGO53533.1|	hypothetical protein NEUTE1DRAFT_92908 [Neurospora tetrasperma FGSC 2508]
NCU00563	1.29214	1.31806	1.10279	3.23111	1.42336	0.673211	0.472972	1.95787	4.79954	-	-	-	-	gi|350295591|gb|EGZ76568.1|	hypothetical protein NEUTE2DRAFT_123208 [Neurospora tetrasperma FGSC 2509]
NCU00564	123.951	191.653	111.715	163.658	87.1021	112.271	1.28895	1.70707	1.45771	-	-	-	-	gi|85114600|ref|XP_964725.1|	mitochondrial 40S ribosomal protein MRP2 [Neurospora crassa OR74A]
NCU00565	27.1555	24.0615	35.9426	22.2991	22.3081	26.178	1.17347	0.919152	0.851828	GO:0005739//mitochondrion	-	GO:0009107//lipoate biosynthetic process	ko00785//Lipoic acid metabolism	gi|85114604|ref|XP_964726.1|	lipoic acid synthetase, mitochondrial precursor [Neurospora crassa OR74A]
NCU00566	150.177	416.753	177.796	360.558	125.338	371.598	2.96477	1.12152	0.970289	GO:0005737//cytoplasm;GO:0005783//endoplasmic reticulum;GO:0005794//Golgi apparatus;GO:0030659//cytoplasmic vesicle membrane;GO:0031097//medial cortex;GO:0051285//cell cortex of cell tip	-	GO:0006897//endocytosis;GO:0016192//vesicle-mediated transport	ko04130//SNARE interactions in vesicular transport	gi|164428431|ref|XP_964727.2|	hypothetical protein NCU00566 [Neurospora crassa OR74A]
NCU00567	4.79358	12.1249	11.4751	13.9784	7.72738	17.7666	2.29917	0.682457	0.786782	GO:0005739//mitochondrion;GO:0005759//mitochondrial matrix;GO:0005739//mitochondrion	GO:0003942//N-acetyl-gamma-glutamyl-phosphate reductase activity;GO:0003991//acetylglutamate kinase activity	GO:0006355//regulation of transcription, DNA-dependent;GO:0006526//arginine biosynthetic process;GO:0006592//ornithine biosynthetic process;GO:0009416//response to light stimulus;GO:0019240//citrulline biosynthetic process	ko00330//Arginine and proline metabolism	gi|85114611|ref|XP_964728.1|	arg-6 protein, mitochondrial precursor [Neurospora crassa OR74A]
NCU00568	28.6101	32.5432	28.8092	32.0073	17.4583	27.1668	1.5561	1.19791	1.17818	-	-	-	-	gi|336465299|gb|EGO53539.1|	hypothetical protein NEUTE1DRAFT_92923 [Neurospora tetrasperma FGSC 2508]
NCU00569	119.871	129.271	71.0029	104.157	70.9493	101.758	1.43424	1.27037	1.02357	-	-	-	-	gi|74618368|sp|Q7SF81.1|MED31_NEUCR	40S ribosomal protein S27 [Neurospora crassa OR74A]
NCU00570	55.0315	92.676	38.9916	104.668	34.3133	67.6217	1.97072	1.37051	1.54785	GO:0005666//DNA-directed RNA polymerase III complex	GO:0003899//DNA-directed RNA polymerase activity	GO:0006383//transcription from RNA polymerase III promoter	ko04623//Cytosolic DNA-sensing pathway	gi|336275367|ref|XP_003352436.1|	hypothetical protein SMAC_01269 [Sordaria macrospora k-hell]
NCU00571	50.5508	104.643	84.9449	106.635	45.0091	113.946	2.53161	0.918361	0.935839	-	-	-	-	gi|336465302|gb|EGO53542.1|	hypothetical protein NEUTE1DRAFT_74231 [Neurospora tetrasperma FGSC 2508]
NCU00572	3.34703	24.9368	3.86475	28.6164	1.73503	21.3703	12.317	1.16689	1.33907	-	-	-	-	gi|336465303|gb|EGO53543.1|	hypothetical protein NEUTE1DRAFT_133903 [Neurospora tetrasperma FGSC 2508]
NCU00573	28.8508	65.5788	161.622	315.232	32.2007	66.2175	2.0564	0.990355	4.76055	-	-	-	-	gi|367043184|ref|XP_003651972.1|	hypothetical protein THITE_2112789 [Thielavia terrestris NRRL 8126]
NCU00574	9.99392	7.723	124.064	205.888	10.008	7.10028	0.709458	1.0877	28.9972	-	-	-	-	gi|242064866|ref|XP_002453722.1|	hypothetical protein SORBIDRAFT_04g011250 [Sorghum bicolor]
NCU00575	272.983	377.685	761.648	614.554	192.916	494.35	2.56251	0.764002	1.24316	-	-	GO:0009416//response to light stimulus	ko04973//Carbohydrate digestion and absorption	gi|350295603|gb|EGZ76580.1|	putative glucokinase [Neurospora tetrasperma FGSC 2509]
NCU00576	17.7867	25.0417	32.5743	27.0743	16.5316	32.3377	1.95612	0.774381	0.837234	-	-	-	-	gi|336465311|gb|EGO53551.1|	hypothetical protein NEUTE1DRAFT_92946 [Neurospora tetrasperma FGSC 2508]
NCU00577	34.3924	33.6947	41.0438	50.3342	22.7952	40.747	1.78752	0.826926	1.23529	-	-	-	-	gi|350295605|gb|EGZ76582.1|	hypothetical protein NEUTE2DRAFT_153463 [Neurospora tetrasperma FGSC 2509]
NCU00578	29.0732	99.4572	33.2855	94.7537	21.0901	89.8983	4.26258	1.10633	1.05401	GO:0005634//nucleus;GO:0005829//cytosol	GO:0005515//protein binding	-	ko03040//Spliceosome	gi|164428442|ref|XP_964739.2|	peptidyl-prolyl cis-trans isomerase ppi1 [Neurospora crassa OR74A]
NCU00579	32.1941	48.5895	49.5856	50.3149	34.7398	46.538	1.33962	1.04408	1.08116	-	-	-	-	gi|350295607|gb|EGZ76584.1|	hypothetical protein NEUTE2DRAFT_146389 [Neurospora tetrasperma FGSC 2509]
NCU00580	25.3089	67.5369	31.7167	63.0867	23.2914	58.4192	2.50818	1.15607	1.0799	GO:0009514//glyoxysome	-	-	-	gi|350295608|gb|EGZ76585.1|	Thioesterase/thiol ester dehydrase-isomerase [Neurospora tetrasperma FGSC 2509]
NCU00581	51.4137	65.5561	55.7201	112.557	46.2968	99.9187	2.15822	0.656094	1.12649	-	-	-	-	gi|350295610|gb|EGZ76587.1|	hypothetical protein NEUTE2DRAFT_153468 [Neurospora tetrasperma FGSC 2509]
NCU00582	30.7219	56.1952	35.0057	39.2157	72.9991	0.558682	0.00765326	100.585	70.1933	-	-	GO:0009416//response to light stimulus;GO:0043331//response to dsRNA	-	gi|74696815|sp|Q7SI68.1|CRYD_NEUCR	hypothetical protein THITE_2112789 [Thielavia terrestris NRRL 8126]
NCU00583	4.65172	2.37251	0.794011	1.454	2.04965	0.807854	0.394143	2.9368	1.79983	-	-	-	-	gi|350295612|gb|EGZ76589.1|	hypothetical protein NEUTE2DRAFT_123230 [Neurospora tetrasperma FGSC 2509]
NCU00584	390.39	495.792	473.501	505.887	649.934	78.9763	0.121514	6.27773	6.40555	-	-	GO:0009416//response to light stimulus	-	gi|336465320|gb|EGO53560.1|	hypothetical protein NEUTE1DRAFT_74264 [Neurospora tetrasperma FGSC 2508]
NCU00585	1769	2609.01	1360.8	1719.72	3478.7	67.0168	0.0192649	38.9306	25.6611	-	GO:0045436//lycopene beta cyclase activity;GO:0046905//phytoene synthase activity	GO:0009416//response to light stimulus;GO:0009637//response to blue light;GO:0016117//carotenoid biosynthetic process	-	gi|585750|sp|P37295.1|LCPS_NEUCR	phytoene dehydrogenase [Neurospora crassa OR74A]
NCU00586	529.214	99.444	299.53	59.8004	323.441	18.4698	0.0571042	5.38414	3.23774	GO:0009277//fungal-type cell wall	-	GO:0009416//response to light stimulus	-	gi|336465323|gb|EGO53563.1|	hypothetical protein NEUTE1DRAFT_92972 [Neurospora tetrasperma FGSC 2508]
NCU00587	14.7314	33.8345	54.8844	68.1839	8.5818	23.1237	2.69451	1.46319	2.94866	-	-	GO:0000909//sporocarp development involved in sexual reproduction;GO:0006970//response to osmotic stress;GO:0030437//ascospore formation;GO:0048315//conidium formation	ko04011//MAPK signaling pathway - yeast	gi|336465324|gb|EGO53564.1|	hypothetical protein NEUTE1DRAFT_92974 [Neurospora tetrasperma FGSC 2508]
NCU00589	30.4768	21.6457	24.4706	24.7556	21.645	24.2008	1.11808	0.894422	1.02292	-	-	-	-	gi|336465325|gb|EGO53565.1|	hypothetical protein NEUTE1DRAFT_92977 [Neurospora tetrasperma FGSC 2508]
NCU00590	37.3921	65.3197	50.3576	61.9236	39.3	68.5127	1.74333	0.953397	0.903827	-	-	-	-	gi|350295620|gb|EGZ76597.1|	hypothetical protein NEUTE2DRAFT_161491 [Neurospora tetrasperma FGSC 2509]
NCU00591	1.76722	18.5274	1.88532	12.7739	3.24448	6.13819	1.89189	3.01838	2.08105	-	-	GO:0042594//response to starvation	ko00280//Valine, leucine and isoleucine degradation	gi|350295621|gb|EGZ76598.1|	methylcrotonoyl-CoA carboxylase alpha chain mitochondrial precursor [Neurospora tetrasperma FGSC 2509]
NCU00592	53.3118	75.9735	58.8817	77.601	35.1203	81.2392	2.31317	0.935183	0.955217	-	-	-	-	gi|85074729|ref|XP_965732.1|	hypothetical protein NCU00592 [Neurospora crassa OR74A]
NCU00593	90.0027	124.222	84.8993	123.079	62.6165	95.8401	1.53059	1.29614	1.28421	GO:0008180//signalosome	-	GO:0000338//protein deneddylation;GO:0031146//SCF-dependent proteasomal ubiquitin-dependent protein catabolic process;GO:0042752//regulation of circadian rhythm;GO:0048589//developmental growth;GO:0040009//regulation of growth rate;GO:0043153//entrainment of circadian clock by photoperiod	-	gi|85074731|ref|XP_965733.1|	COP9 signalosome complex subunit 2 [Neurospora crassa OR74A]
NCU00594	0	0	0	0	0	0	#DIV/0!	#DIV/0!	#DIV/0!	-	-	-	-	gi|336465331|gb|EGO53571.1|	hypothetical protein NEUTE1DRAFT_106472 [Neurospora tetrasperma FGSC 2508]
NCU00595	46.8643	52.5256	86.8079	77.2211	46.6524	78.9767	1.69288	0.665077	0.97777	-	-	-	-	gi|336465332|gb|EGO53572.1|	hypothetical protein NEUTE1DRAFT_92989 [Neurospora tetrasperma FGSC 2508]
NCU00596	309.007	81.9079	185.613	73.172	243.895	43.8025	0.179596	1.86994	1.6705	-	-	-	-	gi|350295630|gb|EGZ76607.1|	hypothetical protein NEUTE2DRAFT_98599 [Neurospora tetrasperma FGSC 2509]
NCU00597	5.64851	28.2441	8.22368	14.54	3.29407	9.80965	2.97797	2.87922	1.48221	-	-	-	-	gi|85074739|ref|XP_965737.1|	hypothetical protein NCU00597 [Neurospora crassa OR74A]
NCU00598	45.8124	69.6474	34.5876	63.6813	32.9962	40.5457	1.2288	1.71775	1.57061	-	-	-	-	gi|336465335|gb|EGO53575.1|	hypothetical protein NEUTE1DRAFT_53968 [Neurospora tetrasperma FGSC 2508]
NCU00599	3.2044	18.9537	10.9393	15.3371	3.97104	16.1153	4.05821	1.17613	0.951708	-	-	-	-	gi|350295633|gb|EGZ76610.1|	Rsm22-domain-containing protein [Neurospora tetrasperma FGSC 2509]
NCU00600	189.535	245.235	291.551	314.13	201.392	210.702	1.04623	1.16389	1.49087	GO:0005622//intracellular	GO:0003924//GTPase activity;GO:0004871//signal transducer activity	GO:0006887//exocytosis;GO:0007015//actin filament organization;GO:0007264//small GTPase mediated signal transduction;GO:0030010//establishment of cell polarity	-	gi|85074745|ref|XP_965740.1|	protein RHO3 [Neurospora crassa OR74A]
NCU00602	17.5575	53.2023	24.1518	40.0302	15.7	44.1234	2.81041	1.20576	0.907231	-	-	-	ko00860//Porphyrin and chlorophyll metabolism	gi|336465338|gb|EGO53578.1|	hypothetical protein NEUTE1DRAFT_133926 [Neurospora tetrasperma FGSC 2508]
NCU00603	0.785763	2.00381	0	4.91216	0	0	#DIV/0!	#DIV/0!	#DIV/0!	-	-	-	-	gi|336465340|gb|EGO53580.1|	hypothetical protein NEUTE1DRAFT_106479 [Neurospora tetrasperma FGSC 2508]
NCU00604	9.09691	36.574	11.331	54.3712	8.66658	33.9452	3.9168	1.07744	1.60173	-	-	-	-	gi|350295638|gb|EGZ76615.1|	EPT/RTPC-like protein [Neurospora tetrasperma FGSC 2509]
NCU00605	7.28253	15.8631	11.4596	9.42538	6.76864	8.29987	1.22622	1.91125	1.13561	GO:0005741//mitochondrial outer membrane	-	-	-	gi|336465342|gb|EGO53582.1|	hypothetical protein NEUTE1DRAFT_93013 [Neurospora tetrasperma FGSC 2508]
NCU00606	3.53743	19.5454	3.77382	12.7847	2.43542	14.9745	6.14863	1.30525	0.853765	-	-	-	ko00780//Biotin metabolism	gi|336465343|gb|EGO53583.1|	hypothetical protein NEUTE1DRAFT_93015 [Neurospora tetrasperma FGSC 2508]
NCU00607	0	68.6826	0.456678	393.466	1.76829	80.3827	45.4578	0.854445	4.89491	-	-	-	-	gi|336465344|gb|EGO53584.1|	hypothetical protein NEUTE1DRAFT_53477 [Neurospora tetrasperma FGSC 2508]
NCU00608	16.7845	56.6338	23.9723	61.0294	29.0543	50.7139	1.74549	1.11673	1.2034	-	-	-	-	gi|350295643|gb|EGZ76620.1|	acetyl-CoA synthetase-like protein [Neurospora tetrasperma FGSC 2509]
NCU00609	12.1593	6.36061	9.31313	8.03987	7.21222	9.74622	1.35135	0.652623	0.824922	-	GO:0000009//alpha-1,6-mannosyltransferase activity	GO:0006970//response to osmotic stress;GO:0006979//response to oxidative stress;GO:0009651//response to salt stress;GO:0030448//hyphal growth;GO:0042546//cell wall biogenesis;GO:0048315//conidium formation;GO:0060992//response to fungicide;GO:0070787//conidiophore development	ko00513//Various types of N-glycan biosynthesis	gi|336465346|gb|EGO53586.1|	hypothetical protein NEUTE1DRAFT_126859 [Neurospora tetrasperma FGSC 2508]
NCU00610	0	0	0	0	0	0	#DIV/0!	#DIV/0!	#DIV/0!	-	-	-	-	gi|159474820|ref|XP_001695523.1|	Qc-SNARE protein, Tlg1/Syntaxin 6-family [Chlamydomonas reinhardtii]
NCU00611	14.524	31.3796	13.816	76.9639	7.99948	18.3922	2.29917	1.70614	4.1846	-	-	-	-	gi|336275423|ref|XP_003352464.1|	hypothetical protein SMAC_01298 [Sordaria macrospora k-hell]
NCU00613	5.00185	4.2518	9.60497	1.9543	8.2647	5.42912	0.656905	0.783147	0.359966	-	-	-	-	gi|350295648|gb|EGZ76625.1|	hypothetical protein NEUTE2DRAFT_50450 [Neurospora tetrasperma FGSC 2509]
NCU00614	4.66128	5.28307	4.99827	4.29624	4.60802	4.56649	0.990988	1.15692	0.94082	-	-	-	-	gi|350295649|gb|EGZ76626.1|	DUF1620-domain-containing protein [Neurospora tetrasperma FGSC 2509]
NCU00617	58.3727	105.009	82.6451	73.5486	64.7991	81.7284	1.26126	1.28485	0.899915	GO:0005737//cytoplasm	GO:0031683//G-protein beta/gamma-subunit complex binding	GO:0007329//positive regulation of transcription from RNA polymerase II promoter by pheromones	-	gi|336465353|gb|EGO53593.1|	hypothetical protein NEUTE1DRAFT_74330 [Neurospora tetrasperma FGSC 2508]
NCU00618	1686.64	1698.13	1691.4	1509.33	2055.47	1280.99	0.62321	1.32564	1.17825	GO:0022627//cytosolic small ribosomal subunit	GO:0003723//RNA binding;GO:0003735//structural constituent of ribosome;GO:0008270//zinc ion binding	GO:0006412//translation;GO:0007165//signal transduction	ko03010//Ribosome	gi|85074781|ref|XP_965758.1|	40S ribosomal protein S27 [Neurospora crassa OR74A]
NCU00619	129.5	91.682	154.982	84.2815	117.192	89.8323	0.76654	1.02059	0.938209	-	-	-	-	gi|336465355|gb|EGO53595.1|	hypothetical protein NEUTE1DRAFT_119239 [Neurospora tetrasperma FGSC 2508]
NCU00620	27.8044	23.8226	32.7699	26.383	27.7111	26.8263	0.968071	0.888033	0.983478	-	-	-	-	gi|336465356|gb|EGO53596.1|	hypothetical protein NEUTE1DRAFT_74336 [Neurospora tetrasperma FGSC 2508]
NCU00621	1.47934	2.93419	2.66541	2.44046	1.44851	2.71188	1.87218	1.08198	0.899915	-	-	-	ko04910//Insulin signaling pathway	gi|350295656|gb|EGZ76633.1|	hypothetical protein NEUTE2DRAFT_153499 [Neurospora tetrasperma FGSC 2509]
NCU00622	36.2963	30.5799	59.2761	32.1364	49.6454	34.2429	0.68975	0.893027	0.938482	-	-	-	-	gi|350295657|gb|EGZ76634.1|	hypothetical protein NEUTE2DRAFT_77274 [Neurospora tetrasperma FGSC 2509]
NCU00623	151.788	199.297	74.9368	94.1595	132.733	102.604	0.773009	1.94239	0.917699	-	-	-	-	gi|350295658|gb|EGZ76635.1|	hypothetical protein NEUTE2DRAFT_77276 [Neurospora tetrasperma FGSC 2509]
NCU00624	50.1672	38.9645	43.4678	44.3761	28.8933	41.3509	1.43116	0.942289	1.07316	-	-	GO:0007163//establishment or maintenance of cell polarity	-	gi|85074793|ref|XP_965764.1|	hypothetical protein NCU00624 [Neurospora crassa OR74A]
NCU00626	0.937846	0	0	0	1.03309	0	0	#DIV/0!	#DIV/0!	-	-	-	-	gi|350295663|gb|EGZ76640.1|	hypothetical protein NEUTE2DRAFT_123272 [Neurospora tetrasperma FGSC 2509]
NCU00627	160.744	170.966	206.25	214.528	182.413	258.23	1.41564	0.662068	0.830763	-	-	-	-	gi|336465364|gb|EGO53604.1|	hypothetical protein NEUTE1DRAFT_119243 [Neurospora tetrasperma FGSC 2508]
NCU00628	36.2765	15.7872	63.8468	16.8186	38.8132	17.182	0.442683	0.918824	0.978854	-	-	-	-	gi|350295665|gb|EGZ76642.1|	hypothetical protein NEUTE2DRAFT_77294 [Neurospora tetrasperma FGSC 2509]
NCU00629	358.639	105.632	512.095	115.796	410.353	188.237	0.458719	0.561164	0.61516	GO:0005737//cytoplasm;GO:0005739//mitochondrion;GO:0005945//6-phosphofructokinase complex	GO:0003872//6-phosphofructokinase activity	GO:0006096//glycolysis	ko00680//Methane metabolism	gi|350295666|gb|EGZ76643.1|	6-phosphofructokinase [Neurospora tetrasperma FGSC 2509]
NCU00630	11.1147	14.522	16.5126	23.161	9.52269	16.6218	1.74549	0.873672	1.39342	-	-	-	-	gi|336465367|gb|EGO53607.1|	hypothetical protein NEUTE1DRAFT_150876 [Neurospora tetrasperma FGSC 2508]
NCU00631	1.44671	0.567585	1.13973	1.04354	1.59362	1.06297	0.667011	0.533964	0.981725	-	-	-	-	gi|336465368|gb|EGO53608.1|	hypothetical protein NEUTE1DRAFT_150877 [Neurospora tetrasperma FGSC 2508]
NCU00632	11.8214	19.595	17.4037	21.4774	10.7431	15.5258	1.44519	1.2621	1.38334	-	-	-	ko00770//Pantothenate and CoA biosynthesis	gi|336465369|gb|EGO53609.1|	hypothetical protein NEUTE1DRAFT_126877 [Neurospora tetrasperma FGSC 2508]
NCU00633	858.651	309.694	909.894	137.055	654.215	428.209	0.654539	0.723232	0.320066	-	-	-	-	gi|336465370|gb|EGO53610.1|	hypothetical protein NEUTE1DRAFT_119246 [Neurospora tetrasperma FGSC 2508]
NCU00634	1222.54	1426.49	1084.43	1268.96	1124.51	1100.02	0.978227	1.29679	1.15358	-	-	-	ko03010//Ribosome	gi|85074813|ref|XP_965774.1|	hypothetical protein NCU00634 [Neurospora crassa OR74A]
NCU00635	271.816	348.914	262.805	291.018	293.737	254.787	0.867401	1.36943	1.1422	-	-	-	-	gi|85074815|ref|XP_965775.1|	hypothetical protein NCU00635 [Neurospora crassa OR74A]
NCU00636	128.193	146.213	128.796	145.4	117.378	131.041	1.11641	1.11577	1.10957	GO:0000274//mitochondrial proton-transporting ATP synthase, stator stalk;GO:0005739//mitochondrion;GO:0005753//mitochondrial proton-transporting ATP synthase complex;GO:0031966//mitochondrial membrane	GO:0016887//ATPase activity;GO:0046933//hydrogen ion transporting ATP synthase activity, rotational mechanism	GO:0006461//protein complex assembly;GO:0015986//ATP synthesis coupled proton transport	ko00190//Oxidative phosphorylation	gi|85074817|ref|XP_965776.1|	ATP synthase D chain, mitochondrial [Neurospora crassa OR74A]
NCU00637	2.32586	0	0	0	0	0	#DIV/0!	#DIV/0!	#DIV/0!	-	-	-	-	gi|321456510|gb|EFX67616.1|	hypothetical protein DAPPUDRAFT_63791 [Daphnia pulex]
NCU00638	3.55481	5.61182	4.76753	6.74617	1.1188	4.40968	3.94143	1.27261	1.52985	-	-	-	-	gi|350295676|gb|EGZ76653.1|	hypothetical protein NEUTE2DRAFT_123282 [Neurospora tetrasperma FGSC 2509]
NCU00639	0	0	1.43843	1.31703	0	0	#DIV/0!	#DIV/0!	#DIV/0!	-	-	-	-	gi|355749688|gb|EHH54087.1|	hypothetical protein EGM_14847 [Macaca fascicularis]
NCU00640	9.30343	26.6907	17.8652	27.2625	7.68617	33.324	4.33557	0.800946	0.818104	-	-	-	-	gi|350295677|gb|EGZ76654.1|	hypothetical protein NEUTE2DRAFT_153513 [Neurospora tetrasperma FGSC 2509]
NCU00641	17.1911	22.3497	18.1242	25.2869	20.0509	34.246	1.70795	0.652623	0.738391	-	-	-	-	gi|350295678|gb|EGZ76655.1|	cytochrome c oxidase-assembly factor cox-16, mitochondrial [Neurospora tetrasperma FGSC 2509]
NCU00642	42.011	62.9436	43.5664	71.9847	67.7355	43.5108	0.642363	1.44662	1.65441	-	-	-	ko00052//Galactose metabolism	gi|350295679|gb|EGZ76656.1|	beta-galactosidase precursor [Neurospora tetrasperma FGSC 2509]
NCU00643	12.7794	83.3745	20.9955	62.6637	21.4678	69.9104	3.25653	1.19259	0.896343	-	GO:0050019//L-arabinitol 4-dehydrogenase activity	-	ko00051//Fructose and mannose metabolism	gi|85074831|ref|XP_965783.1|	hypothetical protein NCU00643 [Neurospora crassa OR74A]
NCU00644	84.1999	126.236	119.769	111.049	54.7894	112.91	2.06081	1.11802	0.983513	GO:0005739//mitochondrion	-	-	-	gi|336465380|gb|EGO53620.1|	hypothetical protein NEUTE1DRAFT_119251 [Neurospora tetrasperma FGSC 2508]
NCU00645	0	0	0	0	0	0	#DIV/0!	#DIV/0!	#DIV/0!	-	-	-	-	gi|350295682|gb|EGZ76659.1|	hypothetical protein NEUTE2DRAFT_123288 [Neurospora tetrasperma FGSC 2509]
NCU00648	0.726831	18.3807	1.70588	5.3957	2.60209	2.99789	1.15211	6.13122	1.79983	-	-	-	-	gi|350295686|gb|EGZ76663.1|	amino acid transporter [Neurospora tetrasperma FGSC 2509]
NCU00649	13.8676	20.8876	15.9882	16.1598	11.5239	17.957	1.55824	1.1632	0.899915	-	-	-	ko00760//Nicotinate and nicotinamide metabolism	gi|336465384|gb|EGO53624.1|	hypothetical protein NEUTE1DRAFT_93100 [Neurospora tetrasperma FGSC 2508]
NCU00650	3.96453	8.31276	4.62421	7.64175	4.076	9.29491	2.2804	0.894335	0.822144	-	-	-	-	gi|336465385|gb|EGO53625.1|	hypothetical protein NEUTE1DRAFT_150889 [Neurospora tetrasperma FGSC 2508]
NCU00651	49.6651	50.9523	39.2551	70.3548	25.6026	72.8683	2.84613	0.699239	0.965506	-	GO:0005199//structural constituent of cell wall	GO:0007163//establishment or maintenance of cell polarity;GO:0030448//hyphal growth	ko04141//Protein processing in endoplasmic reticulum	gi|85074847|ref|XP_965791.1|	hypothetical protein NCU00651 [Neurospora crassa OR74A]
NCU00652	0.783117	4.90944	1.08608	9.79124	0.862645	2.97505	3.44875	1.6502	3.29112	-	-	-	-	gi|336465387|gb|EGO53627.1|	hypothetical protein NEUTE1DRAFT_150891 [Neurospora tetrasperma FGSC 2508]
NCU00653	2.3693	12.9232	4.38121	18.0516	4.34984	12.5156	2.87724	1.03257	1.44233	-	-	-	-	gi|336465388|gb|EGO53628.1|	hypothetical protein NEUTE1DRAFT_106523 [Neurospora tetrasperma FGSC 2508]
NCU00654	39.751	101.73	38.6178	123.259	29.813	63.1595	2.11852	1.61069	1.95156	-	-	-	-	gi|336465389|gb|EGO53629.1|	hypothetical protein NEUTE1DRAFT_150892 [Neurospora tetrasperma FGSC 2508]
NCU00655	124.332	187.687	147.276	144.688	86.189	132.393	1.53608	1.41765	1.09287	GO:0005739//mitochondrion	-	-	ko00062//Fatty acid elongation	gi|336275495|ref|XP_003352501.1|	hypothetical protein SMAC_01336 [Sordaria macrospora k-hell]
NCU00656	15.1233	23.9378	17.8029	25.2657	13.6432	27.6228	2.02465	0.866597	0.914667	-	-	-	ko04140//Regulation of autophagy	gi|350295693|gb|EGZ76670.1|	phosphatidylinositol 3-kinase [Neurospora tetrasperma FGSC 2509]
NCU00657	2.17596	5.549	4.74591	7.36824	2.13061	6.08829	2.85754	0.911421	1.21023	-	-	-	-	gi|336465391|gb|EGO53631.1|	hypothetical protein NEUTE1DRAFT_51737, partial [Neurospora tetrasperma FGSC 2508]
NCU00658	0.493258	1.55385	1.4858	2.33536	1.15062	0.831436	0.722596	1.86887	2.80882	-	-	-	-	gi|336275501|ref|XP_003352504.1|	ZIP1 protein [Sordaria macrospora k-hell]
NCU00659	57.9366	17.4869	41.2054	10.4982	58.7331	13.124	0.223451	1.33244	0.799924	-	-	-	-	gi|350295697|gb|EGZ76674.1|	hypothetical protein NEUTE2DRAFT_98748 [Neurospora tetrasperma FGSC 2509]
NCU00660	46.782	106.545	52.3565	84.3223	33.545	68.407	2.03926	1.55752	1.23266	GO:0005739//mitochondrion	-	-	ko00970//Aminoacyl-tRNA biosynthesis	gi|85074865|ref|XP_965800.1|	hypothetical protein NCU00660 [Neurospora crassa OR74A]
NCU00662	11.2671	25.6543	14.4241	20.7534	8.42199	24.4592	2.90421	1.04886	0.848491	-	-	-	ko03040//Spliceosome	gi|336465395|gb|EGO53635.1|	hypothetical protein NEUTE1DRAFT_51966 [Neurospora tetrasperma FGSC 2508]
NCU00663	2.11442	0.898677	3.60914	5.78295	2.32914	23.8684	10.2477	0.0376513	0.242285	-	-	-	-	gi|336465396|gb|EGO53636.1|	hypothetical protein NEUTE1DRAFT_119258 [Neurospora tetrasperma FGSC 2508]
NCU00664	61.0538	58.077	48.385	59.826	37.3633	53.4362	1.43018	1.08685	1.11958	-	-	-	ko03040//Spliceosome	gi|85074873|ref|XP_965804.1|	pre-mRNA splicing factor ISY1 [Neurospora crassa OR74A]
NCU00665	111.486	83.2955	103.67	97.0873	99.183	93.7573	0.945296	0.888416	1.03552	-	-	-	-	gi|350295703|gb|EGZ76680.1|	hypothetical protein NEUTE2DRAFT_77378 [Neurospora tetrasperma FGSC 2509]
NCU00666	0.582922	3.96409	1.74125	5.69392	2.88954	4.55557	1.57657	0.870163	1.24988	-	-	-	-	gi|350295704|gb|EGZ76681.1|	hypothetical protein NEUTE2DRAFT_77380 [Neurospora tetrasperma FGSC 2509]
NCU00667	171.665	309.239	173.147	322.759	209.727	193.632	0.923257	1.59705	1.66687	GO:0000220//vacuolar proton-transporting V-type ATPase, V0 domain;GO:0016021//integral to membrane	GO:0046961//proton-transporting ATPase activity, rotational mechanism	GO:0007035//vacuolar acidification	-	gi|85074879|ref|XP_965807.1|	vacuolar ATP synthase 16 kDa proteolipid subunit 2 [Neurospora crassa OR74A]
NCU00668	2.45026	5.68773	5.791	7.21697	4.98293	3.76431	0.755441	1.51096	1.91721	-	-	-	-	gi|350295706|gb|EGZ76683.1|	CNH-domain-containing protein [Neurospora tetrasperma FGSC 2509]
NCU00669	38.662	58.8823	65.2074	52.8705	39.5463	46.9605	1.18748	1.25387	1.12585	-	-	-	-	gi|350295707|gb|EGZ76684.1|	Dolichyl-diphosphooligosaccharide-protein glycosyltransferase 48kDa subunit [Neurospora tetrasperma FGSC 2509]
NCU00670	296.802	390.361	194.877	288.561	227.456	290.928	1.27905	1.34178	0.991862	GO:0005739//mitochondrion;GO:0005747//mitochondrial respiratory chain complex I	GO:0009055//electron carrier activity;GO:0048039//ubiquinone binding	GO:0006116//NADH oxidation	-	gi|336463646|gb|EGO51886.1|	NADH/ubiquinone oxidoreductase [Neurospora tetrasperma FGSC 2508]
NCU00671	0.41983	1.07063	1.6721	1.36695	1.54155	1.6405	1.06419	0.652623	0.833254	-	-	-	-	gi|336463647|gb|EGO51887.1|	hypothetical protein NEUTE1DRAFT_149556 [Neurospora tetrasperma FGSC 2508]
NCU00672	0	0	0	2.48972	0	0	#DIV/0!	#DIV/0!	#DIV/0!	-	-	-	-	gi|336463648|gb|EGO51888.1|	hypothetical protein NEUTE1DRAFT_52022 [Neurospora tetrasperma FGSC 2508]
NCU00673	1163.9	2469.23	2230.19	2678.09	986.52	1751.92	1.77585	1.40944	1.52867	-	-	-	-	gi|336463649|gb|EGO51889.1|	hypothetical protein NEUTE1DRAFT_118570 [Neurospora tetrasperma FGSC 2508]
NCU00674	0.369575	0.209437	0.420557	0.673861	0.407106	4.49283	11.036	0.0466159	0.149986	-	-	-	-	gi|336463650|gb|EGO51890.1|	hypothetical protein NEUTE1DRAFT_89672 [Neurospora tetrasperma FGSC 2508]
NCU00675	8.98533	4.82859	21.4193	8.39342	12.5145	10.4031	0.831284	0.46415	0.80682	-	-	-	-	gi|85074895|ref|XP_965815.1|	hypothetical protein NCU00675 [Neurospora crassa OR74A]
NCU00676	10.2295	26.5442	16.0824	28.6088	4.44802	30.8555	6.93692	0.860275	0.927185	-	-	-	-	gi|336463652|gb|EGO51892.1|	hypothetical protein NEUTE1DRAFT_89676 [Neurospora tetrasperma FGSC 2508]
NCU00677	3.30517	17.7938	4.23124	21.523	5.05669	9.08835	1.79729	1.95787	2.3682	-	-	-	ko00940//Phenylpropanoid biosynthesis	gi|336463654|gb|EGO51894.1|	hypothetical protein NEUTE1DRAFT_70989 [Neurospora tetrasperma FGSC 2508]
NCU00680	58.9683	143.042	97.6732	115.44	57.9405	131.669	2.27248	1.08638	0.876746	GO:0005737//cytoplasm;GO:0005739//mitochondrion;GO:0005741//mitochondrial outer membrane;GO:0005739//mitochondrion	-	GO:0019541//propionate metabolic process	ko00640//Propanoate metabolism	gi|336463658|gb|EGO51898.1|	2-methylcitrate dehydratase [Neurospora tetrasperma FGSC 2508]
NCU00681	18.5793	25.6537	33.9787	26.8092	34.2185	25.0107	0.730911	1.02571	1.07191	-	-	-	-	gi|350295722|gb|EGZ76699.1|	TBC-domain-containing protein [Neurospora tetrasperma FGSC 2509]
NCU00682	98.3338	33.5354	82.4163	40.9512	106.05	48.3178	0.455615	0.694059	0.847539	-	-	GO:0070787//conidiophore development	-	gi|350295723|gb|EGZ76700.1|	serine/threonine-protein kinase [Neurospora tetrasperma FGSC 2509]
NCU00683	0	0	0	1.04454	1.47245	0	0	#DIV/0!	#DIV/0!	-	-	-	-	gi|390350526|ref|XP_800546.3|	PREDICTED: uncharacterized protein LOC589172 [Strongylocentrotus purpuratus]
NCU00684	201.465	40.7252	200.55	38.9464	164.704	25.4486	0.154511	1.60029	1.53039	-	-	-	-	gi|336463661|gb|EGO51901.1|	hypothetical protein NEUTE1DRAFT_132711 [Neurospora tetrasperma FGSC 2508]
NCU00685	445.254	738.95	611.41	912.766	774.987	739.231	0.953862	0.999621	1.23475	GO:0005634//nucleus;GO:0005829//cytosol	GO:0004674//protein serine/threonine kinase activity	GO:0006468//protein phosphorylation;GO:0042752//regulation of circadian rhythm;GO:0070793//regulation of conidiophore development;GO:0075306//regulation of conidium formation	ko04710//Circadian rhythm	gi|164428525|ref|XP_965825.2|	casein kinase I isoform delta [Neurospora crassa OR74A]
NCU00686	82.8388	162.5	160.434	154.363	100.026	67.7822	0.67765	2.39739	2.27733	-	-	-	-	gi|350295728|gb|EGZ76705.1|	hypothetical protein NEUTE2DRAFT_153550 [Neurospora tetrasperma FGSC 2509]
NCU00687	90.6411	237.723	162.165	262.705	119.946	154.659	1.2894	1.53708	1.69861	-	-	-	-	gi|336463665|gb|EGO51905.1|	hypothetical protein NEUTE1DRAFT_141816 [Neurospora tetrasperma FGSC 2508]
NCU00688	3.62084	10.32	7.8165	7.48969	3.98855	2.95917	0.741916	3.48745	2.53101	-	-	-	-	gi|350295730|gb|EGZ76707.1|	hypothetical protein NEUTE2DRAFT_49105 [Neurospora tetrasperma FGSC 2509]
NCU00689	0.485228	1.51238	0.690204	3.15977	0.356336	1.82582	5.12386	0.828329	1.7306	-	-	-	-	gi|336463667|gb|EGO51907.1|	hypothetical protein NEUTE1DRAFT_132714 [Neurospora tetrasperma FGSC 2508]
NCU00690	16.2385	19.2187	19.0827	20.7909	12.5213	18.0053	1.43797	1.06739	1.15471	-	-	-	-	gi|336463668|gb|EGO51908.1|	hypothetical protein NEUTE1DRAFT_149569 [Neurospora tetrasperma FGSC 2508]
NCU00691	58.951	20.2683	40.1999	23.5475	54.1416	25.0231	0.46218	0.809981	0.941027	-	-	-	-	gi|336463669|gb|EGO51909.1|	hypothetical protein NEUTE1DRAFT_89708 [Neurospora tetrasperma FGSC 2508]
NCU00692	19.4824	42.7824	65.432	45.3905	24.4415	79.1041	3.23646	0.540837	0.573807	GO:0005737//cytoplasm	GO:0051082//unfolded protein binding	GO:0006412//translation;GO:0006450//regulation of translational fidelity	-	gi|336463670|gb|EGO51910.1|	hypothetical protein NEUTE1DRAFT_89710 [Neurospora tetrasperma FGSC 2508]
NCU00693	18.6899	36.8402	21.037	31.9614	21.4831	56.4494	2.62762	0.652623	0.566196	-	-	-	ko03018//RNA degradation	gi|350295735|gb|EGZ76712.1|	hypothetical protein NEUTE2DRAFT_77442 [Neurospora tetrasperma FGSC 2509]
NCU00694	5.74084	14.0822	14.2788	15.8935	8.49201	22.0764	2.59967	0.637886	0.719932	-	-	-	-	gi|350295736|gb|EGZ76713.1|	hypothetical protein NEUTE2DRAFT_98829 [Neurospora tetrasperma FGSC 2509]
NCU00695	33.5201	147.708	58.8603	248.087	103.982	468.553	4.5061	0.315244	0.529475	-	-	-	-	gi|336275559|ref|XP_003352533.1|	hypothetical protein SMAC_01367 [Sordaria macrospora k-hell]
NCU00696	103.667	80.9194	127.822	109.05	147.959	124.424	0.840936	0.650353	0.876439	-	-	-	-	gi|350295737|gb|EGZ76714.1|	SH3-domain-containing protein [Neurospora tetrasperma FGSC 2509]
NCU00697	3.26928	3.57305	3.3881	2.55472	4.11575	4.46104	1.08389	0.800946	0.572673	-	-	-	-	gi|350295738|gb|EGZ76715.1|	hypothetical protein NEUTE2DRAFT_146476 [Neurospora tetrasperma FGSC 2509]
NCU00698	0.98345	2.92592	1.46884	5.95586	1.35415	1.70794	1.26126	1.71313	3.48717	-	-	-	-	gi|336463677|gb|EGO51917.1|	hypothetical protein NEUTE1DRAFT_54940 [Neurospora tetrasperma FGSC 2508]
NCU00699	0	0	0.278015	0.509103	0	1.69717	#DIV/0!	0	0.299972	-	-	-	-	gi|336463678|gb|EGO51918.1|	hypothetical protein NEUTE1DRAFT_52109 [Neurospora tetrasperma FGSC 2508]
NCU00700	4.51365	49.4272	9.29065	44.6075	5.55697	84.6125	15.2264	0.584159	0.527198	-	-	-	-	gi|350295743|gb|EGZ76720.1|	hypothetical protein NEUTE2DRAFT_98847 [Neurospora tetrasperma FGSC 2509]
NCU00701	31.0031	13.6533	72.3664	38.8213	256.754	43.1389	0.168016	0.316497	0.899915	-	-	-	-	gi|336463680|gb|EGO51920.1|	N,O-diacetylmuramidase [Neurospora tetrasperma FGSC 2508]
NCU00703	5.71932	6.48226	3.25414	10.4283	10.5002	4.96631	0.472972	1.30525	2.0998	-	-	-	-	gi|339249261|ref|XP_003373618.1|	protein transport protein SEC13 [Trichinella spiralis]
NCU00704	0.632027	0.537252	0	6.42051	0	0.548814	#DIV/0!	0.978934	11.6989	-	-	GO:0043331//response to dsRNA	-	gi|336463681|gb|EGO51921.1|	hypothetical protein NEUTE1DRAFT_113947 [Neurospora tetrasperma FGSC 2508]
NCU00705	3.06418	7.81409	1.49437	7.5254	2.41097	7.22203	2.99549	1.08198	1.04201	-	-	-	-	gi|336463682|gb|EGO51922.1|	hypothetical protein NEUTE1DRAFT_104939 [Neurospora tetrasperma FGSC 2508]
NCU00706	4999.89	3351.09	2615.47	2732.2	3463.91	2228.71	0.643408	1.50361	1.22591	GO:0022625//cytosolic large ribosomal subunit	GO:0003735//structural constituent of ribosome	GO:0006412//translation	ko03010//Ribosome	gi|164428539|ref|XP_964540.2|	60S ribosomal protein L44 [Neurospora crassa OR74A]
NCU00707	10.4316	14.7789	10.5516	9.96303	9.363	17.4453	1.86322	0.847154	0.5711	-	-	-	-	gi|336463684|gb|EGO51924.1|	hypothetical protein NEUTE1DRAFT_113950 [Neurospora tetrasperma FGSC 2508]
NCU00708	0	0	0	2.15343	0	0	#DIV/0!	#DIV/0!	#DIV/0!	-	-	-	-	gi|336463685|gb|EGO51925.1|	hypothetical protein NEUTE1DRAFT_51905 [Neurospora tetrasperma FGSC 2508]
NCU00709	0.59107	4.89876	1.00891	6.35085	1.46496	14.371	9.80978	0.340879	0.441922	-	-	-	-	gi|336463686|gb|EGO51926.1|	hypothetical protein NEUTE1DRAFT_125528 [Neurospora tetrasperma FGSC 2508]
NCU00710	2.03513	3.70704	8.68449	19.7653	3.20257	12.1178	3.78377	0.305917	1.6311	-	-	-	-	gi|336463687|gb|EGO51927.1|	hypothetical protein NEUTE1DRAFT_89742 [Neurospora tetrasperma FGSC 2508]
NCU00711	1.61654	21.4865	2.75931	24.4604	1.13318	5.48721	4.84233	3.91574	4.45772	-	-	-	-	gi|350295752|gb|EGZ76729.1|	hypothetical protein NEUTE2DRAFT_146484 [Neurospora tetrasperma FGSC 2509]
NCU00712	13.2361	12.6957	24.8828	10.9721	9.85154	12.037	1.22184	1.05472	0.911526	-	-	GO:0007163//establishment or maintenance of cell polarity	ko04976//Bile secretion	gi|350295753|gb|EGZ76730.1|	3-hydroxy-3-methylglutaryl-coenzyme A reductase [Neurospora tetrasperma FGSC 2509]
NCU00713	37.786	78.5846	34.1274	51.8876	45.6644	82.8241	1.81376	0.948813	0.626479	-	-	-	ko00760//Nicotinate and nicotinamide metabolism	gi|350295754|gb|EGZ76731.1|	Isochorismatase hydrolase [Neurospora tetrasperma FGSC 2509]
NCU00714	20.2434	30.3849	22.8802	38.6206	9.24108	57.9602	6.27202	0.524238	0.66633	GO:0005737//cytoplasm	GO:0030189//chaperone activator activity;GO:0030190//chaperone inhibitor activity;GO:0030544//Hsp70 protein binding;GO:0051879//Hsp90 protein binding	GO:0006457//protein folding	-	gi|336275613|ref|XP_003352560.1|	hypothetical protein SMAC_01394 [Sordaria macrospora k-hell]
NCU00715	17.466	118.212	11.8875	58.7404	17.0479	89.6549	5.259	1.31852	0.655184	-	-	-	-	gi|350295756|gb|EGZ76733.1|	aldehyde dehydrogenase [Neurospora tetrasperma FGSC 2509]
NCU00716	505.683	30.3426	190.403	104.268	696.998	18.4498	0.0264703	1.64461	5.65146	GO:0030446//hyphal cell wall	-	-	-	gi|336463693|gb|EGO51933.1|	hypothetical protein NEUTE1DRAFT_104949 [Neurospora tetrasperma FGSC 2508]
NCU00717	32.0643	0.915319	19.1968	0.841434	35.1887	0.519453	0.0147619	1.76208	1.61985	-	-	-	-	gi|336463694|gb|EGO51934.1|	hypothetical protein NEUTE1DRAFT_149590 [Neurospora tetrasperma FGSC 2508]
NCU00718	1.14013	2.90748	0.973053	2.67279	12.5591	0	0	#DIV/0!	#DIV/0!	-	-	-	-	gi|350295759|gb|EGZ76736.1|	hypothetical protein NEUTE2DRAFT_123363 [Neurospora tetrasperma FGSC 2509]
NCU00719	2.94164	1.00021	9.54018	3.37141	43.6371	6.81158	0.156096	0.14684	0.494953	-	-	-	-	gi|336463698|gb|EGO51938.1|	hypothetical protein NEUTE1DRAFT_89762 [Neurospora tetrasperma FGSC 2508]
NCU00720	119.156	570.618	175.904	665.764	281.432	982.785	3.49209	0.580613	0.677425	-	-	GO:0009416//response to light stimulus	ko00270//Cysteine and methionine metabolism	gi|336463699|gb|EGO51939.1|	hypothetical protein NEUTE1DRAFT_71072 [Neurospora tetrasperma FGSC 2508]
NCU00721	8.65338	81.2723	13.1495	56.2402	16.2744	57.73	3.54729	1.4078	0.974193	-	GO:0015175//neutral amino acid transmembrane transporter activity;GO:0015193//L-proline transmembrane transporter activity	GO:0006562//proline catabolic process;GO:0015804//neutral amino acid transport;GO:0015812//gamma-aminobutyric acid transport;GO:0015824//proline transport;GO:0019676//ammonia assimilation cycle	-	gi|350295764|gb|EGZ76741.1|	proline-specific permease [Neurospora tetrasperma FGSC 2509]
NCU00722	14.0018	28.2677	10.1243	20.0593	18.2086	37.4882	2.05882	0.754044	0.535084	-	-	-	-	gi|350295765|gb|EGZ76742.1|	amidohydrolase 3 [Neurospora tetrasperma FGSC 2509]
NCU00723	5.07946	5.45404	3.42246	6.05833	6.18428	3.01784	0.487987	1.80726	2.0075	-	-	-	-	gi|350295767|gb|EGZ76744.1|	hypothetical protein NEUTE2DRAFT_51195 [Neurospora tetrasperma FGSC 2509]
NCU00724	0	0.144103	0	0.132471	0	0	#DIV/0!	#DIV/0!	#DIV/0!	-	-	-	-	gi|350295768|gb|EGZ76745.1|	hypothetical protein NEUTE2DRAFT_52914 [Neurospora tetrasperma FGSC 2509]
NCU00725	112.003	98.0866	115.054	121.578	81.5878	128.041	1.56936	0.766057	0.949527	-	-	-	-	gi|336463704|gb|EGO51944.1|	hypothetical protein NEUTE1DRAFT_89778 [Neurospora tetrasperma FGSC 2508]
NCU00726	1779.23	2425	1677.06	2034.99	2168.64	4235.27	1.95296	0.572572	0.480487	GO:0005739//mitochondrion;GO:0005759//mitochondrial matrix;GO:0005829//cytosol;GO:0009514//glyoxysome	GO:0003755//peptidyl-prolyl cis-trans isomerase activity	GO:0006457//protein folding;GO:0010034//response to acetate	-	gi|164428556|ref|XP_001728468.1|	peptidyl-prolyl cis-trans isomerase, mitochondrial precursor [Neurospora crassa OR74A]
NCU00727	4.81017	27.66	5.31273	28.3017	7.16877	34.8891	4.86681	0.792799	0.811191	-	-	-	ko04623//Cytosolic DNA-sensing pathway	gi|336463706|gb|EGO51946.1|	hypothetical protein NEUTE1DRAFT_89784 [Neurospora tetrasperma FGSC 2508]
NCU00728	11.3513	15.3598	8.69932	17.7405	10.973	18.3054	1.66823	0.839086	0.969139	-	-	-	-	gi|336463707|gb|EGO51947.1|	hypothetical protein NEUTE1DRAFT_125544 [Neurospora tetrasperma FGSC 2508]
NCU00729	222.366	386.431	325.725	838.803	340.831	73.1352	0.214579	5.28379	11.4692	-	-	-	-	gi|336463708|gb|EGO51948.1|	hypothetical protein NEUTE1DRAFT_96504 [Neurospora tetrasperma FGSC 2508]
NCU00730	1.03117	1.07133	0.880061	2.50689	5.67944	39.9947	7.04202	0.0267867	0.0626806	-	-	-	-	gi|350295775|gb|EGZ76752.1|	hypothetical protein NEUTE2DRAFT_123378 [Neurospora tetrasperma FGSC 2509]
NCU00731	0	0	0	0	0	0	#DIV/0!	#DIV/0!	#DIV/0!	-	-	-	-	gi|361128416|gb|EHL00351.1|	putative Alpha-ketoglutarate-dependent sulfonate dioxygenase [Glarea lozoyensis 74030]
NCU00732	0.243801	4.14484	0	7.81105	8.86246	1057.66	119.342	0.00391887	0.00738521	-	-	-	-	gi|336463710|gb|EGO51950.1|	hypothetical protein NEUTE1DRAFT_71105 [Neurospora tetrasperma FGSC 2508]
NCU00733	12.3967	7.02519	7.0534	5.99682	14.9562	6.15117	0.41128	1.14209	0.974907	-	-	-	-	gi|350295778|gb|EGZ76755.1|	hypothetical protein NEUTE2DRAFT_54433 [Neurospora tetrasperma FGSC 2509]
NCU00734	28.5779	35.1756	25.1706	40.5543	39.7908	54.3951	1.36703	0.646668	0.74555	-	-	-	-	gi|336463714|gb|EGO51954.1|	hypothetical protein NEUTE1DRAFT_125549 [Neurospora tetrasperma FGSC 2508]
NCU00735	19.5584	53.9206	23.4594	66.917	13.3926	64.7201	4.83254	0.833135	1.03394	-	-	-	-	gi|350295780|gb|EGZ76757.1|	hypothetical protein NEUTE2DRAFT_123383 [Neurospora tetrasperma FGSC 2509]
NCU00736	11.9397	36.5376	13.0433	40.6791	8.94352	35.665	3.9878	1.02447	1.14059	-	-	-	ko04122//Sulfur relay system	gi|336463716|gb|EGO51956.1|	hypothetical protein NEUTE1DRAFT_149607 [Neurospora tetrasperma FGSC 2508]
NCU00737	30.3888	41.2639	24.2515	45.0263	20.4327	42.4946	2.07973	0.971039	1.05958	-	-	-	-	gi|85112693|ref|XP_964390.1|	hypothetical protein NCU00737 [Neurospora crassa OR74A]
NCU00738	18.063	35.7118	21.4785	39.4901	16.3203	38.0664	2.33246	0.938145	1.0374	-	GO:0035064//methylated histone residue binding	GO:0006306//DNA methylation	-	gi|336463717|gb|EGO51957.1|	hypothetical protein NEUTE1DRAFT_125552 [Neurospora tetrasperma FGSC 2508]
NCU00739	0	0	0	0	0	0	#DIV/0!	#DIV/0!	#DIV/0!	-	-	-	-	gi|336463719|gb|EGO51959.1|	hypothetical protein NEUTE1DRAFT_104973 [Neurospora tetrasperma FGSC 2508]
NCU00740	3.43655	3.03808	2.11173	2.04093	2.87701	2.02918	0.705309	1.49719	1.00579	-	-	-	-	gi|350295786|gb|EGZ76763.1|	hypothetical protein NEUTE2DRAFT_146506 [Neurospora tetrasperma FGSC 2509]
NCU00741	56.6583	64.5843	63.8737	47.1924	54.5436	44.8285	0.821885	1.4407	1.05273	-	-	-	-	gi|336275677|ref|XP_003352592.1|	hypothetical protein SMAC_01426 [Sordaria macrospora k-hell]
NCU00742	19.1883	92.1817	26.3016	44.0743	14.0913	112.09	7.95452	0.822393	0.393206	GO:0005777//peroxisome	GO:0004367//glycerol-3-phosphate dehydrogenase [NAD+] activity	GO:0006116//NADH oxidation;GO:0006973//intracellular accumulation of glycerol	ko00564//Glycerophospholipid metabolism	gi|336463721|gb|EGO51961.1|	glycerol-3-phosphate dehydrogenase [Neurospora tetrasperma FGSC 2508]
NCU00743	5.73275	10.5057	9.08639	11.403	8.93931	28.7041	3.211	0.365998	0.39726	-	-	-	ko00500//Starch and sucrose metabolism	gi|350295789|gb|EGZ76766.1|	glycogen debranching enzyme [Neurospora tetrasperma FGSC 2509]
NCU00744	72.2902	199.353	88.5215	214.246	66.0489	90.2747	1.36679	2.20829	2.37326	-	-	-	-	gi|336463723|gb|EGO51963.1|	hypothetical protein NEUTE1DRAFT_132758 [Neurospora tetrasperma FGSC 2508]
NCU00745	1.36815	4.65197	1.16766	10.6912	3.01418	11.8802	3.94143	0.391574	0.899915	-	-	-	-	gi|350295793|gb|EGZ76770.1|	hypothetical protein NEUTE2DRAFT_161635 [Neurospora tetrasperma FGSC 2509]
NCU00746	0.323936	0.27536	0.276466	1.01253	0.356832	0.843858	2.36486	0.326311	1.19989	-	-	-	-	gi|350295794|gb|EGZ76771.1|	hypothetical protein NEUTE2DRAFT_123394 [Neurospora tetrasperma FGSC 2509]
NCU00747	8.8698	0.418875	1.26167	0	0	0.855777	#DIV/0!	0.489467	0	-	-	-	-	gi|336463726|gb|EGO51966.1|	hypothetical protein NEUTE1DRAFT_113990 [Neurospora tetrasperma FGSC 2508]
NCU00748	528.302	48.6426	368.648	62.6027	186.664	87.5175	0.46885	0.555805	0.715317	-	-	-	-	gi|336463727|gb|EGO51967.1|	hypothetical protein NEUTE1DRAFT_125558 [Neurospora tetrasperma FGSC 2508]
NCU00749	53.8851	94.1804	69.6871	88.5117	39.9754	219.868	5.50009	0.42835	0.402568	-	-	GO:0075306//regulation of conidium formation	-	gi|336463728|gb|EGO51968.1|	hypothetical protein NEUTE1DRAFT_89826 [Neurospora tetrasperma FGSC 2508]
NCU00751	50.5898	59.2315	0.407324	113.376	45.2128	156.238	3.45563	0.37911	0.725661	-	-	-	-	gi|336463730|gb|EGO51970.1|	hypothetical protein NEUTE1DRAFT_89829 [Neurospora tetrasperma FGSC 2508]
NCU00752	16.8669	28.6753	15.5317	26.0138	15.1572	21.1984	1.39857	1.35271	1.22716	-	-	-	-	gi|336463731|gb|EGO51971.1|	hypothetical protein NEUTE1DRAFT_132762 [Neurospora tetrasperma FGSC 2508]
NCU00753	24.5262	33.0296	22.1081	28.6407	17.6066	25.3651	1.44066	1.30217	1.12914	-	-	-	-	gi|336463732|gb|EGO51972.1|	hypothetical protein NEUTE1DRAFT_89832 [Neurospora tetrasperma FGSC 2508]
NCU00754	142.84	6.39943	139.493	7.27618	8.29286	6.02106	0.726053	1.06284	1.20846	-	-	GO:0043331//response to dsRNA	-	gi|350295805|gb|EGZ76782.1|	MFS general substrate transporter [Neurospora tetrasperma FGSC 2509]
NCU00755	3.83575	4.74264	1.48803	5.99475	0.960291	3.33073	3.46846	1.4239	1.79983	-	-	-	-	gi|336463735|gb|EGO51975.1|	hypothetical protein NEUTE1DRAFT_89836 [Neurospora tetrasperma FGSC 2508]
NCU00756	0	0	0	0	0.79567	0	0	#DIV/0!	#DIV/0!	-	-	-	-	gi|398022242|ref|XP_003864283.1|	hypothetical protein, conserved [Leishmania donovani]
NCU00757	1.17468	4.49338	0.50127	0.917928	0	2.55004	#DIV/0!	1.76208	0.359966	-	-	-	-	gi|336275705|ref|XP_003352606.1|	hypothetical protein SMAC_01440 [Sordaria macrospora k-hell]
NCU00758	1.45822	3.09888	2.48906	4.27311	0.803153	1.58279	1.97072	1.95787	2.69974	-	-	-	-	gi|85111893|ref|XP_964155.1|	hypothetical protein NCU00758 [Neurospora crassa OR74A]
NCU00759	139.596	51.2367	108.431	44.8246	84.6614	58.3709	0.689463	0.877777	0.767927	-	-	-	-	gi|336463740|gb|EGO51980.1|	hypothetical protein NEUTE1DRAFT_125568 [Neurospora tetrasperma FGSC 2508]
NCU00760	111.323	10.1389	13.5728	12.4273	81.0223	6.90473	0.0852201	1.4684	1.79983	-	-	-	-	gi|350295812|gb|EGZ76789.1|	hypothetical protein NEUTE2DRAFT_98968 [Neurospora tetrasperma FGSC 2509]
NCU00761	11.9934	7.82825	0.54835	7.19636	17.2219	6.13701	0.356349	1.27558	1.17262	-	-	-	-	gi|336463741|gb|EGO51981.1|	hypothetical protein NEUTE1DRAFT_89843 [Neurospora tetrasperma FGSC 2508]
NCU00762	1.48712	2758.57	1.77688	1512.57	0.655258	1620.61	2473.25	1.70217	0.93333	-	GO:0008810//cellulase activity;GO:0030248//cellulose binding	-	-	gi|350295814|gb|EGZ76791.1|	putative cellulase precursor [Neurospora tetrasperma FGSC 2509]
NCU00763	0.089663	9.98452	0.0765238	9.5289	0.296306	6.69578	22.5975	1.49117	1.42312	-	-	-	-	gi|350295815|gb|EGZ76792.1|	hypothetical protein NEUTE2DRAFT_53312 [Neurospora tetrasperma FGSC 2509]
NCU00764	0	3.24113	0	3.47609	0	1.10363	#DIV/0!	2.9368	3.1497	-	-	-	-	gi|336463745|gb|EGO51985.1|	hypothetical protein NEUTE1DRAFT_55661 [Neurospora tetrasperma FGSC 2508]
NCU00765	0	1.71672	0.861806	1.97268	1.4831	5.40712	3.64582	0.317492	0.36483	-	-	-	-	gi|51704238|sp|O59942.2|AAP2_NEUCR	tyrosinase precursor [Neurospora crassa]
NCU00766	233.93	143.996	149.738	79.8438	237.694	153.516	0.645854	0.93799	0.520103	-	-	GO:0009416//response to light stimulus	-	gi|350295819|gb|EGZ76796.1|	hypothetical protein NEUTE2DRAFT_142586 [Neurospora tetrasperma FGSC 2509]
NCU00767	0	0	0	0.414009	0	0	#DIV/0!	#DIV/0!	#DIV/0!	-	-	-	-	gi|336463750|gb|EGO51990.1|	hypothetical protein NEUTE1DRAFT_132771 [Neurospora tetrasperma FGSC 2508]
NCU00768	14.3014	40.7361	28.587	35.8794	10.2261	32.3534	3.1638	1.2591	1.10899	-	-	-	-	gi|336463751|gb|EGO51991.1|	hypothetical protein NEUTE1DRAFT_149626 [Neurospora tetrasperma FGSC 2508]
NCU00770	15.8753	23.5623	19.033	19.9373	18.3202	16.9032	0.922653	1.39395	1.1795	-	-	-	-	gi|336463753|gb|EGO51993.1|	hypothetical protein NEUTE1DRAFT_149627 [Neurospora tetrasperma FGSC 2508]
NCU00771	19.7595	30.9686	35.4846	32.1681	26.7542	25.2007	0.941935	1.22887	1.27647	-	-	-	-	gi|336463754|gb|EGO51994.1|	hypothetical protein NEUTE1DRAFT_71164 [Neurospora tetrasperma FGSC 2508]
NCU00772	11.0687	33.9697	30.9164	43.0224	11.5593	29.0837	2.51604	1.168	1.47926	-	-	-	-	gi|336463755|gb|EGO51995.1|	hypothetical protein NEUTE1DRAFT_125576 [Neurospora tetrasperma FGSC 2508]
NCU00773	10.1124	17.5828	5.49217	34.8414	18.7344	12.7724	0.681761	1.37663	2.72787	-	-	-	-	gi|336463756|gb|EGO51996.1|	hypothetical protein NEUTE1DRAFT_53237 [Neurospora tetrasperma FGSC 2508]
NCU00774	134.444	472.566	137.324	576.262	217.91	698.323	3.20463	0.676715	0.825209	-	-	-	-	gi|336463757|gb|EGO51997.1|	hypothetical protein NEUTE1DRAFT_89860 [Neurospora tetrasperma FGSC 2508]
NCU00775	32.3301	57.2254	60.7733	54.6848	33.3593	45.3085	1.3582	1.26302	1.20694	GO:0005737//cytoplasm;GO:0005739//mitochondrion	GO:0004449//isocitrate dehydrogenase (NAD+) activity	GO:0006099//tricarboxylic acid cycle;GO:0006102//isocitrate metabolic process;GO:0006537//glutamate biosynthetic process	ko00020//Citrate cycle (TCA cycle)	gi|164428590|ref|XP_964931.2|	isocitrate dehydrogenase subunit 1, mitochondrial precursor [Neurospora crassa OR74A]
NCU00776	0	0.364105	0	21.7564	0	2.41761	#DIV/0!	0.150605	8.99915	-	-	-	-	gi|168922|gb|AAA33619.1|	tyrosinase precursor [Neurospora crassa]
NCU00777	2.91774	34.0144	11.7394	43.3203	2.7549	37.28	13.5322	0.912404	1.16203	GO:0005634//nucleus;GO:0005737//cytoplasm	GO:0016435//rRNA (guanine) methyltransferase activity	GO:0000056//ribosomal small subunit export from nucleus;GO:0000154//rRNA modification;GO:0000447//endonucleolytic cleavage in ITS1 to separate SSU-rRNA from 5.8S rRNA and LSU-rRNA from tricistronic rRNA transcript (SSU-rRNA, 5.8S rRNA, LSU-rRNA)	-	gi|85115784|ref|XP_964933.1|	hypothetical protein NCU00777 [Neurospora crassa OR74A]
NCU00778	20.1276	35.7397	32.4476	43.3403	13.7957	60.2006	4.36373	0.593676	0.719932	-	-	-	-	gi|336463761|gb|EGO52001.1|	hypothetical protein NEUTE1DRAFT_141910 [Neurospora tetrasperma FGSC 2508]
NCU00779	8.31229	19.7843	15.6073	24.3117	4.97063	24.1284	4.85418	0.819962	1.0076	-	-	-	-	gi|336463762|gb|EGO52002.1|	hypothetical protein NEUTE1DRAFT_54160 [Neurospora tetrasperma FGSC 2508]
NCU00780	9.58458	20.6399	4.09003	28.2112	8.09441	26.6325	3.29024	0.774989	1.05927	-	-	-	ko00620//Pyruvate metabolism	gi|336463764|gb|EGO52004.1|	hypothetical protein NEUTE1DRAFT_71181 [Neurospora tetrasperma FGSC 2508]
NCU00781	0	1.09838	3.30838	11.1069	1.42336	1.12202	0.788286	0.978934	9.89906	-	-	-	-	gi|336463765|gb|EGO52005.1|	hypothetical protein NEUTE1DRAFT_105012 [Neurospora tetrasperma FGSC 2508]
NCU00782	0.393103	33.7497	1.34199	37.7835	1.08256	54.4448	50.2927	0.619889	0.693978	-	-	-	-	gi|336463766|gb|EGO52006.1|	hypothetical protein NEUTE1DRAFT_89876 [Neurospora tetrasperma FGSC 2508]
NCU00783	6.05692	10.2973	8.27095	7.57291	8.00643	5.25946	0.656905	1.95787	1.43986	-	-	-	-	gi|336463767|gb|EGO52007.1|	hypothetical protein NEUTE1DRAFT_105014 [Neurospora tetrasperma FGSC 2508]
NCU00784	12.7514	16.6203	20.4597	16.4744	22.2869	17.8637	0.801535	0.930392	0.922226	-	-	-	-	gi|350295839|gb|EGZ76816.1|	FAD/NAD(P)-binding domain-containing protein [Neurospora tetrasperma FGSC 2509]
NCU00786	0	0.993512	0.3325	4.87102	1.9312	3.72127	1.92692	0.266982	1.30897	-	-	GO:0000909//sporocarp development involved in sexual reproduction	-	gi|336463769|gb|EGO52009.1|	hypothetical protein NEUTE1DRAFT_89881 [Neurospora tetrasperma FGSC 2508]
NCU00787	2.16359	16.7823	0.923269	17.541	5.36244	16.4389	3.06556	1.02089	1.06704	-	-	-	-	gi|336463770|gb|EGO52010.1|	hypothetical protein NEUTE1DRAFT_114027 [Neurospora tetrasperma FGSC 2508]
NCU00788	2.58512	1.52868	2.11037	2.45924	3.59051	1.65917	0.462099	0.92135	1.48221	-	-	-	-	gi|336463771|gb|EGO52011.1|	hypothetical protein NEUTE1DRAFT_105018 [Neurospora tetrasperma FGSC 2508]
NCU00789	9.99295	20.5991	19.7223	25.9643	11.1454	30.3704	2.72494	0.678261	0.854919	-	-	-	-	gi|336463772|gb|EGO52012.1|	hypothetical protein NEUTE1DRAFT_132786 [Neurospora tetrasperma FGSC 2508]
NCU00790	30.4834	224.335	141.451	236.706	66.3649	113.175	1.70534	1.98221	2.09151	-	GO:0015079//potassium ion transmembrane transporter activity	GO:0009416//response to light stimulus	-	gi|350295845|gb|EGZ76822.1|	potassium transporter hak-1 [Neurospora tetrasperma FGSC 2509]
NCU00791	0	2.47136	1.24064	2.27187	0	2.52454	#DIV/0!	0.978934	0.899915	-	-	-	-	gi|336463775|gb|EGO52015.1|	hypothetical protein NEUTE1DRAFT_118607 [Neurospora tetrasperma FGSC 2508]
NCU00792	69.0438	55.3723	86.2029	38.7013	68.2618	85.3754	1.25071	0.648574	0.453307	-	-	-	ko00770//Pantothenate and CoA biosynthesis	gi|350295847|gb|EGZ76824.1|	branched-chain amino acid aminotransferase II [Neurospora tetrasperma FGSC 2509]
NCU00793	22.3097	26.344	20.5051	50.8016	15.9017	67.7594	4.26116	0.388787	0.749735	-	-	GO:0009416//response to light stimulus	ko00500//Starch and sucrose metabolism	gi|336463777|gb|EGO52017.1|	hypothetical protein NEUTE1DRAFT_149644 [Neurospora tetrasperma FGSC 2508]
NCU00794	0.673511	4.00761	1.53284	5.08759	1.48382	2.1444	1.44519	1.86887	2.3725	GO:0005730//nucleolus;GO:0005840//ribosome	-	GO:0000027//ribosomal large subunit assembly;GO:0042254//ribosome biogenesis	-	gi|350295849|gb|EGZ76826.1|	WD40 repeat-like protein [Neurospora tetrasperma FGSC 2509]
NCU00795	4.43699	8.80051	8.9761	12.7131	10.1372	9.41798	0.929052	0.934437	1.34987	-	-	-	-	gi|336463779|gb|EGO52019.1|	hypothetical protein NEUTE1DRAFT_132792 [Neurospora tetrasperma FGSC 2508]
NCU00796	16.3593	13.6038	18.3124	10.9309	25.9862	9.36731	0.360473	1.45226	1.16692	-	-	-	-	gi|336463780|gb|EGO52020.1|	hypothetical protein NEUTE1DRAFT_132793 [Neurospora tetrasperma FGSC 2508]
NCU00797	8.48767	9.7702	13.8841	9.25791	8.57049	13.8191	1.6124	0.707008	0.669936	-	-	-	-	gi|336463781|gb|EGO52021.1|	hypothetical protein NEUTE1DRAFT_149647 [Neurospora tetrasperma FGSC 2508]
NCU00798	65.3916	49.2693	117.326	23.8075	22.1008	41.6187	1.88313	1.18383	0.572039	-	-	-	-	gi|350295853|gb|EGZ76830.1|	hypothetical protein NEUTE2DRAFT_123454 [Neurospora tetrasperma FGSC 2509]
NCU00799	6.74627	10.377	5.75768	7.53107	3.53875	12.553	3.54729	0.826655	0.599943	-	-	-	ko00270//Cysteine and methionine metabolism	gi|336463783|gb|EGO52023.1|	hypothetical protein NEUTE1DRAFT_89911 [Neurospora tetrasperma FGSC 2508]
NCU00800	1.21349	5.15762	0.345222	7.26999	0.89115	9.13226	10.2477	0.56477	0.796078	-	-	-	-	gi|350295855|gb|EGZ76832.1|	hypothetical protein NEUTE2DRAFT_52778 [Neurospora tetrasperma FGSC 2509]
NCU00801	1.40354	315.482	3.42246	282.496	2.20867	188.035	85.1349	1.67778	1.50236	-	-	GO:0006115//ethanol biosynthetic process;GO:0019533//cellobiose transport	-	gi|350295857|gb|EGZ76834.1|	general substrate transporter [Neurospora tetrasperma FGSC 2509]
NCU00802	13.4184	22.1213	17.8722	23.672	9.85406	43.6057	4.42515	0.507302	0.542863	-	-	-	-	gi|350295860|gb|EGZ76837.1|	hypothetical protein NEUTE2DRAFT_99043 [Neurospora tetrasperma FGSC 2509]
NCU00803	0	0.89058	1.07299	1.14617	0	0.909745	#DIV/0!	0.978934	1.25988	-	-	-	-	gi|350295861|gb|EGZ76838.1|	MFS general substrate transporter [Neurospora tetrasperma FGSC 2509]
NCU00804	1.57153	0	0	0	0	4.09385	#DIV/0!	0	0	-	-	-	-	gi|350295863|gb|EGZ76840.1|	hypothetical protein NEUTE2DRAFT_123462 [Neurospora tetrasperma FGSC 2509]
NCU00805	80.5105	84.9134	159.693	83.302	43.5221	85.4461	1.96328	0.993766	0.974907	-	-	-	-	gi|336463793|gb|EGO52033.1|	hypothetical protein NEUTE1DRAFT_118610 [Neurospora tetrasperma FGSC 2508]
NCU00806	0	0	0	0	0	0	#DIV/0!	#DIV/0!	#DIV/0!	-	-	-	-	gi|336463794|gb|EGO52034.1|	hypothetical protein NEUTE1DRAFT_105038 [Neurospora tetrasperma FGSC 2508]
NCU00807	0	0	0	0	0	0	#DIV/0!	#DIV/0!	#DIV/0!	-	-	-	-	gi|358401461|gb|EHK50767.1|	hypothetical protein TRIATDRAFT_53082 [Trichoderma atroviride IMI 206040]
NCU00808	1.05338	8.05878	1.43843	7.90217	0.464141	3.29288	7.09458	2.44733	2.39977	-	-	GO:0070873//regulation of glycogen metabolic process	-	gi|350295867|gb|EGZ76844.1|	hypothetical protein NEUTE2DRAFT_146550 [Neurospora tetrasperma FGSC 2509]
NCU00809	5.30533	61.1526	21.3716	38.9701	10.2856	23.9555	2.32903	2.55276	1.62677	-	-	-	-	gi|336463796|gb|EGO52036.1|	hypothetical protein NEUTE1DRAFT_89929 [Neurospora tetrasperma FGSC 2508]
NCU00810	8.62819	36.8844	14.6209	29.2168	12.1216	28.4486	2.34694	1.29653	1.027	-	-	-	ko00511//Other glycan degradation	gi|336275809|ref|XP_003352658.1|	hypothetical protein SMAC_01491 [Sordaria macrospora k-hell]
NCU00811	418.829	641.687	1537.53	463.713	640.835	411.013	0.641371	1.56123	1.12822	-	-	-	-	gi|350295871|gb|EGZ76848.1|	hypothetical protein NEUTE2DRAFT_142598 [Neurospora tetrasperma FGSC 2509]
NCU00812	15.7762	44.8293	47.7022	44.3808	20.3574	67.7125	3.32618	0.662054	0.655429	-	-	-	ko03018//RNA degradation	gi|336275813|ref|XP_003352660.1|	hypothetical protein SMAC_01493 [Sordaria macrospora k-hell]
NCU00813	203.813	90.5314	141.649	115.19	160.393	89.9759	0.560971	1.00617	1.28023	-	-	-	-	gi|336463801|gb|EGO52041.1|	hypothetical protein NEUTE1DRAFT_89942 [Neurospora tetrasperma FGSC 2508]
NCU00814	126.372	99.7331	69.9171	80.9796	89.672	93.352	1.04104	1.06836	0.867466	-	-	-	-	gi|350295874|gb|EGZ76851.1|	DUF605-domain-containing protein [Neurospora tetrasperma FGSC 2509]
NCU00815	37.2734	20.2778	5.08981	8.15544	34.4892	6.47319	0.187687	3.13259	1.25988	-	-	-	-	gi|336275819|ref|XP_003352663.1|	hypothetical protein SMAC_01496 [Sordaria macrospora k-hell]
NCU00817	0	0	0	0.13364	0	0	#DIV/0!	#DIV/0!	#DIV/0!	-	-	-	-	gi|350295876|gb|EGZ76853.1|	hypothetical protein NEUTE2DRAFT_161705 [Neurospora tetrasperma FGSC 2509]
NCU00818	3.18066	3.88658	7.97404	7.92243	1.75183	9.32139	5.32093	0.416953	0.849919	-	-	-	-	gi|336463805|gb|EGO52045.1|	hypothetical protein NEUTE1DRAFT_71253 [Neurospora tetrasperma FGSC 2508]
NCU00819	1.23716	1.05164	1.05587	1.93351	0	2.14855	#DIV/0!	0.489467	0.899915	-	-	-	-	gi|350295878|gb|EGZ76855.1|	hypothetical protein NEUTE2DRAFT_123476 [Neurospora tetrasperma FGSC 2509]
NCU00821	7.58432	14.716	48.4061	52.0512	1.63458	52.8293	32.3197	0.278558	0.985272	-	-	GO:0015753//D-xylose transport	-	gi|336463806|gb|EGO52046.1|	sugar transporter [Neurospora tetrasperma FGSC 2508]
NCU00822	0	3.45899	0	5.35543	0	0.74388	#DIV/0!	4.64994	7.19932	-	-	-	-	gi|336463807|gb|EGO52047.1|	hypothetical protein NEUTE1DRAFT_53322 [Neurospora tetrasperma FGSC 2508]
NCU00823	72.4367	139.737	119.606	127.071	66.4398	188.956	2.84401	0.739521	0.67249	GO:0000502//proteasome complex;GO:0005634//nucleus;GO:0005737//cytoplasm;GO:0005829//cytosol	GO:0005515//protein binding	GO:0006511//ubiquitin-dependent protein catabolic process	ko03050//Proteasome	gi|164428631|ref|XP_964366.2|	26S proteasome regulatory subunit [Neurospora crassa OR74A]
NCU00824	3.59484	4.73646	7.05651	4.49459	2.57394	5.15054	2.00103	0.919605	0.872644	GO:0033698//Rpd3L complex;GO:0033698//Rpd3L complex	-	GO:0006306//DNA methylation;GO:0070932//histone H3 deacetylation;GO:0070933//histone H4 deacetylation	ko04110//Cell cycle	gi|336463811|gb|EGO52051.1|	histone deacetylase RPD3 [Neurospora tetrasperma FGSC 2508]
NCU00825	2.32229	10.9332	1.82952	10.7486	5.31302	17.8385	3.35752	0.612898	0.602551	-	-	-	-	gi|336463812|gb|EGO52052.1|	hypothetical protein NEUTE1DRAFT_71264 [Neurospora tetrasperma FGSC 2508]
NCU00826	4.24427	1.44313	1.44893	2.48745	4.67529	2.02701	0.433557	0.711952	1.22716	-	-	-	-	gi|336463813|gb|EGO52053.1|	hypothetical protein NEUTE1DRAFT_141961 [Neurospora tetrasperma FGSC 2508]
NCU00827	23.7102	25.9133	18.7903	39.2615	16.1683	33.3338	2.06167	0.777389	1.17783	-	-	-	-	gi|336463814|gb|EGO52054.1|	hypothetical protein NEUTE1DRAFT_105056 [Neurospora tetrasperma FGSC 2508]
NCU00828	27.9103	38.6944	30.9097	25.1853	31.1107	50.4909	1.62294	0.766365	0.49881	-	-	-	ko04146//Peroxisome	gi|164428633|ref|XP_964371.2|	hypothetical protein NCU00828 [Neurospora crassa OR74A]
NCU00829	0.172286	4.97933	0	3.09648	0	10.3226	#DIV/0!	0.482373	0.299972	-	-	-	-	gi|350295888|gb|EGZ76865.1|	hypothetical protein NEUTE2DRAFT_142603 [Neurospora tetrasperma FGSC 2509]
NCU00830	17.1741	2129.33	19.6828	1918.34	9.18881	7239.58	787.869	0.294124	0.26498	-	-	GO:0000909//sporocarp development involved in sexual reproduction;GO:0009060//aerobic respiration;GO:0009847//spore germination;GO:0046688//response to copper ion;GO:0030448//hyphal growth	-	gi|350295889|gb|EGZ76866.1|	Ctr-domain-containing protein [Neurospora tetrasperma FGSC 2509]
NCU00831	17.5536	23.8476	25.5485	34.2924	16.9192	37.4258	2.21203	0.637197	0.916277	-	-	-	ko04974//Protein digestion and absorption	gi|336463818|gb|EGO52058.1|	hypothetical protein NEUTE1DRAFT_118619 [Neurospora tetrasperma FGSC 2508]
NCU00832	1.91809	59.4213	2.54646	33.1413	6.80815	73.0992	10.737	0.812887	0.453375	-	-	-	-	gi|350295891|gb|EGZ76868.1|	hypothetical protein NEUTE2DRAFT_153660 [Neurospora tetrasperma FGSC 2509]
NCU00833	13.1971	9.33351	15.9487	12.7464	12.7347	8.3884	0.658705	1.11267	1.51953	-	-	-	-	gi|350295892|gb|EGZ76869.1|	hypothetical protein NEUTE2DRAFT_99107 [Neurospora tetrasperma FGSC 2509]
NCU00834	0	0.678634	0.22712	1.03976	0.293142	0.462159	1.57657	1.4684	2.24979	-	-	-	-	gi|350295893|gb|EGZ76870.1|	hypothetical protein NEUTE2DRAFT_123490 [Neurospora tetrasperma FGSC 2509]
NCU00835	2.90007	32.2941	10.8904	75.4647	6.38917	32.7372	5.12386	0.986464	2.30517	-	-	-	-	gi|350295894|gb|EGZ76871.1|	hypothetical protein NEUTE2DRAFT_161722 [Neurospora tetrasperma FGSC 2509]
NCU00836	0	426.858	0.910563	374.06	0.783504	536.407	684.627	0.795771	0.697343	-	-	-	-	gi|336463824|gb|EGO52064.1|	hypothetical protein NEUTE1DRAFT_89978 [Neurospora tetrasperma FGSC 2508]
NCU00837	17.8363	13.7466	11.3662	20.4422	17.29	29.7369	1.7199	0.462274	0.687435	-	-	-	ko00480//Glutathione metabolism	gi|350295897|gb|EGZ76874.1|	6-phosphogluconate dehydrogenase C-terminal domain-like protein [Neurospora tetrasperma FGSC 2509]
NCU00838	129.593	46.6732	107.692	41.3068	188.585	92.0977	0.488361	0.506779	0.44851	-	-	GO:0009416//response to light stimulus	-	gi|336463826|gb|EGO52066.1|	hypothetical protein NEUTE1DRAFT_125624 [Neurospora tetrasperma FGSC 2508]
NCU00839	1.69523	0.576411	2.60426	2.11953	7.09608	0	0	#DIV/0!	#DIV/0!	-	-	-	-	gi|336463827|gb|EGO52067.1|	hypothetical protein NEUTE1DRAFT_55102 [Neurospora tetrasperma FGSC 2508]
NCU00840	0	0	0	0	0.165081	0	0	#DIV/0!	#DIV/0!	-	-	-	-	gi|336463828|gb|EGO52068.1|	hypothetical protein NEUTE1DRAFT_105069 [Neurospora tetrasperma FGSC 2508]
NCU00841	0	0	0	0	0.285307	0	0	#DIV/0!	#DIV/0!	-	-	-	-	gi|350295900|gb|EGZ76877.1|	hypothetical protein NEUTE2DRAFT_123497 [Neurospora tetrasperma FGSC 2509]
NCU00842	0.901496	0.766313	0.76939	0	2.97914	2.34841	0.788286	0.326311	0	-	-	-	-	gi|336463829|gb|EGO52069.1|	hypothetical protein NEUTE1DRAFT_55426 [Neurospora tetrasperma FGSC 2508]
NCU00843	118.298	70.732	70.1604	52.4881	53.0081	61.8078	1.16601	1.14439	0.849215	-	-	-	ko00670//One carbon pool by folate	gi|350295902|gb|EGZ76879.1|	phosphoribosylglycinamide formyltransferase [Neurospora tetrasperma FGSC 2509]
NCU00844	0.857196	6.92224	0.548687	14.4016	0.708185	21.7719	30.7432	0.317944	0.661476	-	-	-	-	gi|336275877|ref|XP_003352692.1|	hypothetical protein SMAC_01525 [Sordaria macrospora k-hell]
NCU00845	1.29791	37.2911	1.99389	61.4623	3.71727	127.58	34.3208	0.292297	0.481756	-	-	-	-	gi|336463833|gb|EGO52073.1|	hypothetical protein NEUTE1DRAFT_125626 [Neurospora tetrasperma FGSC 2508]
NCU00846	0.142691	0.727763	0.365342	0.223006	0	0.495616	#DIV/0!	1.4684	0.449957	-	-	-	-	gi|336463835|gb|EGO52075.1|	hypothetical protein NEUTE1DRAFT_50659 [Neurospora tetrasperma FGSC 2508]
NCU00847	115.185	43.9353	101.457	45.0047	53.6812	38.1486	0.710652	1.15169	1.17972	-	-	-	-	gi|336463836|gb|EGO52076.1|	hypothetical protein NEUTE1DRAFT_51060 [Neurospora tetrasperma FGSC 2508]
NCU00848	293.085	17.9043	141.132	7.52913	3.20874	2.14027	0.667011	8.36544	3.51785	-	-	-	-	gi|336463837|gb|EGO52077.1|	hypothetical protein NEUTE1DRAFT_125629 [Neurospora tetrasperma FGSC 2508]
NCU00849	19.7479	0.621726	4.36956	1.14308	6.44543	0	0	#DIV/0!	#DIV/0!	-	-	-	-	gi|350295911|gb|EGZ76888.1|	hypothetical protein NEUTE2DRAFT_123507 [Neurospora tetrasperma FGSC 2509]
NCU00850	24.9848	2.3169	5.81551	1.41992	0.500402	0.78892	1.57657	2.9368	1.79983	-	-	-	-	gi|336463840|gb|EGO52080.1|	hypothetical protein NEUTE1DRAFT_89996 [Neurospora tetrasperma FGSC 2508]
NCU00851	4.19074	1.78116	0	0	0	0.909745	#DIV/0!	1.95787	0	-	-	-	-	-	-
NCU00852	3.88821	15.3239	0.301676	3.03837	0	1.84161	#DIV/0!	8.32094	1.64984	-	-	-	-	gi|336463841|gb|EGO52081.1|	hypothetical protein NEUTE1DRAFT_114091 [Neurospora tetrasperma FGSC 2508]
NCU00853	14.7068	18.9838	13.4815	21.7078	18.9004	17.0274	0.900899	1.1149	1.27488	-	-	-	-	gi|336463843|gb|EGO52083.1|	hypothetical protein NEUTE1DRAFT_89997 [Neurospora tetrasperma FGSC 2508]
NCU00854	7.56936	11.6987	10.5712	11.2921	10.6121	7.1703	0.675674	1.63156	1.57485	-	-	-	-	gi|336275911|ref|XP_003352709.1|	hypothetical protein SMAC_01544 [Sordaria macrospora k-hell]
NCU00855	14.8645	12.6355	85.0726	221.379	9.63179	9.87039	1.02477	1.28014	22.4286	-	-	-	-	gi|336463844|gb|EGO52084.1|	hypothetical protein NEUTE1DRAFT_125632 [Neurospora tetrasperma FGSC 2508]
NCU00856	10.3318	46.3635	20.5065	46.564	12.4397	36.3033	2.91834	1.27711	1.28264	-	-	-	-	gi|336463846|gb|EGO52086.1|	hypothetical protein NEUTE1DRAFT_125634 [Neurospora tetrasperma FGSC 2508]
NCU00857	10.8489	40.286	16.4065	56.0718	19.7081	59.3329	3.01058	0.678982	0.945036	-	-	-	-	gi|336463847|gb|EGO52087.1|	hypothetical protein NEUTE1DRAFT_141996 [Neurospora tetrasperma FGSC 2508]
NCU00859	10.7852	45.4411	2.00104	184.681	1.54963	190.969	123.235	0.23795	0.967072	-	-	GO:0009416//response to light stimulus	-	gi|336463848|gb|EGO52088.1|	hypothetical protein NEUTE1DRAFT_90003 [Neurospora tetrasperma FGSC 2508]
NCU00860	42.8169	29.881	58.423	35.9369	23.0003	27.311	1.18742	1.0941	1.31584	-	-	-	-	gi|350295922|gb|EGZ76899.1|	Zinc/iron permease [Neurospora tetrasperma FGSC 2509]
NCU00861	0	0	0	0.437951	0.308682	0.729988	2.36486	0	0.599943	-	-	-	-	gi|350295923|gb|EGZ76900.1|	hypothetical protein NEUTE2DRAFT_50022 [Neurospora tetrasperma FGSC 2509]
NCU00862	17.558	19.1894	14.5958	27.797	16.8292	32.0765	1.90601	0.598237	0.866584	-	-	-	-	gi|350295925|gb|EGZ76902.1|	hypothetical protein NEUTE2DRAFT_153674 [Neurospora tetrasperma FGSC 2509]
NCU00863	44.5487	62.0867	25.8628	66.5876	31.3838	55.3263	1.76289	1.12219	1.20354	-	-	-	-	gi|336463852|gb|EGO52092.1|	hypothetical protein NEUTE1DRAFT_149695 [Neurospora tetrasperma FGSC 2508]
NCU00864	429.956	203.278	209.686	216.628	359.049	224.72	0.625875	0.904585	0.963991	-	-	-	-	gi|336463853|gb|EGO52093.1|	hypothetical protein NEUTE1DRAFT_142003 [Neurospora tetrasperma FGSC 2508]
NCU00865	47.1341	92.939	200.033	106.796	116.881	382.186	3.26987	0.243178	0.279436	-	-	-	ko00630//Glyoxylate and dicarboxylate metabolism	gi|336463854|gb|EGO52094.1|	oxalate decarboxylase oxdC [Neurospora tetrasperma FGSC 2508]
NCU00866	247.888	117.287	298.65	111.51	309.181	147.145	0.475919	0.797089	0.757823	-	-	-	-	gi|350295929|gb|EGZ76906.1|	hypothetical protein NEUTE2DRAFT_161753 [Neurospora tetrasperma FGSC 2509]
NCU00867	463.642	146.481	540.659	187.636	553.902	284.854	0.514268	0.51423	0.65871	-	-	-	-	gi|336463857|gb|EGO52097.1|	hypothetical protein NEUTE1DRAFT_54832 [Neurospora tetrasperma FGSC 2508]
NCU00868	35.1113	19.5357	52.3045	15.9634	50.9833	19.4018	0.380552	1.0069	0.822779	-	-	-	-	gi|350295931|gb|EGZ76908.1|	hypothetical protein NEUTE2DRAFT_77774 [Neurospora tetrasperma FGSC 2509]
NCU00869	18.8994	16.0654	58.0305	51.7749	34.9371	25.7484	0.736994	0.623936	2.0108	-	-	-	-	gi|350295932|gb|EGZ76909.1|	hypothetical protein NEUTE2DRAFT_153681 [Neurospora tetrasperma FGSC 2509]
NCU00870	12.1907	144.941	36.1412	123.59	16.7859	141.096	8.40562	1.02725	0.875929	-	-	-	-	gi|350295933|gb|EGZ76910.1|	hypothetical protein NEUTE2DRAFT_153682 [Neurospora tetrasperma FGSC 2509]
NCU00871	0.372734	9.50523	0.318113	10.7768	3.69527	25.5691	6.9194	0.371747	0.421479	-	-	-	-	gi|350295934|gb|EGZ76911.1|	hypothetical protein NEUTE2DRAFT_123530 [Neurospora tetrasperma FGSC 2509]
NCU00872	8.45152	71.8419	8.94416	75.2888	10.427	82.1944	7.88286	0.874048	0.915984	-	-	-	-	gi|336463862|gb|EGO52102.1|	hypothetical protein NEUTE1DRAFT_71342 [Neurospora tetrasperma FGSC 2508]
NCU00873	2.68111	128.482	2.28822	135.92	4.0609	218.842	53.8901	0.5871	0.621085	-	-	-	-	gi|336463863|gb|EGO52103.1|	hypothetical protein NEUTE1DRAFT_105100 [Neurospora tetrasperma FGSC 2508]
NCU00874	0.46087	5.61524	0.91778	7.20277	0.846122	9.33781	11.036	0.601345	0.771355	-	-	-	-	gi|116205171|ref|XP_001228396.1|	hypothetical protein CHGG_10469 [Chaetomium globosum CBS 148.51]
NCU00875	0.22067	6.94044	0.564998	15.347	0.729238	9.19757	12.6126	0.754595	1.66859	-	-	-	-	gi|336463864|gb|EGO52104.1|	hypothetical protein NEUTE1DRAFT_55417 [Neurospora tetrasperma FGSC 2508]
NCU00876	7.77446	30.2897	20.5967	38.7294	20.3394	48.6625	2.39252	0.622444	0.795878	-	-	-	-	gi|350295937|gb|EGZ76914.1|	MFS general substrate transporter [Neurospora tetrasperma FGSC 2509]
NCU00877	386.992	115.469	37.532	28.2552	162.551	283.428	1.74363	0.407401	0.0996911	-	-	-	-	gi|336463866|gb|EGO52106.1|	hypothetical protein NEUTE1DRAFT_125650 [Neurospora tetrasperma FGSC 2508]
NCU00878	9567.65	28.4701	2491.95	42.0621	7334.36	247.203	0.0337048	0.115169	0.170152	-	-	-	-	gi|85115006|ref|XP_964794.1|	hypothetical protein NCU00878 [Neurospora crassa OR74A]
NCU00879	151.143	126.225	139.017	120.476	154.391	184.201	1.19308	0.685254	0.654045	-	-	-	ko03013//RNA transport	gi|336463868|gb|EGO52108.1|	hypothetical protein NEUTE1DRAFT_118632 [Neurospora tetrasperma FGSC 2508]
NCU00880	27.695	51.2124	33.4945	50.5658	33.3993	75.3374	2.25566	0.679774	0.671192	-	-	-	-	gi|350295941|gb|EGZ76918.1|	PUL-domain-containing protein [Neurospora tetrasperma FGSC 2509]
NCU00881	45.7126	97.3001	68.0402	266.624	37.464	64.1456	1.71219	1.51686	4.15654	-	-	GO:0000768//syncytium formation by plasma membrane fusion	-	gi|336463870|gb|EGO52110.1|	hypothetical protein NEUTE1DRAFT_149710 [Neurospora tetrasperma FGSC 2508]
NCU00882	4.3339	7.36803	5.23998	5.36218	2.78484	10.3491	3.71621	0.711952	0.518133	-	-	-	-	gi|350295944|gb|EGZ76921.1|	hypothetical protein NEUTE2DRAFT_99181 [Neurospora tetrasperma FGSC 2509]
NCU00883	11.9408	21.6244	8.41864	20.2846	16.5847	18.4833	1.11447	1.16995	1.09746	-	-	-	-	gi|350295945|gb|EGZ76922.1|	hypothetical protein NEUTE2DRAFT_123542 [Neurospora tetrasperma FGSC 2509]
NCU00884	173.151	51.2524	77.4073	53.5585	198.682	64.4374	0.324323	0.795384	0.831171	-	-	GO:0009416//response to light stimulus	-	gi|336463874|gb|EGO52114.1|	hypothetical protein NEUTE1DRAFT_118635 [Neurospora tetrasperma FGSC 2508]
NCU00885	0.232586	2.57021	0	1.63575	1.02482	2.01963	1.97072	1.27261	0.809923	-	-	-	-	gi|336463875|gb|EGO52115.1|	hypothetical protein NEUTE1DRAFT_52699 [Neurospora tetrasperma FGSC 2508]
NCU00887	2.02249	23.2093	3.45222	22.5212	3.34181	20.6354	6.17491	1.12473	1.09139	-	-	-	-	gi|336463877|gb|EGO52117.1|	hypothetical protein NEUTE1DRAFT_114124 [Neurospora tetrasperma FGSC 2508]
NCU00889	74.8748	153.529	77.187	148.266	35.179	63.8515	1.81505	2.40446	2.32204	-	-	-	-	gi|336463880|gb|EGO52120.1|	hypothetical protein NEUTE1DRAFT_149717 [Neurospora tetrasperma FGSC 2508]
NCU00890	3.80842	53.6473	9.51884	34.3305	6.14294	59.9985	9.76706	0.894144	0.57219	-	-	-	-	gi|350295953|gb|EGZ76930.1|	glycoside hydrolase [Neurospora tetrasperma FGSC 2509]
NCU00891	44.8212	114.815	81.1587	113.12	37.3633	220.897	5.91215	0.519767	0.512094	-	GO:0046526//D-xylulose reductase activity	-	ko00051//Fructose and mannose metabolism	gi|350295954|gb|EGZ76931.1|	GroES-like protein [Neurospora tetrasperma FGSC 2509]
NCU00892	4.44432	2.93835	1.47507	2.50822	1.63188	3.64477	2.23348	0.806181	0.68817	GO:0005737//cytoplasm;GO:0005739//mitochondrion	GO:0004326//tetrahydrofolylpolyglutamate synthase activity;GO:0004326//tetrahydrofolylpolyglutamate synthase activity	GO:0006730//one-carbon metabolic process;GO:0044030//regulation of DNA methylation	ko00790//Folate biosynthesis	gi|67476459|sp|O13492.2|FOLE_NEUCR	pre-mRNA splicing factor ISY1 [Neurospora crassa OR74A]
NCU00893	0.905003	1.92324	0.386192	2.82879	1.49536	2.75047	1.83933	0.699239	1.02847	-	-	-	-	gi|367051797|ref|XP_003656277.1|	hypothetical protein THITE_2096971 [Thielavia terrestris NRRL 8126]
NCU00894	89.5093	76.9684	158.979	78.9923	74.6156	113.736	1.52429	0.67673	0.694525	GO:0005739//mitochondrion	-	-	-	gi|85115071|ref|XP_964810.1|	hypothetical protein NCU00894 [Neurospora crassa OR74A]
NCU00895	189.678	193.107	167.016	181.593	146.435	197.959	1.35186	0.97549	0.917327	GO:0005634//nucleus;GO:0005829//cytosol	GO:0005525//GTP binding	GO:0031338//regulation of vesicle fusion	-	gi|85115075|ref|XP_964811.1|	Rab5-like protein ypt5 [Neurospora crassa OR74A]
NCU00896	1.75831	2.61564	3.37646	2.1755	1.61406	2.54469	1.57657	1.02788	0.854919	-	-	-	-	gi|336463885|gb|EGO52125.1|	hypothetical protein NEUTE1DRAFT_71397 [Neurospora tetrasperma FGSC 2508]
NCU00897	19.5806	22.9423	36.5841	25.3292	19.0915	33.5457	1.7571	0.683913	0.755065	-	-	-	-	gi|336463886|gb|EGO52126.1|	hypothetical protein NEUTE1DRAFT_71398 [Neurospora tetrasperma FGSC 2508]
NCU00898	58.6799	61.2172	50.5362	59.1937	61.4071	81.9897	1.33518	0.746645	0.721965	-	-	-	-	gi|350295960|gb|EGZ76937.1|	hypothetical protein NEUTE2DRAFT_146609 [Neurospora tetrasperma FGSC 2509]
NCU00899	67.3275	41.6229	54.1621	51.8566	80.5522	54.5469	0.677162	0.763066	0.950679	-	-	-	-	gi|85111184|ref|XP_963816.1|	hypothetical protein NCU00899 [Neurospora crassa OR74A]
NCU00900	59.443	55.7858	47.4977	51.7504	40.2107	50.4042	1.2535	1.10677	1.02671	-	-	-	-	gi|350295962|gb|EGZ76939.1|	hypothetical protein NEUTE2DRAFT_77843 [Neurospora tetrasperma FGSC 2509]
NCU00901	10.7892	22.4772	15.5481	23.358	14.4177	16.2031	1.12384	1.38721	1.44157	-	-	-	ko03450//Non-homologous end-joining	gi|336273776|ref|XP_003351642.1|	RAD50 protein [Sordaria macrospora k-hell]
NCU00902	7.6365	15.0229	9.49685	18.5842	9.37338	17.0513	1.81912	0.881041	1.0899	GO:0005634//nucleus;GO:0005667//transcription factor complex;GO:0005737//cytoplasm	GO:0003700//sequence-specific DNA binding transcription factor activity;GO:0043565//sequence-specific DNA binding;GO:0046982//protein heterodimerization activity	GO:0000909//sporocarp development involved in sexual reproduction;GO:0010378//temperature compensation of the circadian clock;GO:0032922//circadian regulation of gene expression;GO:0042752//regulation of circadian rhythm	-	gi|2494693|sp|P78714.1|WC2_NEUCR	vacuolar ATP synthase 16 kDa proteolipid subunit 2 [Neurospora crassa OR74A]
NCU00903	518.621	864.666	376.068	674.465	333.941	1012.17	3.03099	0.854266	0.666353	-	-	-	-	gi|350295964|gb|EGZ76941.1|	hypothetical protein NEUTE2DRAFT_161789 [Neurospora tetrasperma FGSC 2509]
NCU00904	5.37003	21.3514	16.2626	17.1913	8.39602	14.1394	1.68407	1.51006	1.21584	GO:0031966//mitochondrial membrane	-	-	ko00620//Pyruvate metabolism	gi|350295965|gb|EGZ76942.1|	D-lactate dehydrogenase mitochondrial precursor [Neurospora tetrasperma FGSC 2509]
NCU00905	29.1208	26.6955	48.2449	31.5311	36.481	26.4437	0.724861	1.00953	1.19239	GO:0005741//mitochondrial outer membrane	-	-	-	gi|350295966|gb|EGZ76943.1|	amidase signature enzyme [Neurospora tetrasperma FGSC 2509]
NCU00906	3.86129	12.3568	7.75401	23.7837	4.25341	13.4116	3.15314	0.92135	1.77336	-	-	-	-	gi|350295967|gb|EGZ76944.1|	hypothetical protein NEUTE2DRAFT_50580 [Neurospora tetrasperma FGSC 2509]
NCU00907	0	0	0	0	0	0.759261	#DIV/0!	0	0	-	-	-	-	gi|350295968|gb|EGZ76945.1|	hypothetical protein NEUTE2DRAFT_161793 [Neurospora tetrasperma FGSC 2509]
NCU00910	8.30664	0	5.67151	1.29821	0	0	#DIV/0!	#DIV/0!	#DIV/0!	-	-	-	-	gi|350295970|gb|EGZ76947.1|	hypothetical protein NEUTE2DRAFT_53474, partial [Neurospora tetrasperma FGSC 2509]
NCU00911	215.973	1096.16	182.857	590.015	123.37	783.23	6.34863	1.39954	0.753311	-	-	GO:0009416//response to light stimulus	-	gi|350295971|gb|EGZ76948.1|	hypothetical protein NEUTE2DRAFT_142631 [Neurospora tetrasperma FGSC 2509]
NCU00912	10.8251	25.2394	9.23882	15.4681	5.11049	6.17707	1.20871	4.08599	2.50411	-	-	-	-	gi|336463897|gb|EGO52137.1|	hypothetical protein NEUTE1DRAFT_90117 [Neurospora tetrasperma FGSC 2508]
NCU00913	68.3941	108.838	113.795	63.5225	50.9875	50.3909	0.988299	2.15987	1.26059	-	-	-	ko00563//Glycosylphosphatidylinositol(GPI)-anchor biosynthesis	gi|85110982|ref|XP_963720.1|	hypothetical protein NCU00913 [Neurospora crassa OR74A]
NCU00914	26.8598	38.138	39.6496	34.1267	25.3137	21.423	0.846299	1.78024	1.59299	-	-	GO:0000909//sporocarp development involved in sexual reproduction;GO:0009651//response to salt stress;GO:0030437//ascospore formation;GO:0030448//hyphal growth;GO:0060992//response to fungicide	-	gi|336463899|gb|EGO52139.1|	hypothetical protein NEUTE1DRAFT_19404, partial [Neurospora tetrasperma FGSC 2508]
NCU00915	192.095	52.5289	218.946	40.5626	280.646	65.0044	0.231624	0.808082	0.623997	-	-	-	ko00970//Aminoacyl-tRNA biosynthesis	gi|350295976|gb|EGZ76953.1|	aspartyl-tRNA synthetase [Neurospora tetrasperma FGSC 2509]
NCU00916	38.3399	45.0978	67.7372	47.0958	26.6491	52.3336	1.9638	0.861738	0.899915	-	-	-	-	gi|336463901|gb|EGO52141.1|	hypothetical protein NEUTE1DRAFT_71433 [Neurospora tetrasperma FGSC 2508]
NCU00917	15.6173	43.6192	19.8741	39.9893	17.5105	37.7773	2.15741	1.15464	1.05855	-	-	-	-	gi|350295978|gb|EGZ76955.1|	hypothetical protein NEUTE2DRAFT_99259 [Neurospora tetrasperma FGSC 2509]
NCU00918	150.972	129.83	128.682	163.819	162.426	188.661	1.16152	0.688161	0.868324	-	-	-	-	gi|350295979|gb|EGZ76956.1|	hypothetical protein NEUTE2DRAFT_77876 [Neurospora tetrasperma FGSC 2509]
NCU00919	2.23068	16.1808	3.173	19.0582	2.94866	21.6943	7.35734	0.745854	0.878488	-	-	-	-	gi|85114733|ref|XP_964745.1|	hypothetical protein NCU00919 [Neurospora crassa OR74A]
NCU00920	15.4574	23.5074	23.2926	23.9691	13.0364	24.9571	1.91441	0.941915	0.960413	-	-	-	ko00970//Aminoacyl-tRNA biosynthesis	gi|336463905|gb|EGO52145.1|	hypothetical protein NEUTE1DRAFT_125685 [Neurospora tetrasperma FGSC 2508]
NCU00921	40.3391	53.4432	41.5615	36.35	38.4309	40.7082	1.05926	1.31283	0.892938	-	-	-	-	gi|336463906|gb|EGO52146.1|	hypothetical protein NEUTE1DRAFT_132883 [Neurospora tetrasperma FGSC 2508]
NCU00922	0.985533	0.837749	3.36445	0	3.25685	0	0	#DIV/0!	#DIV/0!	-	-	-	-	gi|350295984|gb|EGZ76961.1|	hypothetical protein NEUTE2DRAFT_123582 [Neurospora tetrasperma FGSC 2509]
NCU00923	80.6782	45.4112	81.8824	46.1758	64.1315	32.7559	0.510762	1.38635	1.40969	GO:0001401//mitochondrial sorting and assembly machinery complex	-	GO:0006626//protein targeting to mitochondrion	-	gi|350295987|gb|EGZ76964.1|	hypothetical protein NEUTE2DRAFT_77891 [Neurospora tetrasperma FGSC 2509]
NCU00924	35.5498	92.7411	56.9143	72.0358	41.5907	63.6547	1.5305	1.45694	1.13167	GO:0042765//GPI-anchor transamidase complex	GO:0003923//GPI-anchor transamidase activity	GO:0000909//sporocarp development involved in sexual reproduction;GO:0016255//attachment of GPI anchor to protein;GO:0030448//hyphal growth;GO:0048315//conidium formation	ko00563//Glycosylphosphatidylinositol(GPI)-anchor biosynthesis	gi|336463913|gb|EGO52153.1|	hypothetical protein NEUTE1DRAFT_90147 [Neurospora tetrasperma FGSC 2508]
NCU00925	6.48018	38.8569	17.7875	30.9303	5.78778	29.1995	5.04503	1.33074	1.05927	GO:0005634//nucleus;GO:0005730//nucleolus;GO:0030687//preribosome, large subunit precursor	-	GO:0000462//maturation of SSU-rRNA from tricistronic rRNA transcript (SSU-rRNA, 5.8S rRNA, LSU-rRNA);GO:0042273//ribosomal large subunit biogenesis	-	gi|85114760|ref|XP_964751.1|	hypothetical protein NCU00925 [Neurospora crassa OR74A]
NCU00926	0.625231	0.531475	0.667012	0.855006	0.344362	0.407184	1.18243	1.30525	2.0998	-	-	-	-	gi|350295990|gb|EGZ76967.1|	hypothetical protein NEUTE2DRAFT_123589 [Neurospora tetrasperma FGSC 2509]
NCU00927	2.99177	10.6648	6.50694	10.181	3.82714	9.72106	2.54003	1.09708	1.04731	-	-	-	-	gi|336463916|gb|EGO52156.1|	hypothetical protein NEUTE1DRAFT_149749 [Neurospora tetrasperma FGSC 2508]
NCU00928	8.5825	26.9935	21.4251	23.4732	14.1811	23.6618	1.66854	1.1408	0.992032	-	-	-	-	gi|350295992|gb|EGZ76969.1|	hypothetical protein NEUTE2DRAFT_153730 [Neurospora tetrasperma FGSC 2509]
NCU00929	9.13822	6.05634	13.2849	7.50399	9.5544	7.39711	0.77421	0.818745	1.01445	-	-	-	-	gi|350295993|gb|EGZ76970.1|	hypothetical protein NEUTE2DRAFT_99289 [Neurospora tetrasperma FGSC 2509]
NCU00930	368.72	285.319	203.207	227.403	159.37	188.084	1.18018	1.51697	1.20905	GO:0005758//mitochondrial intermembrane space;GO:0042719//mitochondrial intermembrane space protein transporter complex	GO:0008565//protein transporter activity	GO:0045040//protein import into mitochondrial outer membrane	-	gi|85114782|ref|XP_964756.1|	mitochondrial import inner membrane translocase subunit tim-10 [Neurospora crassa OR74A]
NCU00931	3.69575	21.5197	9.30482	13.7179	3.25685	8.34383	2.56193	2.57911	1.64407	-	-	-	-	gi|350295995|gb|EGZ76972.1|	class II aaRS and biotin synthetase [Neurospora tetrasperma FGSC 2509]
NCU00932	0.652415	0.693229	0.835215	2.16672	0.179667	1.13303	6.30629	0.611834	1.91232	-	-	-	-	gi|336463921|gb|EGO52161.1|	hypothetical protein NEUTE1DRAFT_149754 [Neurospora tetrasperma FGSC 2508]
NCU00934	0	0.663452	1.99835	1.8297	2.57925	2.71092	1.05105	0.244733	0.674936	-	-	-	-	gi|350295998|gb|EGZ76975.1|	hypothetical protein NEUTE2DRAFT_123596 [Neurospora tetrasperma FGSC 2509]
NCU00935	73.6152	287.826	345.617	423.348	108.899	148.979	1.36805	1.93199	2.84167	-	-	GO:0010034//response to acetate	-	gi|336463923|gb|EGO52163.1|	hypothetical protein NEUTE1DRAFT_142075 [Neurospora tetrasperma FGSC 2508]
NCU00936	34.8645	60.8641	37.7435	44.2489	38.9206	65.4248	1.68098	0.930291	0.676333	GO:0005737//cytoplasm;GO:0005739//mitochondrion	GO:0009013//succinate-semialdehyde dehydrogenase [NAD(P)+] activity	GO:0006540//glutamate decarboxylation to succinate;GO:0006979//response to oxidative stress;GO:0009450//gamma-aminobutyric acid catabolic process	ko00350//Tyrosine metabolism	gi|336463924|gb|EGO52164.1|	succinate semialdehyde dehydrogenase [Neurospora tetrasperma FGSC 2508]
NCU00937	48.4238	119.067	24.9631	128.884	42.0645	61.5203	1.46252	1.93542	2.09498	-	-	-	-	gi|336463925|gb|EGO52165.1|	hypothetical protein NEUTE1DRAFT_90173 [Neurospora tetrasperma FGSC 2508]
NCU00938	187.237	441.715	120.299	472.915	218.612	163.803	0.74929	2.69662	2.88709	-	-	-	-	gi|350296003|gb|EGZ76980.1|	hypothetical protein NEUTE2DRAFT_54599 [Neurospora tetrasperma FGSC 2509]
NCU00939	3.01472	11.4679	2.57295	12.6035	8.21917	2.48691	0.302575	4.61129	5.06794	-	-	GO:0009416//response to light stimulus;GO:0016116//carotenoid metabolic process;GO:0030448//hyphal growth;GO:0051591//response to cAMP;GO:0075306//regulation of conidium formation	-	gi|350296005|gb|EGZ76982.1|	hypothetical protein NEUTE2DRAFT_146637 [Neurospora tetrasperma FGSC 2509]
NCU00940	1.85574	0.525821	0.527933	2.41689	1.3628	1.61141	1.18243	0.326311	1.49986	-	-	-	-	gi|336463930|gb|EGO52170.1|	hypothetical protein NEUTE1DRAFT_125704 [Neurospora tetrasperma FGSC 2508]
NCU00941	10.4016	8.55192	17.7546	11.0596	16.9051	6.66302	0.394143	1.28349	1.65984	-	-	-	-	gi|336463931|gb|EGO52171.1|	hypothetical protein NEUTE1DRAFT_90181 [Neurospora tetrasperma FGSC 2508]
NCU00942	3.25295	2.3043	2.77626	5.93123	5.37494	4.70777	0.875874	0.489467	1.25988	-	-	-	-	gi|336463932|gb|EGO52172.1|	hypothetical protein NEUTE1DRAFT_149762 [Neurospora tetrasperma FGSC 2508]
NCU00943	0.987393	31.6148	0.42135	108.664	0.72511	26.722	36.8524	1.1831	4.06646	-	GO:0015927//trehalase activity	-	ko00500//Starch and sucrose metabolism	gi|350296012|gb|EGZ76989.1|	glycoside hydrolase [Neurospora tetrasperma FGSC 2509]
NCU00944	115.69	195.148	84.3379	212.591	101.885	122.695	1.20425	1.59051	1.73267	GO:0005829//cytosol	GO:0004793//threonine aldolase activity;GO:0008732//L-allo-threonine aldolase activity	GO:0006545//glycine biosynthetic process;GO:0006567//threonine catabolic process	ko00260//Glycine, serine and threonine metabolism	gi|350296013|gb|EGZ76990.1|	hypothetical protein NEUTE2DRAFT_123610 [Neurospora tetrasperma FGSC 2509]
NCU00945	3.14753	25.9106	8.20026	31.8451	6.02193	31.359	5.20747	0.826256	1.0155	-	-	GO:0030448//hyphal growth	-	gi|350296015|gb|EGZ76992.1|	hypothetical protein NEUTE2DRAFT_99335 [Neurospora tetrasperma FGSC 2509]
NCU00946	0	0	0	0	0	0.878102	#DIV/0!	0	0	-	-	-	-	gi|336463939|gb|EGO52179.1|	hypothetical protein NEUTE1DRAFT_90197 [Neurospora tetrasperma FGSC 2508]
NCU00948	0.842702	0	0	1.31703	0	0.731751	#DIV/0!	0	1.79983	-	-	-	-	gi|350296018|gb|EGZ76995.1|	hypothetical protein NEUTE2DRAFT_123614 [Neurospora tetrasperma FGSC 2509]
NCU00949	1.53725	0.098005	2.39437	0.120125	1.77803	0.266971	0.15015	0.3671	0.449957	-	-	-	-	gi|336463943|gb|EGO52183.1|	hypothetical protein NEUTE1DRAFT_132904 [Neurospora tetrasperma FGSC 2508]
NCU00950	3.90901	16.1988	8.34045	19.4732	4.30598	16.1231	3.74436	1.0047	1.20778	-	-	-	-	gi|350296020|gb|EGZ76997.1|	FMN-linked oxidoreductase [Neurospora tetrasperma FGSC 2509]
NCU00951	111.943	329.255	186.096	305.093	152.059	649.125	4.2689	0.507229	0.470006	GO:0005739//mitochondrion	GO:0004427//inorganic diphosphatase activity	GO:0007163//establishment or maintenance of cell polarity	ko00190//Oxidative phosphorylation	gi|164428710|ref|XP_965144.2|	inorganic pyrophosphatase [Neurospora crassa OR74A]
NCU00952	23.4935	74.8897	38.0965	49.5681	15.5276	53.0409	3.41591	1.41192	0.934527	GO:0005762//mitochondrial large ribosomal subunit	GO:0003735//structural constituent of ribosome	GO:0006412//translation	-	gi|85116952|ref|XP_965145.1|	hypothetical protein NCU00952 [Neurospora crassa OR74A]
NCU00953	25.5388	29.6563	21.2125	36.35	15.3221	41.1847	2.68793	0.720081	0.882609	-	-	-	-	gi|336463947|gb|EGO52187.1|	hypothetical protein NEUTE1DRAFT_125717 [Neurospora tetrasperma FGSC 2508]
NCU00954	8.43443	7.82145	8.94353	12.5827	6.19398	11.0969	1.79156	0.704832	1.13389	-	-	-	-	gi|85116960|ref|XP_965147.1|	hypothetical protein NCU00954 [Neurospora crassa OR74A]
NCU00955	15.5188	17.5333	71.5884	73.6824	17.5276	30.7039	1.75175	0.571045	2.39977	-	-	-	-	gi|350296025|gb|EGZ77002.1|	FAD/NAD(P)-binding domain-containing protein [Neurospora tetrasperma FGSC 2509]
NCU00956	17.9154	22.4426	19.582	26.28	10.3867	11.1899	1.07732	2.00562	2.34856	-	-	-	-	gi|336463950|gb|EGO52190.1|	hypothetical protein NEUTE1DRAFT_90219 [Neurospora tetrasperma FGSC 2508]
NCU00957	223.85	366.869	309.122	236.7	181.979	63.7976	0.350577	5.75052	3.71017	GO:0030446//hyphal cell wall	-	-	-	gi|336463952|gb|EGO52192.1|	hypothetical protein NEUTE1DRAFT_149778 [Neurospora tetrasperma FGSC 2508]
NCU00958	67.6475	85.0708	80.6553	78.5999	52.19	72.8212	1.39531	1.16821	1.07935	GO:0005739//mitochondrion	-	-	-	gi|350296029|gb|EGZ77006.1|	protein serine/threonine phosphatase 2C [Neurospora tetrasperma FGSC 2509]
NCU00959	94.332	170.556	149.09	140.408	81.6449	138.687	1.69866	1.22979	1.0124	GO:0005739//mitochondrion;GO:0005749//mitochondrial respiratory chain complex II	GO:0008177//succinate dehydrogenase (ubiquinone) activity	GO:0006099//tricarboxylic acid cycle;GO:0006121//mitochondrial electron transport, succinate to ubiquinone;GO:0042149//cellular response to glucose starvation	ko00190//Oxidative phosphorylation	gi|336463954|gb|EGO52194.1|	hypothetical protein NEUTE1DRAFT_118669 [Neurospora tetrasperma FGSC 2508]
NCU00960	0.559101	0.475262	0.47717	0	0	0	#DIV/0!	#DIV/0!	#DIV/0!	-	-	-	-	gi|350296031|gb|EGZ77008.1|	hypothetical protein NEUTE2DRAFT_53086 [Neurospora tetrasperma FGSC 2509]
NCU00961	3.42038	7.99558	2.18937	8.01837	2.8258	11.8802	4.20419	0.673017	0.674936	-	-	-	-	gi|302406843|ref|XP_003001257.1|	conserved hypothetical protein [Verticillium albo-atrum VaMs.102]
NCU00962	9.22547	7.6764	13.8065	7.36138	12.9534	13.5959	1.0496	0.564613	0.541442	-	-	-	-	gi|85116994|ref|XP_965155.1|	hypothetical protein NCU00962 [Neurospora crassa OR74A]
NCU00963	11.1885	19.0215	6.9447	12.9821	10.0839	30.6184	3.03636	0.621247	0.423998	GO:0005829//cytosol	GO:0004487//methylenetetrahydrofolate dehydrogenase (NAD+) activity	GO:0006360//transcription from RNA polymerase I promoter;GO:0006383//transcription from RNA polymerase III promoter;GO:0006730//one-carbon metabolic process;GO:0009113//purine nucleobase biosynthetic process;GO:0009396//folic acid-containing compound biosynthetic process;GO:0009451//RNA modification;GO:0016072//rRNA metabolic process;GO:0042254//ribosome biogenesis;GO:0043094//cellular metabolic …	ko00670//One carbon pool by folate	gi|336463957|gb|EGO52197.1|	hypothetical protein NEUTE1DRAFT_90232 [Neurospora tetrasperma FGSC 2508]
NCU00964	7.79953	15.2999	11.0943	12.8928	9.25248	12.3297	1.33258	1.2409	1.04568	-	-	-	-	gi|336463959|gb|EGO52199.1|	hypothetical protein NEUTE1DRAFT_90234 [Neurospora tetrasperma FGSC 2508]
NCU00965	127.482	189.715	142.02	153.194	134.921	122.48	0.907793	1.54895	1.25077	-	-	-	-	gi|336273890|ref|XP_003351699.1|	hypothetical protein SMAC_00241 [Sordaria macrospora k-hell]
NCU00966	39.808	41.823	26.3398	34.6024	24.1425	38.0623	1.57657	1.0988	0.909097	-	-	-	-	gi|336463960|gb|EGO52200.1|	hypothetical protein NEUTE1DRAFT_71550 [Neurospora tetrasperma FGSC 2508]
NCU00967	5.79653	32.4895	17.9333	41.6156	14.7657	57.2544	3.87752	0.567459	0.726854	-	-	-	-	gi|350296039|gb|EGZ77016.1|	hypothetical protein NEUTE2DRAFT_99394 [Neurospora tetrasperma FGSC 2509]
NCU00968	26.2297	32.9515	38.2346	25.0314	27.3593	25.195	0.920895	1.30786	0.993506	-	-	-	-	gi|336463963|gb|EGO52203.1|	hypothetical protein NEUTE1DRAFT_71556 [Neurospora tetrasperma FGSC 2508]
NCU00969	86.8438	118.561	108.77	113.985	78.6839	105.77	1.34424	1.12094	1.07768	GO:0005739//mitochondrion;GO:0005747//mitochondrial respiratory chain complex I;GO:0005739//mitochondrion	GO:0009055//electron carrier activity	GO:0006116//NADH oxidation	-	gi|85117027|ref|XP_965162.1|	NADH:ubiquinone oxidoreductase 17.8kD subunit [Neurospora crassa OR74A]
NCU00970	3.81857	7.67228	3.85155	11.6645	8.03033	13.5647	1.68918	0.565606	0.859918	-	-	-	-	gi|350296042|gb|EGZ77019.1|	hypothetical protein NEUTE2DRAFT_153771 [Neurospora tetrasperma FGSC 2509]
NCU00971	2293.84	1875.84	1230.94	1741.92	1579.45	1252.4	0.792938	1.49779	1.39086	GO:0022627//cytosolic small ribosomal subunit	GO:0003735//structural constituent of ribosome;GO:0005515//protein binding	GO:0006412//translation	ko03010//Ribosome	gi|85117036|ref|XP_965164.1|	40S ribosomal protein S15 [Neurospora crassa OR74A]
NCU00973	0.280224	2.85844	0	3.72259	2.46945	1.21665	0.492679	2.34944	3.05971	-	-	-	-	gi|350296045|gb|EGZ77022.1|	GroES-like protein [Neurospora tetrasperma FGSC 2509]
NCU00974	16.8739	49.621	28.4131	31.7171	17.5827	41.9767	2.38738	1.18211	0.755589	-	-	-	-	gi|336463969|gb|EGO52209.1|	hypothetical protein NEUTE1DRAFT_149795 [Neurospora tetrasperma FGSC 2508]
NCU00975	6.37761	18.2717	10.8861	15.8739	10.1476	14.7678	1.4553	1.23726	1.0749	-	-	-	-	gi|336463970|gb|EGO52210.1|	hypothetical protein NEUTE1DRAFT_142117 [Neurospora tetrasperma FGSC 2508]
NCU00976	0	0	0	0	0	0	#DIV/0!	#DIV/0!	#DIV/0!	-	-	-	-	gi|336463971|gb|EGO52211.1|	hypothetical protein NEUTE1DRAFT_114204 [Neurospora tetrasperma FGSC 2508]
NCU00977	39.4756	60.7637	44.6176	48.3555	20.567	40.7633	1.98198	1.49065	1.18625	GO:0005762//mitochondrial large ribosomal subunit;GO:0005739//mitochondrion	GO:0003735//structural constituent of ribosome	GO:0006412//translation	-	gi|336463972|gb|EGO52212.1|	hypothetical protein NEUTE1DRAFT_125742 [Neurospora tetrasperma FGSC 2508]
NCU00978	6.58023	12.1551	7.34395	12.7561	3.76363	9.44987	2.51084	1.28627	1.34987	-	-	-	ko04111//Cell cycle - yeast	gi|350296051|gb|EGZ77028.1|	kinase-like protein [Neurospora tetrasperma FGSC 2509]
NCU00979	3971.16	4407.95	2574.32	3147.01	2897.89	2330.05	0.804049	1.89178	1.35062	GO:0022625//cytosolic large ribosomal subunit	GO:0003735//structural constituent of ribosome	GO:0006412//translation;GO:0009416//response to light stimulus	ko03010//Ribosome	gi|85117066|ref|XP_965172.1|	60S acidic ribosomal protein P2 [Neurospora crassa OR74A]
NCU00980	57.2829	67.0448	77.1409	70.1806	55.173	73.2367	1.3274	0.915454	0.958271	-	-	-	-	gi|350296053|gb|EGZ77030.1|	hypothetical protein NEUTE2DRAFT_153780 [Neurospora tetrasperma FGSC 2509]
NCU00981	12.8721	22.2611	11.7435	29.4823	7.82307	23.511	3.00534	0.946838	1.25398	GO:0005634//nucleus;GO:0030687//preribosome, large subunit precursor	-	GO:0030489//processing of 27S pre-rRNA;GO:0042273//ribosomal large subunit biogenesis	-	gi|85117074|ref|XP_965174.1|	TGF beta-inducible nuclear protein 1 [Neurospora crassa OR74A]
NCU00982	15.3917	29.0748	13.1362	38.7555	20.7225	34.1556	1.64823	0.851247	1.13467	-	-	-	-	gi|350296055|gb|EGZ77032.1|	hypothetical protein NEUTE2DRAFT_153782 [Neurospora tetrasperma FGSC 2509]
NCU00983	57.6768	189.564	73.4364	158.26	53.3934	123.658	2.31597	1.53297	1.27983	-	-	-	-	gi|336463978|gb|EGO52218.1|	hypothetical protein NEUTE1DRAFT_142124 [Neurospora tetrasperma FGSC 2508]
NCU00984	2.46066	5.72937	10.5917	10.7846	6.71744	17.1864	2.55847	0.333367	0.627508	-	-	-	-	gi|350296059|gb|EGZ77036.1|	hypothetical protein NEUTE2DRAFT_78055 [Neurospora tetrasperma FGSC 2509]
NCU00985	1.38238	20.8578	3.39195	17.9589	28.7422	26.5583	0.924018	0.785359	0.676207	-	-	-	-	gi|350296060|gb|EGZ77037.1|	glycoside hydrolase [Neurospora tetrasperma FGSC 2509]
NCU00986	0	4.97381	0	1.14308	4.02839	6.98616	1.73423	0.711952	0.163621	-	-	-	-	gi|336463981|gb|EGO52221.1|	hypothetical protein NEUTE1DRAFT_105215 [Neurospora tetrasperma FGSC 2508]
NCU00987	2.93793	113.422	3.7611	47.255	13.7542	113.737	8.26928	0.997232	0.415475	-	-	-	-	gi|350296063|gb|EGZ77040.1|	cytochrome P450 [Neurospora tetrasperma FGSC 2509]
NCU00988	0.339376	16.2994	1.44822	22.0115	1.68228	18.1237	10.7732	0.899346	1.21452	-	-	-	-	gi|336463984|gb|EGO52224.1|	hypothetical protein NEUTE1DRAFT_71601 [Neurospora tetrasperma FGSC 2508]
NCU00989	0	0	0	0	0	0	#DIV/0!	#DIV/0!	#DIV/0!	-	-	-	-	gi|336463985|gb|EGO52225.1|	hypothetical protein NEUTE1DRAFT_105219 [Neurospora tetrasperma FGSC 2508]
NCU00990	0.957143	2.64425	2.24643	4.86162	4.21738	7.27234	1.72438	0.363604	0.668508	-	-	-	-	gi|336463986|gb|EGO52226.1|	hypothetical protein NEUTE1DRAFT_149807 [Neurospora tetrasperma FGSC 2508]
NCU00991	0	0	0	0	0	0	#DIV/0!	#DIV/0!	#DIV/0!	-	-	-	-	gi|350296067|gb|EGZ77044.1|	hypothetical protein NEUTE2DRAFT_54126 [Neurospora tetrasperma FGSC 2509]
NCU00992	5.98375	0.442302	14.2105	0.2033	4.01217	0.903639	0.225225	0.489467	0.224979	-	-	-	-	gi|350296069|gb|EGZ77046.1|	hypothetical protein NEUTE2DRAFT_78069 [Neurospora tetrasperma FGSC 2509]
NCU00993	1.98791	3.04167	1.01796	4.66025	3.06571	4.14284	1.35135	0.7342	1.12489	-	-	-	-	gi|350296070|gb|EGZ77047.1|	beta-lactamase/transpeptidase-like protein [Neurospora tetrasperma FGSC 2509]
NCU00994	0	0.202156	0	0	0.261969	0	0	#DIV/0!	#DIV/0!	-	-	-	-	gi|336463990|gb|EGO52230.1|	endothiapepsin precursor [Neurospora tetrasperma FGSC 2508]
NCU00995	2295.95	423.145	218.859	123.92	699.169	106.467	0.152277	3.97441	1.16393	-	-	-	-	gi|358369235|dbj|GAA85850.1|	similar to An11g09010 [Aspergillus kawachii IFO 4308]
NCU00996	1.21561	0	0	0.949912	0.446351	0	0	#DIV/0!	#DIV/0!	-	-	-	-	gi|342869118|gb|EGU73026.1|	hypothetical protein FOXB_16465 [Fusarium oxysporum Fo5176]
NCU01000	4.09757	12.4397	5.49546	10.5208	3.22406	16.9432	5.25524	0.7342	0.620941	-	-	-	-	gi|336472912|gb|EGO61072.1|	hypothetical protein NEUTE1DRAFT_127791 [Neurospora tetrasperma FGSC 2508]
NCU01001	111.124	219.676	83.8123	182.76	56.9346	95.3716	1.67511	2.30337	1.91629	-	-	-	-	gi|85103897|ref|XP_961613.1|	hypothetical protein NCU11275 [Neurospora crassa OR74A]
NCU01002	46.8046	74.8606	38.6318	63.2836	28.8316	68.1827	2.36486	1.09794	0.928147	-	-	-	-	gi|336472910|gb|EGO61070.1|	hypothetical protein NEUTE1DRAFT_76774 [Neurospora tetrasperma FGSC 2508]
NCU01003	4.54269	13.9014	12.4064	7.80956	8.00643	8.67812	1.08389	1.60189	0.899915	-	-	-	-	gi|336472909|gb|EGO61069.1|	hypothetical protein NEUTE1DRAFT_98219 [Neurospora tetrasperma FGSC 2508]
NCU01004	7.31024	12.0679	12.478	16.3923	6.06864	12.8795	2.12231	0.93698	1.27274	-	-	-	ko00564//Glycerophospholipid metabolism	gi|336472908|gb|EGO61068.1|	hypothetical protein NEUTE1DRAFT_76771 [Neurospora tetrasperma FGSC 2508]
NCU01005	19.9467	35.1909	18.9509	29.1153	16.9975	29.0853	1.71116	1.20992	1.00103	-	-	-	-	gi|336472907|gb|EGO61067.1|	hypothetical protein NEUTE1DRAFT_16584, partial [Neurospora tetrasperma FGSC 2508]
NCU01006	24.7193	60.6498	42.1938	55.7542	21.4536	52.3609	2.44066	1.1583	1.06481	-	-	GO:0032981//mitochondrial respiratory chain complex I assembly	-	gi|67476944|sp|O42637.2|CIA84_NEUCR	hypothetical protein NCU01084 [Neurospora crassa OR74A]
NCU01007	44.3452	69.6212	38.233	54.8078	25.9196	43.6147	1.68269	1.59628	1.25664	-	-	-	-	gi|336472905|gb|EGO61065.1|	hypothetical protein NEUTE1DRAFT_127786 [Neurospora tetrasperma FGSC 2508]
NCU01008	46.138	155.266	41.5345	133.349	32.7219	137.752	4.20978	1.12714	0.968036	GO:0005732//small nucleolar ribonucleoprotein complex;GO:0032040//small-subunit processome	-	GO:0000154//rRNA modification;GO:0006364//rRNA processing;GO:0042254//ribosome biogenesis	ko03008//Ribosome biogenesis in eukaryotes	gi|85103924|ref|XP_961620.1|	U3 small nucleolar ribonucleoprotein protein IMP3 [Neurospora crassa OR74A]
NCU01009	6.09153	1.88294	6.14413	5.62559	7.93018	1.92346	0.24255	0.978934	2.92472	-	-	-	-	gi|336472903|gb|EGO61063.1|	hypothetical protein NEUTE1DRAFT_98213 [Neurospora tetrasperma FGSC 2508]
NCU01010	24.9473	39.8028	29.4806	25.193	23.253	37.3266	1.60524	1.06634	0.674936	-	-	-	-	gi|336472902|gb|EGO61062.1|	hypothetical protein NEUTE1DRAFT_76757 [Neurospora tetrasperma FGSC 2508]
NCU01011	0.901496	13.0273	2.30817	1.40891	0	0.782804	#DIV/0!	16.6419	1.79983	-	-	-	-	gi|336472901|gb|EGO61061.1|	hypothetical protein NEUTE1DRAFT_144347 [Neurospora tetrasperma FGSC 2508]
NCU01012	0.912817	1.55187	1.4023	1.14129	0.201103	1.26822	6.30629	1.22367	0.899915	-	-	-	-	gi|336472900|gb|EGO61060.1|	hypothetical protein NEUTE1DRAFT_35669 [Neurospora tetrasperma FGSC 2508]
NCU01013	46.0954	97.0617	69.4245	109.945	39.161	105.952	2.70556	0.916089	1.03768	GO:0005634//nucleus;GO:0005737//cytoplasm	GO:0004655//porphobilinogen synthase activity	GO:0006783//heme biosynthetic process	ko00860//Porphyrin and chlorophyll metabolism	gi|336472899|gb|EGO61059.1|	delta-aminolevulinic acid dehydratase [Neurospora tetrasperma FGSC 2508]
NCU01014	0.338553	0.143893	0.433412	0	1.30527	0.587958	0.450449	0.244733	0	-	-	-	-	gi|336472898|gb|EGO61058.1|	hypothetical protein NEUTE1DRAFT_107615 [Neurospora tetrasperma FGSC 2508]
NCU01015	13.9093	18.5276	15.7872	21.4021	8.84557	16.3115	1.84403	1.13586	1.31209	-	-	-	-	gi|336472897|gb|EGO61057.1|	hypothetical protein NEUTE1DRAFT_120120 [Neurospora tetrasperma FGSC 2508]
NCU01016	47.2129	76.0419	42.8393	81.166	31.2045	76.8151	2.46167	0.989933	1.05664	-	-	-	-	gi|336472896|gb|EGO61056.1|	hypothetical protein NEUTE1DRAFT_120119 [Neurospora tetrasperma FGSC 2508]
NCU01017	42.0383	65.7916	29.8425	82.5856	29.8618	53.9024	1.80506	1.22057	1.53213	-	-	-	-	gi|336472895|gb|EGO61055.1|	hypothetical protein NEUTE1DRAFT_120118 [Neurospora tetrasperma FGSC 2508]
NCU01019	8.38015	15.2468	14.6807	20.1051	8.42143	22.9794	2.72868	0.6635	0.874917	-	-	-	-	gi|336472894|gb|EGO61054.1|	hypothetical protein NEUTE1DRAFT_144342 [Neurospora tetrasperma FGSC 2508]
NCU01021	93.9773	158.434	142.439	201.398	78.5928	228.164	2.90312	0.694387	0.882691	-	GO:0043565//sequence-specific DNA binding	-	-	gi|85103969|ref|XP_961633.1|	hypothetical protein NCU01021 [Neurospora crassa OR74A]
NCU01022	1.85574	7.23004	4.09148	9.66754	1.19245	11.2799	9.45943	0.640969	0.857061	-	-	-	-	gi|85103972|ref|XP_961634.1|	hypothetical protein NCU01022 [Neurospora crassa OR74A]
NCU01023	38.9641	75.9243	54.7417	75.8852	24.432	54.1345	2.21572	1.40251	1.40179	GO:0005762//mitochondrial large ribosomal subunit;GO:0005761//mitochondrial ribosome	GO:0003735//structural constituent of ribosome	GO:0006412//translation	ko03010//Ribosome	gi|164426228|ref|XP_961635.2|	50S ribosomal protein L17 [Neurospora crassa OR74A]
NCU01024	230.364	119.318	185.859	110.555	208.881	122.207	0.585056	0.976358	0.904651	GO:0005739//mitochondrion	-	-	-	gi|336472890|gb|EGO61050.1|	hypothetical protein NEUTE1DRAFT_144337 [Neurospora tetrasperma FGSC 2508]
NCU01025	42.9491	67.4007	41.7307	61.4438	36.3929	87.2115	2.39639	0.772843	0.704538	-	-	-	-	gi|336472889|gb|EGO61049.1|	hypothetical protein NEUTE1DRAFT_98197 [Neurospora tetrasperma FGSC 2508]
NCU01026	6.06436	8.18733	3.34897	6.69018	2.75067	11.1514	4.05404	0.7342	0.599943	-	-	-	-	gi|336472888|gb|EGO61048.1|	hypothetical protein NEUTE1DRAFT_76733 [Neurospora tetrasperma FGSC 2508]
NCU01027	0.637804	0.813245	0.54434	3.9872	1.05386	7.75362	7.35734	0.104886	0.514237	-	-	-	-	gi|336472887|gb|EGO61047.1|	hypothetical protein NEUTE1DRAFT_144335 [Neurospora tetrasperma FGSC 2508]
NCU01031	1.5103	0	0	0	0	0	#DIV/0!	#DIV/0!	#DIV/0!	-	-	-	-	gi|336472885|gb|EGO61045.1|	hypothetical protein NEUTE1DRAFT_36607 [Neurospora tetrasperma FGSC 2508]
NCU01032	19.2587	26.8649	21.0725	34.9222	10.6072	36.019	3.39569	0.745854	0.969551	-	-	-	-	gi|336472884|gb|EGO61044.1|	hypothetical protein NEUTE1DRAFT_127773 [Neurospora tetrasperma FGSC 2508]
NCU01033	0.123584	2.73137	0.210949	14.679	0.544539	0.751192	1.3795	3.63604	19.541	-	-	-	-	gi|336472883|gb|EGO61043.1|	hypothetical protein NEUTE1DRAFT_135026 [Neurospora tetrasperma FGSC 2508]
NCU01036	8.03589	7.99084	13.0696	11.9666	6.17967	6.84622	1.10786	1.16719	1.74791	-	-	-	-	gi|336472881|gb|EGO61041.1|	hypothetical protein NEUTE1DRAFT_120107 [Neurospora tetrasperma FGSC 2508]
NCU01038	10.2554	0.657933	9.74348	0.302412	8.31283	1.17616	0.141487	0.559391	0.257118	-	-	-	-	gi|336472880|gb|EGO61040.1|	hypothetical protein NEUTE1DRAFT_120106 [Neurospora tetrasperma FGSC 2508]
NCU01039	0.903831	8.83543	1.02851	18.481	0.497809	6.01704	12.0871	1.4684	3.07145	-	-	-	-	gi|336472879|gb|EGO61039.1|	hypothetical protein NEUTE1DRAFT_120105 [Neurospora tetrasperma FGSC 2508]
NCU01041	9.05444	4.32939	8.21058	7.73874	7.48046	9.09081	1.21527	0.476238	0.851271	-	-	-	-	gi|336472878|gb|EGO61038.1|	hypothetical protein NEUTE1DRAFT_58041 [Neurospora tetrasperma FGSC 2508]
NCU01042	0	0	0	0.264941	0	0	#DIV/0!	#DIV/0!	#DIV/0!	-	-	-	-	gi|336472877|gb|EGO61037.1|	hypothetical protein NEUTE1DRAFT_98186 [Neurospora tetrasperma FGSC 2508]
NCU01043	0	0	0	0	0	0	#DIV/0!	#DIV/0!	#DIV/0!	-	-	-	-	gi|336472876|gb|EGO61036.1|	hypothetical protein NEUTE1DRAFT_37281 [Neurospora tetrasperma FGSC 2508]
NCU01044	27.5465	37.885	29.2764	42.5437	33.9222	35.7667	1.05437	1.05923	1.18948	-	-	-	-	gi|336472875|gb|EGO61035.1|	hypothetical protein NEUTE1DRAFT_120103 [Neurospora tetrasperma FGSC 2508]
NCU01045	51.3501	21.1831	36.0914	27.1445	34.9371	15.0817	0.431681	1.40456	1.79983	-	-	-	-	gi|85104062|ref|XP_961657.1|	hypothetical protein NCU01045 [Neurospora crassa OR74A]
NCU01047	32.8798	27.9494	40.3974	22.6756	26.7387	24.9101	0.931611	1.12201	0.910298	-	-	-	-	gi|336472872|gb|EGO61032.1|	hypothetical protein NEUTE1DRAFT_120100 [Neurospora tetrasperma FGSC 2508]
NCU01048	2.57475	1.82388	0.915603	0.502998	5.19975	0.558939	0.107494	3.26311	0.899915	-	-	-	-	gi|336472871|gb|EGO61031.1|	hypothetical protein NEUTE1DRAFT_135014 [Neurospora tetrasperma FGSC 2508]
NCU01049	0.26734	22.2706	0.228164	23.1888	0	58.7319	#DIV/0!	0.379192	0.394824	-	-	-	-	gi|336472870|gb|EGO61030.1|	hypothetical protein NEUTE1DRAFT_76711 [Neurospora tetrasperma FGSC 2508]
NCU01050	0	1206.93	0	988.217	0	2279.9	#DIV/0!	0.529379	0.433447	-	GO:0004497//monooxygenase activity;GO:0005507//copper ion binding	GO:0030245//cellulose catabolic process	-	gi|336472869|gb|EGO61029.1|	hypothetical protein NEUTE1DRAFT_98179 [Neurospora tetrasperma FGSC 2508]
NCU01051	3.14305	81.1541	2.68247	114.208	5.62614	103.029	18.3125	0.787685	1.1085	-	-	-	-	gi|336472868|gb|EGO61028.1|	hypothetical protein NEUTE1DRAFT_35848 [Neurospora tetrasperma FGSC 2508]
NCU01052	5.10057	105.792	9.57689	116.384	11.2371	74.4076	6.6216	1.42178	1.56414	-	-	-	-	gi|336472867|gb|EGO61027.1|	hypothetical protein NEUTE1DRAFT_98177 [Neurospora tetrasperma FGSC 2508]
NCU01053	10.2611	33.1453	19.0329	36.35	17.1809	34.4526	2.00529	0.962056	1.05507	-	-	-	-	gi|336472866|gb|EGO61026.1|	hypothetical protein NEUTE1DRAFT_76708 [Neurospora tetrasperma FGSC 2508]
NCU01054	0	5.18467	1.0411	6.35489	0.895824	15.1826	16.9482	0.341489	0.418565	-	-	-	-	gi|336472865|gb|EGO61025.1|	hypothetical protein NEUTE1DRAFT_107585 [Neurospora tetrasperma FGSC 2508]
NCU01055	2.51815	28.4109	0.781507	29.6953	1.51303	30.4138	20.1013	0.934146	0.976378	-	-	-	-	gi|336472864|gb|EGO61024.1|	hypothetical protein NEUTE1DRAFT_34669 [Neurospora tetrasperma FGSC 2508]
NCU01056	3.20492	16.7352	1.17226	46.153	3.53039	21.8661	6.19368	0.765348	2.11071	-	-	-	-	gi|336472863|gb|EGO61023.1|	hypothetical protein NEUTE1DRAFT_36589, partial [Neurospora tetrasperma FGSC 2508]
NCU01057	1.98549	38.5773	0.968306	22.3863	3.43691	51.2297	14.9058	0.753026	0.436978	-	-	-	-	gi|336472860|gb|EGO61020.1|	hypothetical protein NEUTE1DRAFT_144321 [Neurospora tetrasperma FGSC 2508]
NCU01058	9.03433	34.3131	0.656207	7.0597	25.4088	5.675	0.223348	6.04636	1.244	-	-	-	-	gi|336472859|gb|EGO61019.1|	hypothetical protein NEUTE1DRAFT_36391 [Neurospora tetrasperma FGSC 2508]
NCU01059	22.2689	112.283	4.87323	33.762	42.7708	18.6758	0.436649	6.01221	1.80779	-	-	-	-	gi|336472858|gb|EGO61018.1|	hypothetical protein NEUTE1DRAFT_58018 [Neurospora tetrasperma FGSC 2508]
NCU01060	2696.97	475.373	92.6833	179.745	3090.48	68.3112	0.0221037	6.95894	2.63127	-	-	-	-	gi|336472857|gb|EGO61017.1|	hypothetical protein NEUTE1DRAFT_115951 [Neurospora tetrasperma FGSC 2508]
NCU01061	7.39672	13.2737	17.5356	39.818	18.5591	26.7619	1.44199	0.495993	1.48786	-	-	-	-	gi|336472856|gb|EGO61016.1|	hypothetical protein NEUTE1DRAFT_36610 [Neurospora tetrasperma FGSC 2508]
NCU01063	431.23	47.2988	109.224	28.6973	285.626	39.6196	0.138711	1.19382	0.724321	-	-	-	-	gi|336472853|gb|EGO61013.1|	hypothetical protein NEUTE1DRAFT_76695 [Neurospora tetrasperma FGSC 2508]
NCU01064	0	3.71633	0	4.78289	0	0	#DIV/0!	#DIV/0!	#DIV/0!	-	-	-	-	gi|336472852|gb|EGO61012.1|	hypothetical protein NEUTE1DRAFT_98165 [Neurospora tetrasperma FGSC 2508]
NCU01065	17.2144	227.3	5.87673	75.9284	7.16365	61.1205	8.53204	3.71888	1.24227	-	-	-	-	gi|336472851|gb|EGO61011.1|	hypothetical protein NEUTE1DRAFT_127756 [Neurospora tetrasperma FGSC 2508]
NCU01066	2.33587	68.9286	7.40469	71.0571	3.30825	44.913	13.576	1.53472	1.58211	-	-	-	-	gi|85104142|ref|XP_961678.1|	hypothetical protein NCU01066 [Neurospora crassa OR74A]
NCU01067	10.8685	8.77679	18.3198	10.1916	5.98611	44.5924	7.4493	0.196823	0.22855	-	-	-	-	gi|336472849|gb|EGO61009.1|	hypothetical protein NEUTE1DRAFT_76685 [Neurospora tetrasperma FGSC 2508]
NCU01068	127.171	143.768	55.7046	184.786	131.812	233.9	1.7745	0.614658	0.790021	-	-	-	-	gi|336472848|gb|EGO61008.1|	hypothetical protein NEUTE1DRAFT_127753 [Neurospora tetrasperma FGSC 2508]
NCU01069	81.1179	99.1595	86.6918	106.862	64.8422	126.539	1.95149	0.783629	0.844501	-	GO:0005096//GTPase activator activity;GO:0005515//protein binding	GO:0006897//endocytosis;GO:0007015//actin filament organization;GO:0007264//small GTPase mediated signal transduction;GO:0000768//syncytium formation by plasma membrane fusion	-	gi|336472847|gb|EGO61007.1|	hypothetical protein NEUTE1DRAFT_144312 [Neurospora tetrasperma FGSC 2508]
NCU01070	39.6107	18.5622	32.9393	18.6512	37.4799	26.0171	0.694162	0.71346	0.716881	-	-	-	-	gi|336472846|gb|EGO61006.1|	hypothetical protein NEUTE1DRAFT_76678 [Neurospora tetrasperma FGSC 2508]
NCU01071	0	1.0036	0.755721	119.475	0.325134	19.2224	59.1215	0.0522098	6.21541	-	-	-	-	gi|336472845|gb|EGO61005.1|	hypothetical protein NEUTE1DRAFT_134990 [Neurospora tetrasperma FGSC 2508]
NCU01072	29.7738	256.962	28.1013	386.218	54.0193	372.598	6.8975	0.689649	1.03655	-	-	-	-	gi|336472844|gb|EGO61004.1|	hypothetical protein NEUTE1DRAFT_144310 [Neurospora tetrasperma FGSC 2508]
NCU01073	6.075	6.63948	3.70341	4.06903	5.73595	6.02876	1.05105	1.1013	0.674936	-	-	-	-	gi|336472843|gb|EGO61003.1|	hypothetical protein NEUTE1DRAFT_107566 [Neurospora tetrasperma FGSC 2508]
NCU01074	2.57908	24.315	1.00052	40.4906	2.32445	21.5808	9.28426	1.1267	1.87624	-	-	-	-	gi|336472842|gb|EGO61002.1|	hypothetical protein NEUTE1DRAFT_120084 [Neurospora tetrasperma FGSC 2508]
NCU01075	0	2.0011	0	3.8631	0	1.63533	#DIV/0!	1.22367	2.36228	-	-	-	-	gi|350293908|gb|EGZ74993.1|	hypothetical protein NEUTE2DRAFT_55293 [Neurospora tetrasperma FGSC 2509]
NCU01076	0	3.18885	0	4.39717	0	6.51495	#DIV/0!	0.489467	0.674936	-	-	-	-	gi|336472840|gb|EGO61000.1|	hypothetical protein NEUTE1DRAFT_37385 [Neurospora tetrasperma FGSC 2508]
NCU01077	36.4569	96.5007	5.90782	350.517	19.3171	220.797	11.4301	0.437056	1.58751	-	-	-	-	gi|336472839|gb|EGO60999.1|	hypothetical protein NEUTE1DRAFT_98152 [Neurospora tetrasperma FGSC 2508]
NCU01078	10.1356	35.5967	8.87799	51.8987	12.9278	53.7334	4.15642	0.662468	0.965857	-	-	-	-	gi|336472838|gb|EGO60998.1|	hypothetical protein NEUTE1DRAFT_107561 [Neurospora tetrasperma FGSC 2508]
NCU01079	8.14791	5.03717	3.79305	13.3129	3.26377	5.14556	1.57657	0.978934	2.58725	-	-	-	-	gi|336472837|gb|EGO60997.1|	hypothetical protein NEUTE1DRAFT_76671 [Neurospora tetrasperma FGSC 2508]
NCU01080	12.7533	5.14484	9.40859	3.88499	10.4768	3.56627	0.340396	1.44264	1.08937	-	-	-	-	gi|336269611|ref|XP_003349566.1|	hypothetical protein SMAC_03154 [Sordaria macrospora k-hell]
NCU01081	1.09504	3.9095	3.17754	8.7281	0.964993	2.0919	2.16779	1.86887	4.17233	-	-	-	-	gi|336472835|gb|EGO60995.1|	hypothetical protein NEUTE1DRAFT_120081 [Neurospora tetrasperma FGSC 2508]
NCU01082	1.71523	17.4964	6.73387	24.1261	6.04615	16.3835	2.70973	1.06793	1.47259	-	-	-	-	gi|336472834|gb|EGO60994.1|	hypothetical protein NEUTE1DRAFT_76664 [Neurospora tetrasperma FGSC 2508]
NCU01083	8.04795	43.6122	18.3735	43.708	6.42731	51.5391	8.01877	0.846197	0.848055	-	GO:0004014//adenosylmethionine decarboxylase activity;GO:0004014//adenosylmethionine decarboxylase activity	GO:0008295//spermidine biosynthetic process	-	gi|336472833|gb|EGO60993.1|	hypothetical protein NEUTE1DRAFT_57981 [Neurospora tetrasperma FGSC 2508]
NCU01084	44.6107	83.9452	41.0022	60.484	29.4007	52.974	1.8018	1.58465	1.14177	GO:0005737//cytoplasm	GO:0016887//ATPase activity;GO:0051539//4 iron, 4 sulfur cluster binding	GO:0016226//iron-sulfur cluster assembly	-	gi|85104212|ref|XP_961696.1|	hypothetical protein NCU01084 [Neurospora crassa OR74A]
NCU01085	11.924	16.172	23.8981	17.9028	12.9874	16.6364	1.28097	0.972088	1.07612	-	-	-	-	gi|336472831|gb|EGO60991.1|	hypothetical protein NEUTE1DRAFT_144301 [Neurospora tetrasperma FGSC 2508]
NCU01086	12.9527	16.2763	10.3337	17.3829	10.2358	10.7583	1.05105	1.5129	1.61576	-	-	-	-	gi|336472830|gb|EGO60990.1|	hypothetical protein NEUTE1DRAFT_98143 [Neurospora tetrasperma FGSC 2508]
NCU01087	0.306034	0.520286	0	1.67401	0	0.265741	#DIV/0!	1.95787	6.2994	-	-	-	-	gi|336472828|gb|EGO60988.1|	hypothetical protein NEUTE1DRAFT_107552 [Neurospora tetrasperma FGSC 2508]
NCU01088	22.0157	4.04634	28.0996	15.0339	17.697	7.40571	0.418473	0.546382	2.03004	-	-	-	-	gi|336472827|gb|EGO60987.1|	hypothetical protein NEUTE1DRAFT_127741 [Neurospora tetrasperma FGSC 2508]
NCU01089	1.66928	6.93715	0.791478	5.36263	7.5595	2.41583	0.319575	2.87154	2.21979	-	-	GO:0009416//response to light stimulus	-	gi|336472826|gb|EGO60986.1|	hypothetical protein NEUTE1DRAFT_98140 [Neurospora tetrasperma FGSC 2508]
NCU01090	0	0.45139	0	0.553272	0	0.153701	#DIV/0!	2.9368	3.59966	-	-	-	-	gi|336269633|ref|XP_003349577.1|	hypothetical protein SMAC_03165 [Sordaria macrospora k-hell]
NCU01091	0	0	0	0.129636	0	0	#DIV/0!	#DIV/0!	#DIV/0!	-	-	-	-	gi|336472824|gb|EGO60984.1|	hypothetical protein NEUTE1DRAFT_98139 [Neurospora tetrasperma FGSC 2508]
NCU01092	10.7063	66.5306	17.6447	71.546	60.5947	192.026	3.16902	0.346467	0.372586	-	-	-	ko00650//Butanoate metabolism	gi|336472823|gb|EGO60983.1|	hypothetical protein NEUTE1DRAFT_57970 [Neurospora tetrasperma FGSC 2508]
NCU01093	0	0.293337	0.294514	0.269658	0	0.299649	#DIV/0!	0.978934	0.899915	-	-	-	-	gi|336472822|gb|EGO60982.1|	hypothetical protein NEUTE1DRAFT_144296 [Neurospora tetrasperma FGSC 2508]
NCU01094	0.559998	10.3139	0.637248	15.7536	0	47.4922	#DIV/0!	0.21717	0.331709	-	-	-	-	gi|336472820|gb|EGO60980.1|	hypothetical protein NEUTE1DRAFT_57965 [Neurospora tetrasperma FGSC 2508]
NCU01095	0.792456	1.01044	1.35266	2.16737	0.436466	2.40842	5.518	0.419543	0.899915	-	-	-	-	gi|336472819|gb|EGO60979.1|	hypothetical protein NEUTE1DRAFT_76640 [Neurospora tetrasperma FGSC 2508]
NCU01096	0	0.84491	0	0	0	1.72618	#DIV/0!	0.489467	0	-	-	-	-	gi|336472818|gb|EGO60978.1|	hypothetical protein NEUTE1DRAFT_98134 [Neurospora tetrasperma FGSC 2508]
NCU01097	7.96137	41.6929	23.2962	55.8803	16.4435	83.205	5.06005	0.501086	0.671598	-	-	GO:0070873//regulation of glycogen metabolic process	-	gi|336472817|gb|EGO60977.1|	hypothetical protein NEUTE1DRAFT_127736 [Neurospora tetrasperma FGSC 2508]
NCU01098	1.20981	2.50671	1.48425	3.78153	1.74913	5.84354	3.34083	0.428971	0.64713	-	-	-	-	gi|336472816|gb|EGO60976.1|	hypothetical protein NEUTE1DRAFT_127735 [Neurospora tetrasperma FGSC 2508]
NCU01099	31.8561	44.8206	22.3128	43.6062	25.1688	37.582	1.4932	1.19261	1.1603	GO:0005634//nucleus;GO:0005737//cytoplasm;GO:0005774//vacuolar membrane;GO:0031902//late endosome membrane	GO:0005525//GTP binding;GO:0019003//GDP binding	GO:0006348//chromatin silencing at telomere;GO:0006360//transcription from RNA polymerase I promoter;GO:0006383//transcription from RNA polymerase III promoter;GO:0006817//phosphate ion transport	ko04150//mTOR signaling pathway	gi|336472815|gb|EGO60975.1|	hypothetical protein NEUTE1DRAFT_76635 [Neurospora tetrasperma FGSC 2508]
NCU01100	38.8536	69.927	47.7962	67.0045	29.812	85.1597	2.85656	0.821128	0.786811	-	-	-	-	gi|336472814|gb|EGO60974.1|	hypothetical protein NEUTE1DRAFT_115944 [Neurospora tetrasperma FGSC 2508]
NCU01101	43.3091	98.8544	49.6257	75.8335	38.8726	85.6603	2.20362	1.15403	0.885282	GO:0005741//mitochondrial outer membrane	-	-	-	gi|85104270|ref|XP_961713.1|	hypothetical protein NCU01101 [Neurospora crassa OR74A]
NCU01102	16.3262	32.8803	31.5118	31.0113	11.8972	33.806	2.8415	0.972618	0.917332	GO:0005739//mitochondrion;GO:0031966//mitochondrial membrane	-	GO:0032981//mitochondrial respiratory chain complex I assembly;GO:0045039//protein import into mitochondrial inner membrane	ko03070//Bacterial secretion system	gi|336472812|gb|EGO60972.1|	mitochondrial export translocase Oxa1 [Neurospora tetrasperma FGSC 2508]
NCU01103	0	0	1.1343	0.519285	0	2.30815	#DIV/0!	0	0.224979	-	-	-	-	gi|336269661|ref|XP_003349591.1|	hypothetical protein SMAC_03179 [Sordaria macrospora k-hell]
NCU01104	4.96686	14.9956	21.0489	15.525	3.39595	21.7133	6.39388	0.690618	0.715001	-	-	-	-	gi|350293941|gb|EGZ75026.1|	DEAD-domain-containing protein [Neurospora tetrasperma FGSC 2509]
NCU01105	0.796982	2.54052	1.24702	3.16583	2.04847	2.19149	1.06982	1.15926	1.4446	-	-	-	-	gi|336472809|gb|EGO60969.1|	hypothetical protein NEUTE1DRAFT_76620 [Neurospora tetrasperma FGSC 2508]
NCU01106	13.2395	29.3522	10.2305	30.478	42.1754	31.6927	0.75145	0.926148	0.961673	-	-	-	-	gi|336472808|gb|EGO60968.1|	hypothetical protein NEUTE1DRAFT_37393 [Neurospora tetrasperma FGSC 2508]
NCU01107	317.729	774.242	292.703	666.47	990.624	667.561	0.67388	1.15981	0.998366	-	-	GO:0009416//response to light stimulus	-	gi|336472807|gb|EGO60967.1|	hypothetical protein NEUTE1DRAFT_76618 [Neurospora tetrasperma FGSC 2508]
NCU01108	35.433	16.2183	17.0588	58.9267	39.0313	26.0343	0.667011	0.622958	2.26342	-	-	-	-	gi|336472806|gb|EGO60966.1|	hypothetical protein NEUTE1DRAFT_36441 [Neurospora tetrasperma FGSC 2508]
NCU01109	18.8583	2.67174	1.34123	4.91216	15.5801	0	0	#DIV/0!	#DIV/0!	-	-	-	-	gi|336472805|gb|EGO60965.1|	hypothetical protein NEUTE1DRAFT_98122 [Neurospora tetrasperma FGSC 2508]
NCU01111	0	0	0	0.600495	0	0.222427	#DIV/0!	0	2.69974	-	-	-	-	gi|336472804|gb|EGO60964.1|	hypothetical protein NEUTE1DRAFT_36062 [Neurospora tetrasperma FGSC 2508]
NCU01112	4.07252	6.15436	2.70334	2.12159	10.966	7.07265	0.644961	0.870163	0.299972	-	-	-	-	gi|336472803|gb|EGO60963.1|	hypothetical protein NEUTE1DRAFT_120062 [Neurospora tetrasperma FGSC 2508]
NCU01113	0.935959	0.994511	0.199701	2.7427	0.257752	1.42228	5.518	0.699239	1.92839	-	-	-	-	gi|336472802|gb|EGO60962.1|	hypothetical protein NEUTE1DRAFT_134947 [Neurospora tetrasperma FGSC 2508]
NCU01114	1.35751	3.84648	4.63431	6.36478	1.49536	5.10802	3.41591	0.753026	1.24604	-	-	-	-	gi|336472801|gb|EGO60961.1|	hypothetical protein NEUTE1DRAFT_76613 [Neurospora tetrasperma FGSC 2508]
NCU01115	2.32677	24.1997	7.47598	17.4334	2.26153	21.8681	9.66964	1.10662	0.797207	-	-	-	-	gi|85100772|ref|XP_961022.1|	hypothetical protein NCU01115 [Neurospora crassa OR74A]
NCU01116	20.1971	23.1323	42.2771	27.2459	16.1592	28.0607	1.73651	0.824365	0.97096	-	-	GO:0046513//ceramide biosynthetic process	-	gi|336472799|gb|EGO60959.1|	hypothetical protein NEUTE1DRAFT_57926 [Neurospora tetrasperma FGSC 2508]
NCU01118	15.2957	36.3765	19.9481	34.3803	21.5819	92.2266	4.27334	0.394425	0.37278	-	-	-	-	gi|336472798|gb|EGO60958.1|	hypothetical protein NEUTE1DRAFT_76603 [Neurospora tetrasperma FGSC 2508]
NCU01119	11.7218	18.486	13.2949	11.3292	8.32499	14.0624	1.68918	1.31457	0.805638	-	-	-	ko00100//Steroid biosynthesis	gi|336472797|gb|EGO60957.1|	hypothetical protein NEUTE1DRAFT_127722 [Neurospora tetrasperma FGSC 2508]
NCU01120	0	3.1731	0	4.26327	0.632607	5.23609	8.27701	0.606007	0.814208	-	-	GO:0007129//synapsis;GO:0007131//reciprocal meiotic recombination;GO:0045143//homologous chromosome segregation	ko04113//Meiosis - yeast	gi|350293955|gb|EGZ75040.1|	DNA topoisomerase IV, alpha subunit [Neurospora tetrasperma FGSC 2509]
NCU01121	20.5568	57.4154	11.5292	45.8964	8.41079	63.7511	7.57968	0.900619	0.719932	-	-	-	-	gi|336472795|gb|EGO60955.1|	hypothetical protein NEUTE1DRAFT_144278 [Neurospora tetrasperma FGSC 2508]
NCU01122	7.08194	26.8259	15.7996	32.0392	13.8231	28.0505	2.02925	0.956343	1.1422	-	-	-	-	gi|336472794|gb|EGO60954.1|	hypothetical protein NEUTE1DRAFT_76594 [Neurospora tetrasperma FGSC 2508]
NCU01123	10.2211	35.3327	15.508	42.0651	12.7602	73.5667	5.76531	0.480281	0.571796	-	-	-	-	gi|336472793|gb|EGO60953.1|	hypothetical protein NEUTE1DRAFT_127719 [Neurospora tetrasperma FGSC 2508]
NCU01124	56.5424	33.0651	36.9626	36.6633	45.0569	16.0178	0.355502	2.06427	2.28891	-	-	-	-	gi|336472792|gb|EGO60952.1|	hypothetical protein NEUTE1DRAFT_127718 [Neurospora tetrasperma FGSC 2508]
NCU01127	30.3373	10.745	25.1724	9.87771	49.1989	9.51277	0.193353	1.12954	1.03836	-	-	-	-	gi|336269703|ref|XP_003349612.1|	hypothetical protein SMAC_03200 [Sordaria macrospora k-hell]
NCU01132	2.68686	18.9744	0.529184	21.642	2.27671	5.56357	2.44369	3.41048	3.88995	-	-	-	-	gi|336472789|gb|EGO60949.1|	hypothetical protein NEUTE1DRAFT_35244 [Neurospora tetrasperma FGSC 2508]
NCU01134	0	0	0	0.1454	0	0	#DIV/0!	#DIV/0!	#DIV/0!	-	-	-	-	gi|336472787|gb|EGO60947.1|	hypothetical protein NEUTE1DRAFT_35568 [Neurospora tetrasperma FGSC 2508]
NCU01135	11.182	34.762	21.8135	98.7391	17.7725	41.4746	2.33364	0.838151	2.38071	-	-	-	-	gi|336472786|gb|EGO60946.1|	hypothetical protein NEUTE1DRAFT_57904 [Neurospora tetrasperma FGSC 2508]
NCU01136	15.1875	61.5996	51.8477	119.697	21.9878	59.1572	2.69046	1.04129	2.02337	-	-	-	-	gi|336472785|gb|EGO60945.1|	hypothetical protein NEUTE1DRAFT_127715 [Neurospora tetrasperma FGSC 2508]
NCU01138	4.03328	31.9991	9.75302	48.3265	9.25599	16.052	1.73423	1.99347	3.01062	-	-	-	-	gi|336472784|gb|EGO60944.1|	hypothetical protein NEUTE1DRAFT_107515 [Neurospora tetrasperma FGSC 2508]
NCU01140	1.09401	11.8105	3.26792	17.9527	4.33838	9.02471	2.0802	1.30868	1.98928	-	-	-	ko00760//Nicotinate and nicotinamide metabolism	gi|336472783|gb|EGO60943.1|	NAD(P) transhydrogenase mitochondrial precursor [Neurospora tetrasperma FGSC 2508]
NCU01141	8.14051	24.5159	18.4608	18.902	8.71099	19.3885	2.22575	1.26446	0.974907	-	-	-	ko00564//Glycerophospholipid metabolism	gi|336472782|gb|EGO60942.1|	hypothetical protein NEUTE1DRAFT_57898 [Neurospora tetrasperma FGSC 2508]
NCU01142	153.743	266.404	139.625	200.233	157.415	193.406	1.22864	1.37744	1.0353	GO:0005739//mitochondrion;GO:0005747//mitochondrial respiratory chain complex I	GO:0009055//electron carrier activity	GO:0006116//NADH oxidation	ko00190//Oxidative phosphorylation	gi|336269727|ref|XP_003349624.1|	hypothetical protein SMAC_03213 [Sordaria macrospora k-hell]
NCU01143	2.17214	4.47401	3.63636	4.83099	1.56447	4.28012	2.73582	1.0453	1.12871	-	-	-	ko03018//RNA degradation	gi|336472780|gb|EGO60940.1|	hypothetical protein NEUTE1DRAFT_76571 [Neurospora tetrasperma FGSC 2508]
NCU01144	9.19312	28.9139	18.6341	42.3843	17.9749	44.9029	2.49809	0.643921	0.94391	-	-	-	-	gi|336472779|gb|EGO60939.1|	hypothetical protein NEUTE1DRAFT_57888 [Neurospora tetrasperma FGSC 2508]
NCU01145	20.9006	67.877	27.4428	56.1163	18.3004	41.8818	2.28857	1.62068	1.33987	-	-	-	-	gi|350293978|gb|EGZ75063.1|	hypothetical protein NEUTE2DRAFT_82980 [Neurospora tetrasperma FGSC 2509]
NCU01146	147.698	182.114	177.007	166.928	130.5	136.622	1.04691	1.33298	1.22182	-	-	-	-	gi|336472777|gb|EGO60937.1|	hypothetical protein NEUTE1DRAFT_57887 [Neurospora tetrasperma FGSC 2508]
NCU01147	4.57332	2.03633	2.0445	1.36142	3.3585	2.08015	0.619368	0.978934	0.654483	-	-	-	-	gi|336472776|gb|EGO60936.1|	hypothetical protein NEUTE1DRAFT_57882, partial [Neurospora tetrasperma FGSC 2508]
NCU01148	0	4.77846	0.899559	7.13821	0.774035	5.49145	7.09458	0.870163	1.29988	-	-	-	-	gi|336472775|gb|EGO60935.1|	hypothetical protein NEUTE1DRAFT_120040 [Neurospora tetrasperma FGSC 2508]
NCU01149	18.0606	35.9471	11.6545	63.6813	18.439	61.201	3.3191	0.58736	1.04053	-	-	-	-	gi|336472774|gb|EGO60934.1|	hypothetical protein NEUTE1DRAFT_127705 [Neurospora tetrasperma FGSC 2508]
NCU01150	20.7816	25.9091	31.1728	27.5577	14.9839	32.9193	2.19698	0.78705	0.83713	-	-	-	-	gi|336472773|gb|EGO60933.1|	hypothetical protein NEUTE1DRAFT_144261 [Neurospora tetrasperma FGSC 2508]
NCU01151	0.111179	1.89014	0	16.0725	0.244939	21.239	86.7115	0.088994	0.756746	-	-	-	-	gi|336472772|gb|EGO60932.1|	hypothetical protein NEUTE1DRAFT_120037 [Neurospora tetrasperma FGSC 2508]
NCU01153	0.945471	0.803694	0.806922	0.73882	2.08297	0.820989	0.394143	0.978934	0.899915	-	-	-	-	gi|350293985|gb|EGZ75070.1|	hypothetical protein NEUTE2DRAFT_126012 [Neurospora tetrasperma FGSC 2509]
NCU01154	12.5158	44.7726	23.8114	62.5529	29.0098	54.7928	1.88876	0.817127	1.14163	-	-	GO:0009416//response to light stimulus;GO:0000909//sporocarp development involved in sexual reproduction;GO:0070873//regulation of glycogen metabolic process	-	gi|350293988|gb|EGZ75073.1|	hypothetical protein NEUTE2DRAFT_104387 [Neurospora tetrasperma FGSC 2509]
NCU01156	0	3.80209	0.347033	4.44842	0.447912	3.53083	7.88286	1.07683	1.25988	-	-	-	-	gi|336472766|gb|EGO60926.1|	hypothetical protein NEUTE1DRAFT_76548 [Neurospora tetrasperma FGSC 2508]
NCU01157	17.0691	23.1881	24.2342	20.9424	14.5851	14.4062	0.987732	1.60959	1.45371	GO:0005634//nucleus;GO:0005829//cytosol	GO:0004357//glutamate-cysteine ligase activity;GO:0046911//metal chelating activity	GO:0006750//glutathione biosynthetic process;GO:0046686//response to cadmium ion	ko00480//Glutathione metabolism	gi|85103485|ref|XP_961523.1|	glutamate-cysteine ligase catalytic subunit [Neurospora crassa OR74A]
NCU01158	6.00459	8.33335	5.22926	7.56493	6.20941	9.47036	1.52516	0.879941	0.798801	-	-	-	-	gi|336472764|gb|EGO60924.1|	hypothetical protein NEUTE1DRAFT_144256 [Neurospora tetrasperma FGSC 2508]
NCU01159	5.94197	4.32939	5.7957	3.97992	2.80517	0.737093	0.262762	5.8736	5.39949	-	-	-	-	gi|336472762|gb|EGO60922.1|	hypothetical protein NEUTE1DRAFT_98080 [Neurospora tetrasperma FGSC 2508]
NCU01160	61.5103	100.284	77.1044	70.597	64.0514	91.1756	1.42348	1.0999	0.774297	GO:0005634//nucleus;GO:0005643//nuclear pore;GO:0005737//cytoplasm;GO:0005844//polysome	GO:0000822//inositol hexakisphosphate binding;GO:0003724//RNA helicase activity	GO:0006406//mRNA export from nucleus;GO:0006415//translational termination	-	gi|85103495|ref|XP_961526.1|	hypothetical protein NCU01160 [Neurospora crassa OR74A]
NCU01161	12.2833	28.6122	18.2437	22.1889	12.4764	28.1197	2.25383	1.01751	0.789088	-	-	-	-	gi|336269757|ref|XP_003349639.1|	hypothetical protein SMAC_03228 [Sordaria macrospora k-hell]
NCU01162	68.3031	7.77022	48.9756	12.6987	51.4649	17.1978	0.334165	0.451816	0.738391	GO:0005624//membrane fraction;GO:0009277//fungal-type cell wall	GO:0042124//1,3-beta-glucanosyltransferase activity	-	-	gi|336472759|gb|EGO60919.1|	hypothetical protein NEUTE1DRAFT_57855 [Neurospora tetrasperma FGSC 2508]
NCU01163	108.396	86.04	51.4637	56.6566	56.1438	67.3211	1.19908	1.27805	0.841587	-	-	-	ko00270//Cysteine and methionine metabolism	gi|336472758|gb|EGO60918.1|	hypothetical protein NEUTE1DRAFT_107492 [Neurospora tetrasperma FGSC 2508]
NCU01164	17.6168	48.0529	32.1639	56.7206	17.195	44.7302	2.60134	1.07428	1.26806	GO:0005634//nucleus;GO:0035101//FACT complex	GO:0005515//protein binding	GO:0006261//DNA-dependent DNA replication;GO:0006281//DNA repair	-	gi|74622819|sp|Q8X0X6.1|SPT16_NEUCR	hypothetical protein NEUTE1DRAFT_57981 [Neurospora tetrasperma FGSC 2508]
NCU01165	145.299	208.145	195.854	231.351	91.8417	177.831	1.93628	1.17046	1.30096	-	-	-	-	gi|336472756|gb|EGO60916.1|	hypothetical protein NEUTE1DRAFT_76528 [Neurospora tetrasperma FGSC 2508]
NCU01166	34.1945	36.3002	45.4566	52.8257	23.607	48.4384	2.05186	0.74941	1.09057	GO:0005952//cAMP-dependent protein kinase complex	GO:0004691//cAMP-dependent protein kinase activity	GO:0005979//regulation of glycogen biosynthetic process;GO:0005991//trehalose metabolic process;GO:0006355//regulation of transcription, DNA-dependent;GO:0006468//protein phosphorylation;GO:0007163//establishment or maintenance of cell polarity;GO:0009306//protein secretion;GO:0042752//regulation of circadian rhythm;GO:0048315//conidium formation;GO:0051666//actin cortical patch localization	ko04910//Insulin signaling pathway	gi|336472755|gb|EGO60915.1|	cAMP dependent protein kinase A regulatory subunit [Neurospora tetrasperma FGSC 2508]
NCU01167	45.1136	55.8187	45.7754	54.0549	20.9824	59.1962	2.82123	0.942944	0.913149	-	-	-	-	gi|336472754|gb|EGO60914.1|	hypothetical protein NEUTE1DRAFT_120025 [Neurospora tetrasperma FGSC 2508]
NCU01169	319.365	302.929	286.476	207.222	264.94	273.492	1.03228	1.10763	0.75769	GO:0005739//mitochondrion;GO:0005747//mitochondrial respiratory chain complex I;GO:0042652//mitochondrial respiratory chain complex I, peripheral segment;GO:0005739//mitochondrion	GO:0008137//NADH dehydrogenase (ubiquinone) activity;GO:0009055//electron carrier activity	GO:0006116//NADH oxidation;GO:0030437//ascospore formation	ko00190//Oxidative phosphorylation	gi|85103526|ref|XP_961535.1|	NADH:ubiquinone oxidoreductase 24kD subunit [Neurospora crassa OR74A]
NCU01170	11.5363	15.9749	14.451	12.5044	13.1177	26.4976	2.01998	0.60288	0.471906	-	-	-	-	gi|336472750|gb|EGO60910.1|	hypothetical protein NEUTE1DRAFT_57828 [Neurospora tetrasperma FGSC 2508]
NCU01171	0.641616	4.36323	0.958289	7.14465	0.883468	6.96426	7.88286	0.626518	1.0259	GO:0005634//nucleus;GO:0005737//cytoplasm;GO:0005829//cytosol;GO:0042555//MCM complex	GO:0005515//protein binding	GO:0006270//DNA replication initiation	ko04113//Meiosis - yeast	gi|336472749|gb|EGO60909.1|	hypothetical protein NEUTE1DRAFT_127687 [Neurospora tetrasperma FGSC 2508]
NCU01172	2.93771	5.16661	4.75507	5.30367	2.23176	4.83797	2.16779	1.06793	1.09626	-	-	-	-	gi|336472748|gb|EGO60908.1|	hypothetical protein NEUTE1DRAFT_57822 [Neurospora tetrasperma FGSC 2508]
NCU01173	0	1.49027	0.498751	3.65326	2.57493	2.02978	0.788286	0.7342	1.79983	-	-	-	-	gi|336472747|gb|EGO60907.1|	hypothetical protein NEUTE1DRAFT_36553 [Neurospora tetrasperma FGSC 2508]
NCU01174	12.8432	30.8079	19.5199	29.9708	12.9847	23.374	1.80012	1.31804	1.28223	-	-	-	ko04914//Progesterone-mediated oocyte maturation	gi|336472746|gb|EGO60906.1|	hypothetical protein NEUTE1DRAFT_120018 [Neurospora tetrasperma FGSC 2508]
NCU01175	264.332	481.489	313.155	389.613	264.672	551.917	2.08529	0.872394	0.705927	GO:0005829//cytosol	GO:0004161//dimethylallyltranstransferase activity;GO:0004337//geranyltranstransferase activity	GO:0006696//ergosterol biosynthetic process;GO:0008299//isoprenoid biosynthetic process;GO:0045337//farnesyl diphosphate biosynthetic process	ko00900//Terpenoid backbone biosynthesis	gi|85103549|ref|XP_961541.1|	farnesyl pyrophosphate synthetase [Neurospora crassa OR74A]
NCU01176	1.21041	0.949762	1.82769	2.10999	1.4359	1.617	1.12612	0.58736	1.30488	-	-	-	-	gi|336472744|gb|EGO60904.1|	hypothetical protein NEUTE1DRAFT_127683 [Neurospora tetrasperma FGSC 2508]
NCU01177	13.3788	29.1606	11.4183	28.1471	13.226	29.7881	2.25225	0.978934	0.94491	-	-	-	ko00270//Cysteine and methionine metabolism	gi|336472743|gb|EGO60903.1|	hypothetical protein NEUTE1DRAFT_57815 [Neurospora tetrasperma FGSC 2508]
NCU01178	36.2834	35.9526	43.2431	31.8761	25.7782	32.252	1.25113	1.11474	0.988345	-	-	-	ko04066//HIF-1 signaling pathway	gi|336472742|gb|EGO60902.1|	hypothetical protein NEUTE1DRAFT_57811 [Neurospora tetrasperma FGSC 2508]
NCU01179	28.2214	40.6122	32.8098	29.8672	16.4004	33.1889	2.02366	1.22367	0.899915	GO:0005739//mitochondrion;GO:0005741//mitochondrial outer membrane;GO:0005741//mitochondrial outer membrane;GO:0005742//mitochondrial outer membrane translocase complex	GO:0030943//mitochondrion targeting sequence binding;GO:0042803//protein homodimerization activity	GO:0006626//protein targeting to mitochondrion;GO:0017038//protein import;GO:0030448//hyphal growth;GO:0045040//protein import into mitochondrial outer membrane;GO:0048315//conidium formation	-	gi|85103565|ref|XP_961545.1|	hypothetical protein NCU01179 [Neurospora crassa OR74A]
NCU01180	9.094	16.5148	22.1081	20.673	14.2674	17.2291	1.20759	0.958539	1.19989	-	-	-	-	gi|336472740|gb|EGO60900.1|	hypothetical protein NEUTE1DRAFT_127679 [Neurospora tetrasperma FGSC 2508]
NCU01181	216.275	240.744	205.373	204.427	437.51	96.1993	0.219879	2.50255	2.12504	GO:0009514//glyoxysome	-	-	ko03320//PPAR signaling pathway	gi|336472738|gb|EGO60898.1|	hypothetical protein NEUTE1DRAFT_127677 [Neurospora tetrasperma FGSC 2508]
NCU01182	0.80202	17.7256	3.42246	15.6681	6.18428	16.7142	2.7027	1.06051	0.937411	-	-	-	-	gi|336472736|gb|EGO60896.1|	hypothetical protein NEUTE1DRAFT_98056 [Neurospora tetrasperma FGSC 2508]
NCU01183	21.1729	71.9918	32.6343	68.4031	26.1079	76.5595	2.93242	0.940338	0.893464	-	-	-	-	gi|18376285|emb|CAD21398.1|	probable GTP-binding protein [Neurospora crassa]
NCU01184	15.6548	23.7631	14.3151	22.9372	9.23819	30.5858	3.3108	0.776932	0.749929	-	-	-	-	gi|336472734|gb|EGO60894.1|	hypothetical protein NEUTE1DRAFT_144233 [Neurospora tetrasperma FGSC 2508]
NCU01185	6.57022	44.1215	3.9252	37.2228	5.78996	20.2534	3.49802	2.17847	1.83785	-	-	-	-	gi|336472733|gb|EGO60893.1|	hypothetical protein NEUTE1DRAFT_76476 [Neurospora tetrasperma FGSC 2508]
NCU01186	30.6189	29.9066	33.9214	36.1199	29.0258	32.3397	1.11417	0.924764	1.11689	-	-	-	-	gi|336259490|ref|XP_003344546.1|	hypothetical protein SMAC_07554 [Sordaria macrospora k-hell]
NCU01187	17.8641	7.44259	11.0279	7.72464	16.8782	6.13125	0.363266	1.21388	1.25988	-	-	GO:0034198//cellular response to amino acid starvation;GO:0030448//hyphal growth	ko04141//Protein processing in endoplasmic reticulum	gi|336472732|gb|EGO60892.1|	hypothetical protein NEUTE1DRAFT_120007 [Neurospora tetrasperma FGSC 2508]
NCU01188	49.0117	108.635	46.5522	100.484	42.3784	46.9062	1.10684	2.31601	2.14224	-	-	-	ko04120//Ubiquitin mediated proteolysis	gi|336472731|gb|EGO60891.1|	hypothetical protein NEUTE1DRAFT_120006 [Neurospora tetrasperma FGSC 2508]
NCU01189	4.91725	14.6296	6.8196	13.2566	9.34365	13.3432	1.42805	1.09641	0.993506	-	-	-	-	gi|336472730|gb|EGO60890.1|	hypothetical protein NEUTE1DRAFT_57787 [Neurospora tetrasperma FGSC 2508]
NCU01190	25.0165	75.2903	38.3733	82.4214	31.6533	103.037	3.25516	0.730714	0.799924	-	-	-	-	gi|336472728|gb|EGO60888.1|	hypothetical protein NEUTE1DRAFT_127669 [Neurospora tetrasperma FGSC 2508]
NCU01191	2.41439	4.7888	1.71715	3.14446	2.65957	2.44592	0.919667	1.95787	1.28559	-	-	-	-	gi|336472727|gb|EGO60887.1|	hypothetical protein NEUTE1DRAFT_144226 [Neurospora tetrasperma FGSC 2508]
NCU01192	2.21009	6.97796	3.23353	8.63517	2.43453	5.48317	2.25225	1.27261	1.57485	GO:0005657//replication fork;GO:0043625//delta DNA polymerase complex	GO:0003887//DNA-directed DNA polymerase activity;GO:0008310//single-stranded DNA specific 3'-5' exodeoxyribonuclease activity	GO:0006272//leading strand elongation;GO:0006273//lagging strand elongation;GO:0006278//RNA-dependent DNA replication;GO:0006280//mutagenesis;GO:0006284//base-excision repair;GO:0006289//nucleotide-excision repair;GO:0006301//postreplication repair;GO:0043137//DNA replication, removal of RNA primer;GO:0045005//maintenance of fidelity involved in DNA-dependent DNA replication	ko03440//Homologous recombination	gi|336472726|gb|EGO60886.1|	hypothetical protein NEUTE1DRAFT_120002 [Neurospora tetrasperma FGSC 2508]
NCU01193	5.76144	11.5157	29.7023	20.0164	11.0636	39.6851	3.58701	0.290178	0.504381	-	-	GO:0009416//response to light stimulus	-	gi|336472725|gb|EGO60885.1|	hypothetical protein NEUTE1DRAFT_76458 [Neurospora tetrasperma FGSC 2508]
NCU01195	339.336	2781.7	352.304	2537.39	96.0771	2589.87	26.9562	1.07407	0.979734	GO:0005634//nucleus;GO:0005737//cytoplasm	GO:0004354//glutamate dehydrogenase (NADP+) activity	GO:0006537//glutamate biosynthetic process	ko00330//Arginine and proline metabolism	gi|85103627|ref|XP_961561.1|	NADP-specific glutamate dehydrogenase [Neurospora crassa OR74A]
NCU01196	6.44084	50.1876	6.41317	40.8238	4.72995	23.6142	4.99248	2.12532	1.72878	-	-	-	-	gi|336472723|gb|EGO60883.1|	hypothetical protein NEUTE1DRAFT_76452 [Neurospora tetrasperma FGSC 2508]
NCU01197	5.73335	11.4203	14.8987	13.3738	9.04921	12.7806	1.41235	0.893562	1.04641	-	-	-	-	gi|336472722|gb|EGO60882.1|	hypothetical protein NEUTE1DRAFT_144221 [Neurospora tetrasperma FGSC 2508]
NCU01198	6.65144	19.5155	11.5366	15.7606	4.01799	12.6693	3.15314	1.54038	1.244	GO:0031965//nuclear membrane	-	-	-	gi|336472721|gb|EGO60881.1|	hypothetical protein NEUTE1DRAFT_57767 [Neurospora tetrasperma FGSC 2508]
NCU01199	1.75536	2.23821	1.1236	0.685848	0.483407	0.381063	0.788286	5.8736	1.79983	-	-	-	-	gi|336472720|gb|EGO60880.1|	hypothetical protein NEUTE1DRAFT_144219 [Neurospora tetrasperma FGSC 2508]
NCU01200	213.942	555.225	365.85	479.844	267.12	561.399	2.10167	0.989002	0.854728	GO:0005783//endoplasmic reticulum;GO:0009514//glyoxysome	-	-	-	gi|336259464|ref|XP_003344533.1|	hypothetical protein SMAC_07541 [Sordaria macrospora k-hell]
NCU01201	106.299	88.0422	66.6845	92.2948	56.045	91.5147	1.63288	0.962056	1.00852	GO:0005634//nucleus;GO:0005737//cytoplasm	GO:0004809//tRNA (guanine-N2-)-methyltransferase activity;GO:0008276//protein methyltransferase activity	GO:0018364//peptidyl-glutamine methylation;GO:0030488//tRNA methylation	-	gi|85103652|ref|XP_961567.1|	hypothetical protein NCU01201 [Neurospora crassa OR74A]
NCU01202	84.5767	140.553	74.3483	121.607	66.1476	104.287	1.57657	1.34776	1.16609	-	-	-	-	gi|336472717|gb|EGO60877.1|	hypothetical protein NEUTE1DRAFT_115914 [Neurospora tetrasperma FGSC 2508]
NCU01203	13.5341	44.314	11.5508	36.4283	8.28251	36.1271	4.36185	1.22662	1.00834	-	-	-	-	gi|336472716|gb|EGO60876.1|	hypothetical protein NEUTE1DRAFT_76432 [Neurospora tetrasperma FGSC 2508]
NCU01204	449.241	972.787	368.577	621.978	461.84	946.562	2.04954	1.02771	0.657092	GO:0001411//hyphal tip;GO:0032168//hyphal septin ring	-	GO:0030010//establishment of cell polarity;GO:0030010//establishment of cell polarity	-	gi|85103663|ref|XP_961570.1|	hypothetical protein NCU01204 [Neurospora crassa OR74A]
NCU01205	6.63628	15.5803	2.96675	12.3471	4.17727	7.40898	1.77364	2.1029	1.66651	-	-	-	-	gi|336472714|gb|EGO60874.1|	hypothetical protein NEUTE1DRAFT_76427 [Neurospora tetrasperma FGSC 2508]
NCU01206	0.505182	1.63183	1.37969	1.73697	0.333891	1.49148	4.46696	1.0941	1.1646	-	GO:0042054//histone methyltransferase activity	-	ko00310//Lysine degradation	gi|74697791|sp|Q8X0S9.1|SET1_NEUCR	hypothetical protein NCU01115 [Neurospora crassa OR74A]
NCU01207	28.6596	43.8244	34.5717	51.4221	34.5684	45.1846	1.30711	0.969898	1.13805	GO:0000221//vacuolar proton-transporting V-type ATPase, V1 domain;GO:0000324//fungal-type vacuole;GO:0005739//mitochondrion;GO:0005774//vacuolar membrane;GO:0016471//vacuolar proton-transporting V-type ATPase complex	GO:0004520//endodeoxyribonuclease activity;GO:0046961//proton-transporting ATPase activity, rotational mechanism	GO:0006314//intron homing;GO:0007035//vacuolar acidification;GO:0019538//protein metabolic process;GO:0030416//methylamine metabolic process	ko04721//Synaptic vesicle cycle	gi|85103674|ref|XP_961573.1|	vacuolar ATP synthase catalytic subunit A [Neurospora crassa OR74A]
NCU01208	17.3055	37.0704	35.1515	40.0282	21.3505	32.7589	1.53434	1.13161	1.2219	-	-	-	-	gi|336472711|gb|EGO60871.1|	hypothetical protein NEUTE1DRAFT_76418 [Neurospora tetrasperma FGSC 2508]
NCU01209	0.446422	5.69219	1.33351	19.3611	2.21291	23.6464	10.6857	0.240721	0.818775	-	-	-	-	gi|336472710|gb|EGO60870.1|	hypothetical protein NEUTE1DRAFT_127651 [Neurospora tetrasperma FGSC 2508]
NCU01210	2.04535	6.83039	2.9925	12.2156	3.3796	13.8279	4.09158	0.493957	0.883402	-	-	-	-	gi|336472709|gb|EGO60869.1|	hypothetical protein NEUTE1DRAFT_127650 [Neurospora tetrasperma FGSC 2508]
NCU01211	35.7941	40.0553	70.3782	41.7789	24.456	65.1135	2.66248	0.615161	0.641631	-	-	-	-	gi|336472708|gb|EGO60868.1|	hypothetical protein NEUTE1DRAFT_127649 [Neurospora tetrasperma FGSC 2508]
NCU01212	7.8024	209.394	7.61033	433.325	2.45565	997.396	406.164	0.209941	0.434457	-	-	-	-	gi|336472707|gb|EGO60867.1|	hypothetical protein NEUTE1DRAFT_57728 [Neurospora tetrasperma FGSC 2508]
NCU01213	208.432	192.749	77.1312	293.62	196.863	569.834	2.89457	0.338254	0.515274	GO:0005739//mitochondrion	-	-	-	gi|14285772|sp|Q9Y783.1|SODM_NEUCR	hypothetical protein NCU01236 [Neurospora crassa OR74A]
NCU01214	8.23313	13.8513	5.70915	27.4769	13.6038	38.5756	2.83564	0.359068	0.712288	-	-	-	-	gi|336472705|gb|EGO60865.1|	hypothetical protein NEUTE1DRAFT_119978 [Neurospora tetrasperma FGSC 2508]
NCU01215	33.0875	71.5557	40.2819	48.2892	26.7998	84.926	3.16891	0.842565	0.568603	-	-	-	-	gi|336472704|gb|EGO60864.1|	hypothetical protein NEUTE1DRAFT_57720 [Neurospora tetrasperma FGSC 2508]
NCU01216	2.1569	2.44462	0.920415	2.24729	1.38597	1.56077	1.12612	1.56629	1.43986	-	-	-	ko04111//Cell cycle - yeast	gi|336472702|gb|EGO60862.1|	hypothetical protein NEUTE1DRAFT_98020 [Neurospora tetrasperma FGSC 2508]
NCU01218	166.609	221.963	140.58	224.514	122.253	134.825	1.10283	1.64631	1.66523	-	-	-	-	gi|336472700|gb|EGO60860.1|	hypothetical protein NEUTE1DRAFT_127643 [Neurospora tetrasperma FGSC 2508]
NCU01219	461.086	1941.29	538.372	1315.23	550.496	691.861	1.2568	2.80589	1.901	-	-	-	-	gi|380091011|emb|CCC11217.1|	unnamed protein product [Sordaria macrospora k-hell]
NCU01220	50.0255	67.9279	91.7659	60.414	56.537	78.698	1.39197	0.863146	0.767669	-	-	-	-	gi|336472698|gb|EGO60858.1|	hypothetical protein NEUTE1DRAFT_144199 [Neurospora tetrasperma FGSC 2508]
NCU01221	612.585	699.778	618.154	686.298	579.53	600.201	1.03567	1.16591	1.14345	GO:0022625//cytosolic large ribosomal subunit	GO:0003723//RNA binding;GO:0003735//structural constituent of ribosome	GO:0006412//translation	ko03010//Ribosome	gi|85103730|ref|XP_961587.1|	60S ribosomal protein L16 [Neurospora crassa OR74A]
NCU01223	51.2845	13.5081	61.6468	32.1731	58.0839	21.3253	0.367147	0.633428	1.50868	-	-	-	-	gi|336266624|ref|XP_003348079.1|	hypothetical protein SMAC_03925 [Sordaria macrospora k-hell]
NCU01224	87.3349	138.488	129.997	127.849	75.6433	186.689	2.46802	0.741807	0.684822	GO:0005634//nucleus;GO:0008540//proteasome regulatory particle, base subcomplex	GO:0004175//endopeptidase activity;GO:0016887//ATPase activity	GO:0006511//ubiquitin-dependent protein catabolic process	ko03050//Proteasome	gi|164426106|ref|XP_961590.2|	26S protease regulatory subunit 4 [Neurospora crassa OR74A]
NCU01225	18.7251	56.967	27.7567	51.5985	23.8836	54.3418	2.27528	1.04831	0.949516	-	-	GO:0030448//hyphal growth	ko04120//Ubiquitin mediated proteolysis	gi|336472695|gb|EGO60855.1|	hypothetical protein NEUTE1DRAFT_57702 [Neurospora tetrasperma FGSC 2508]
NCU01227	176.12	221.899	216.096	200.31	112.553	201.185	1.78747	1.10296	0.99565	GO:0005739//mitochondrion;GO:0042645//mitochondrial nucleoid;GO:0005739//mitochondrion	GO:0004775//succinate-CoA ligase (ADP-forming) activity	GO:0006099//tricarboxylic acid cycle;GO:0006104//succinyl-CoA metabolic process	ko00640//Propanoate metabolism	gi|85103754|ref|XP_961593.1|	succinyl-CoA ligase alpha-chain, mitochondrial precursor [Neurospora crassa OR74A]
NCU01229	16.2472	51.6795	16.8484	53.1052	15.0105	51.7297	3.44623	0.999029	1.02659	GO:0005634//nucleus;GO:0005737//cytoplasm;GO:0008023//transcription elongation factor complex	-	GO:0006357//regulation of transcription from RNA polymerase II promoter;GO:0006400//tRNA modification	-	gi|85103762|ref|XP_961595.1|	hypothetical protein NCU01229 [Neurospora crassa OR74A]
NCU01230	8.6825	44.9542	8.75747	70.5206	7.24564	81.1052	11.1937	0.55427	0.869495	-	-	-	-	gi|336472692|gb|EGO60852.1|	hypothetical protein NEUTE1DRAFT_127636 [Neurospora tetrasperma FGSC 2508]
NCU01231	2.68368	466.517	0.763472	652.027	1.97081	45.4418	23.0574	10.2663	14.3486	-	-	-	-	gi|336472691|gb|EGO60851.1|	hypothetical protein NEUTE1DRAFT_57688 [Neurospora tetrasperma FGSC 2508]
NCU01233	195.292	11.249	76.3209	12.8478	88.7885	2.08928	0.0235309	5.38414	6.14942	-	-	-	-	gi|336472690|gb|EGO60850.1|	hypothetical protein NEUTE1DRAFT_76366 [Neurospora tetrasperma FGSC 2508]
NCU01234	11.0203	19.2285	16.5831	17.2232	14.0562	19.6423	1.39742	0.978934	0.87684	GO:0005730//nucleolus	GO:0004004//ATP-dependent RNA helicase activity	GO:0006364//rRNA processing	ko03015//mRNA surveillance pathway	gi|85103782|ref|XP_961600.1|	eukaryotic initiation factor 4A-12 [Neurospora crassa OR74A]
NCU01235	76.5945	90.1203	68.9578	81.386	54.2765	85.3681	1.57284	1.05567	0.953354	-	-	-	ko03040//Spliceosome	gi|336472688|gb|EGO60848.1|	hypothetical protein NEUTE1DRAFT_144189 [Neurospora tetrasperma FGSC 2508]
NCU01236	13.2741	19.3784	12.5603	26.834	13.3507	22.8023	1.70795	0.849844	1.17681	-	-	-	ko03460//Fanconi anemia pathway	gi|85103789|ref|XP_961602.1|	hypothetical protein NCU01236 [Neurospora crassa OR74A]
NCU01238	22.964	17.6993	49.54	21.1884	41.8897	20.2312	0.482964	0.874852	1.04731	-	-	-	-	gi|336472685|gb|EGO60845.1|	hypothetical protein NEUTE1DRAFT_127630 [Neurospora tetrasperma FGSC 2508]
NCU01240	20.1322	60.1985	19.2034	50.157	17.7413	43.6011	2.4576	1.38067	1.15036	-	-	-	-	gi|336472684|gb|EGO60844.1|	hypothetical protein NEUTE1DRAFT_57673 [Neurospora tetrasperma FGSC 2508]
NCU01241	12.0076	46.421	21.7595	30.2059	11.0527	19.7107	1.78334	2.35512	1.53246	GO:0031966//mitochondrial membrane	-	-	-	gi|336472683|gb|EGO60843.1|	hypothetical protein NEUTE1DRAFT_57670 [Neurospora tetrasperma FGSC 2508]
NCU01242	2.48945	8.01114	3.79401	8.754	3.52577	4.16897	1.18243	1.92161	2.0998	-	-	GO:0009416//response to light stimulus	ko04113//Meiosis - yeast	gi|336472682|gb|EGO60842.1|	hypothetical protein NEUTE1DRAFT_119955 [Neurospora tetrasperma FGSC 2508]
NCU01243	34.2151	87.4167	59.2227	106.647	45.7359	85.9596	1.87948	1.01695	1.24066	-	-	GO:0009416//response to light stimulus	-	gi|336472681|gb|EGO60841.1|	hypothetical protein NEUTE1DRAFT_57664 [Neurospora tetrasperma FGSC 2508]
NCU01244	0	14.8959	2.71922	6.22431	0	19.3664	#DIV/0!	0.769162	0.321398	-	-	-	-	gi|336266662|ref|XP_003348098.1|	hypothetical protein SMAC_03944 [Sordaria macrospora k-hell]
NCU01245	2.47432	26.9603	6.14322	27.948	4.21228	26.5639	6.30629	1.01492	1.05211	-	-	-	-	gi|336472679|gb|EGO60839.1|	hypothetical protein NEUTE1DRAFT_57663 [Neurospora tetrasperma FGSC 2508]
NCU01246	24.2423	47.486	18.8907	22.5128	18.5768	19.2201	1.03463	2.47064	1.17132	-	-	-	-	gi|336266666|ref|XP_003348100.1|	hypothetical protein SMAC_03946 [Sordaria macrospora k-hell]
NCU01247	19.5588	33.7432	33.1386	27.6314	14.5403	19.9955	1.37519	1.68753	1.38188	-	-	-	-	gi|336472678|gb|EGO60838.1|	hypothetical protein NEUTE1DRAFT_144181 [Neurospora tetrasperma FGSC 2508]
NCU01248	3.77009	7.64211	4.08391	5.77883	4.63215	5.41423	1.16884	1.41149	1.06734	-	-	-	-	gi|336472677|gb|EGO60837.1|	hypothetical protein NEUTE1DRAFT_119948 [Neurospora tetrasperma FGSC 2508]
NCU01249	39.6845	129.508	77.7518	133.211	54.1681	201.514	3.72016	0.642676	0.661052	GO:0005634//nucleus;GO:0005635//nuclear envelope	GO:0030674//protein binding, bridging	GO:0000087//M phase of mitotic cell cycle;GO:0006606//protein import into nucleus;GO:0006607//NLS-bearing substrate import into nucleus;GO:0006950//response to stress;GO:0007346//regulation of mitotic cell cycle;GO:0030261//chromosome condensation	-	gi|85098694|ref|XP_960652.1|	importin alpha subunit [Neurospora crassa OR74A]
NCU01250	35.037	62.4177	72.2117	74.564	36.5422	48.5489	1.32857	1.28567	1.53585	-	-	-	ko04142//Lysosome	gi|336472675|gb|EGO60835.1|	hypothetical protein NEUTE1DRAFT_57651, partial [Neurospora tetrasperma FGSC 2508]
NCU01251	3.69184	0	0	0	4.06676	1.60288	0.394143	0	0	-	-	-	-	gi|336472674|gb|EGO60834.1|	hypothetical protein NEUTE1DRAFT_97986 [Neurospora tetrasperma FGSC 2508]
NCU01252	23.3333	22.3732	30.2693	32.3824	29.1984	31.1212	1.06585	0.718905	1.04053	-	-	-	-	gi|336472673|gb|EGO60833.1|	hypothetical protein NEUTE1DRAFT_57649 [Neurospora tetrasperma FGSC 2508]
NCU01253	37.6473	38.0023	29.7572	33.4304	33.9304	22.6605	0.667854	1.67703	1.47527	-	-	-	-	gi|336472672|gb|EGO60832.1|	hypothetical protein NEUTE1DRAFT_76327 [Neurospora tetrasperma FGSC 2508]
NCU01254	31.2736	68.2907	50.0252	50.047	30.3239	39.6772	1.30845	1.72116	1.26136	-	-	-	-	gi|336472671|gb|EGO60831.1|	hypothetical protein NEUTE1DRAFT_76326 [Neurospora tetrasperma FGSC 2508]
NCU01255	11.2581	15.1437	17.105	16.6282	8.7219	15.0398	1.72438	1.0069	1.10561	GO:0031966//mitochondrial membrane	-	-	-	gi|336472670|gb|EGO60830.1|	hypothetical protein NEUTE1DRAFT_144173 [Neurospora tetrasperma FGSC 2508]
NCU01256	37.8628	44.1907	43.0859	46.4941	34.0946	34.9652	1.02554	1.26385	1.32972	GO:0005737//cytoplasm	GO:0008233//peptidase activity;GO:0008242//omega peptidase activity	GO:0006751//glutathione catabolic process	-	gi|336472669|gb|EGO60829.1|	hypothetical protein NEUTE1DRAFT_119938 [Neurospora tetrasperma FGSC 2508]
NCU01257	4.43021	27.6792	5.86056	25.7912	1.22003	18.2729	14.9774	1.51477	1.41144	-	-	-	-	gi|336266688|ref|XP_003348111.1|	hypothetical protein SMAC_03957 [Sordaria macrospora k-hell]
NCU01258	48.3903	84.9219	17.9851	76.2373	30.0913	88.7826	2.95044	0.956516	0.858697	-	-	GO:0009416//response to light stimulus	ko00910//Nitrogen metabolism	gi|74629475|sp|Q871Z4.1|CYNS_NEUCR	hypothetical protein NEUTE1DRAFT_119938 [Neurospora tetrasperma FGSC 2508]
NCU01259	11.0812	62.8981	16.4741	67.0389	8.26893	48.7319	5.89338	1.2907	1.37567	-	-	-	-	gi|85099366|ref|XP_960776.1|	hypothetical protein NCU01259 [Neurospora crassa OR74A]
NCU01260	0.352708	1.02795	0.731054	1.33871	1.27659	1.00632	0.788286	1.0215	1.33031	-	-	-	-	gi|336472664|gb|EGO60824.1|	hypothetical protein NEUTE1DRAFT_144168 [Neurospora tetrasperma FGSC 2508]
NCU01261	0	0	0	0	0	3.36606	#DIV/0!	0	0	-	-	-	-	gi|336472663|gb|EGO60823.1|	hypothetical protein NEUTE1DRAFT_37150, partial [Neurospora tetrasperma FGSC 2508]
NCU01262	0	0	1.02321	6.55798	0	0	#DIV/0!	#DIV/0!	#DIV/0!	-	-	-	-	gi|336472661|gb|EGO60821.1|	hypothetical protein NEUTE1DRAFT_36127 [Neurospora tetrasperma FGSC 2508]
NCU01264	0	0	0	0	0	0	#DIV/0!	#DIV/0!	#DIV/0!	-	-	-	-	gi|336472656|gb|EGO60816.1|	hypothetical protein NEUTE1DRAFT_97972 [Neurospora tetrasperma FGSC 2508]
NCU01266	1.81236	3.46632	20.237	37.0581	3.49371	41.9664	12.012	0.0825976	0.883041	-	-	-	ko04722//Neurotrophin signaling pathway	gi|336472654|gb|EGO60814.1|	hypothetical protein NEUTE1DRAFT_127609 [Neurospora tetrasperma FGSC 2508]
NCU01267	13.0077	30.531	35.7901	55.0711	6.6297	34.5597	5.21286	0.883428	1.59351	-	-	-	-	gi|164426350|ref|XP_960745.2|	palmitoyltransferase PFA3 [Neurospora crassa OR74A]
NCU01268	1.48144	1.57411	0.316087	1.44705	0	1.60799	#DIV/0!	0.978934	0.899915	-	-	-	ko04120//Ubiquitin mediated proteolysis	gi|336472652|gb|EGO60812.1|	hypothetical protein NEUTE1DRAFT_144164 [Neurospora tetrasperma FGSC 2508]
NCU01269	13.8074	28.1024	14.9375	43.3099	11.3536	23.3035	2.05252	1.20593	1.85852	-	-	-	ko04914//Progesterone-mediated oocyte maturation	gi|336472651|gb|EGO60811.1|	hypothetical protein NEUTE1DRAFT_119929 [Neurospora tetrasperma FGSC 2508]
NCU01270	3.01703	27.9777	7.72475	27.6483	6.64685	84.5484	12.7201	0.330907	0.327011	-	-	-	-	gi|336472650|gb|EGO60810.1|	hypothetical protein NEUTE1DRAFT_57614 [Neurospora tetrasperma FGSC 2508]
NCU01271	43.5587	139.59	72.0823	184.253	34.4661	255.71	7.41916	0.545892	0.720557	GO:0005829//cytosol	GO:0004586//ornithine decarboxylase activity;GO:0004586//ornithine decarboxylase activity	GO:0008295//spermidine biosynthetic process;GO:0009446//putrescine biosynthetic process;GO:0009847//spore germination;GO:0000280//nuclear division;GO:0071897//DNA biosynthetic process	ko00480//Glutathione metabolism	gi|85099297|ref|XP_960749.1|	ornithine decarboxylase [Neurospora crassa OR74A]
NCU01272	72.8983	51.6229	127.469	47.8147	88.9006	42.9646	0.483288	1.20152	1.11289	GO:0005739//mitochondrion;GO:0005758//mitochondrial intermembrane space;GO:0005739//mitochondrion	GO:0004222//metalloendopeptidase activity	GO:0006508//proteolysis	-	gi|85099301|ref|XP_960750.1|	hypothetical protein NCU01272 [Neurospora crassa OR74A]
NCU01273	25.1038	41.2197	23.6226	41.9165	17.4901	39.871	2.27964	1.03383	1.0513	-	-	-	-	gi|336266712|ref|XP_003348123.1|	hypothetical protein SMAC_03969 [Sordaria macrospora k-hell]
NCU01274	17.0409	37.9758	25.1568	37.7896	20.5472	42.1924	2.05344	0.900062	0.89565	-	-	-	-	gi|336472646|gb|EGO60806.1|	hypothetical protein NEUTE1DRAFT_144158 [Neurospora tetrasperma FGSC 2508]
NCU01275	14.6964	214.818	8.18006	202.471	12.3176	95.7107	7.77025	2.24445	2.11545	-	-	-	-	gi|336472645|gb|EGO60805.1|	hypothetical protein NEUTE1DRAFT_76281 [Neurospora tetrasperma FGSC 2508]
NCU01276	41.4027	59.0021	27.0213	34.7323	24.8157	78.2476	3.15314	0.754044	0.443877	-	-	-	-	gi|336472644|gb|EGO60804.1|	hypothetical protein NEUTE1DRAFT_76279 [Neurospora tetrasperma FGSC 2508]
NCU01277	9.7608	20.8614	22.3732	22.6642	7.37283	25.1849	3.41591	0.828329	0.899915	-	-	-	-	gi|336472643|gb|EGO60803.1|	hypothetical protein NEUTE1DRAFT_57596 [Neurospora tetrasperma FGSC 2508]
NCU01278	8.28623	18.4593	9.02285	16.9693	5.50811	21.3377	3.87386	0.865104	0.795273	-	-	-	-	gi|336472641|gb|EGO60801.1|	hypothetical protein NEUTE1DRAFT_144153 [Neurospora tetrasperma FGSC 2508]
NCU01279	26.4074	37.7776	38.2958	38.9224	39.7316	26.2863	0.661597	1.43716	1.48071	-	-	-	-	gi|85099608|ref|XP_960816.1|	hypothetical protein NCU01279 [Neurospora crassa OR74A]
NCU01281	7.11998	10.0872	7.42697	14.8367	6.97158	15.1129	2.16779	0.667455	0.981725	-	-	-	-	gi|336266728|ref|XP_003348131.1|	hypothetical protein SMAC_12103 [Sordaria macrospora k-hell]
NCU01282	105.629	131.23	78.0142	132.542	94.5388	88.1936	0.932883	1.48798	1.50286	-	-	-	-	gi|85099620|ref|XP_960819.1|	vacuolar sorting protein 32 [Neurospora crassa OR74A]
NCU01283	50.1093	49.8455	113.32	45.0529	65.2258	60.6033	0.92913	0.822489	0.743408	-	-	-	-	gi|336472636|gb|EGO60796.1|	hypothetical protein NEUTE1DRAFT_134797 [Neurospora tetrasperma FGSC 2508]
NCU01284	14.3083	31.5713	16.8883	32.5913	14.42	35.6873	2.47485	0.884666	0.913247	-	-	-	-	gi|336266734|ref|XP_003348134.1|	hypothetical protein SMAC_03979 [Sordaria macrospora k-hell]
NCU01285	50.1114	56.5512	85.6836	70.8905	43.3989	60.619	1.39679	0.932895	1.16944	-	-	-	-	gi|336472635|gb|EGO60795.1|	hypothetical protein NEUTE1DRAFT_115877 [Neurospora tetrasperma FGSC 2508]
NCU01288	13.9438	9.74706	15.8875	13.9382	14.1903	13.3372	0.93988	0.730817	1.04506	-	-	-	-	gi|336472633|gb|EGO60793.1|	hypothetical protein NEUTE1DRAFT_127589 [Neurospora tetrasperma FGSC 2508]
NCU01289	47.0398	20.3104	39.1907	9.04373	43.3864	17.3436	0.399747	1.17106	0.521446	-	-	-	-	gi|336472632|gb|EGO60792.1|	hypothetical protein NEUTE1DRAFT_34675, partial [Neurospora tetrasperma FGSC 2508]
NCU01290	9.9127	32.6774	14.0314	32.4958	2.92959	39.8888	13.6159	0.819213	0.814659	GO:0031429//box H/ACA snoRNP complex	GO:0004730//pseudouridylate synthase activity;GO:0009982//pseudouridine synthase activity	GO:0006364//rRNA processing;GO:0031118//rRNA pseudouridine synthesis;GO:0031120//snRNA pseudouridine synthesis	ko03008//Ribosome biogenesis in eukaryotes	gi|85099653|ref|XP_960827.1|	centromere/microtubule-binding protein CBF5 [Neurospora crassa OR74A]
NCU01291	157.502	198.259	209.367	195.406	178.964	104.167	0.582055	1.90329	1.8759	-	-	-	-	gi|336472630|gb|EGO60790.1|	hypothetical protein NEUTE1DRAFT_76240 [Neurospora tetrasperma FGSC 2508]
NCU01292	29.9875	65.9029	13.1087	506.385	53.9804	59.0648	1.09419	1.11577	8.57338	-	-	-	-	gi|336472628|gb|EGO60788.1|	hypothetical protein NEUTE1DRAFT_115875 [Neurospora tetrasperma FGSC 2508]
NCU01294	30.7136	14.9528	111.524	24.546	57.208	21.4571	0.375072	0.696868	1.14396	-	-	-	-	gi|336472627|gb|EGO60787.1|	hypothetical protein NEUTE1DRAFT_107373 [Neurospora tetrasperma FGSC 2508]
NCU01296	531.625	176.055	448.049	123.763	447.75	175.997	0.393069	1.00033	0.703212	-	-	-	-	gi|336472624|gb|EGO60784.1|	hypothetical protein NEUTE1DRAFT_35385 [Neurospora tetrasperma FGSC 2508]
NCU01297	35.8075	105.119	189.708	212.381	117.038	135.926	1.16138	0.773358	1.56248	-	-	-	-	gi|336472623|gb|EGO60783.1|	hypothetical protein NEUTE1DRAFT_115872 [Neurospora tetrasperma FGSC 2508]
NCU01298	1.07182	4.09995	1.37214	8.79435	2.95168	6.51495	2.2072	0.629315	1.34987	-	-	-	-	gi|336472622|gb|EGO60782.1|	hypothetical protein NEUTE1DRAFT_144135 [Neurospora tetrasperma FGSC 2508]
NCU01299	88.7499	32.0843	51.3669	34.2774	93.2679	16.8303	0.180451	1.90635	2.03665	-	-	-	-	gi|85102769|ref|XP_961385.1|	hypothetical protein NCU01299 [Neurospora crassa OR74A]
NCU01300	55.1127	63.1809	44.8789	55.3152	29.5194	62.3452	2.11201	1.0134	0.88724	-	-	-	ko00340//Histidine metabolism	gi|85102774|ref|XP_961386.1|	imidazoleglycerol-phosphate dehydratase [Neurospora crassa OR74A]
NCU01301	4.98398	28.7149	6.14413	27.6952	5.49012	28.3711	5.16765	1.01212	0.976179	-	-	-	-	gi|85102779|ref|XP_961387.1|	hypothetical protein NCU01301 [Neurospora crassa OR74A]
NCU01302	12.2527	8.58809	13.3925	33.0912	10.4187	9.33287	0.89578	0.920198	3.54566	-	-	-	-	gi|336472618|gb|EGO60778.1|	hypothetical protein NEUTE1DRAFT_127575 [Neurospora tetrasperma FGSC 2508]
NCU01303	7.01328	8.99662	8.16212	11.459	5.89947	7.08644	1.2012	1.26955	1.61703	-	-	-	-	gi|336472617|gb|EGO60777.1|	hypothetical protein NEUTE1DRAFT_144130 [Neurospora tetrasperma FGSC 2508]
NCU01304	8.2778	16.9906	12.4064	18.6956	3.78081	16.5673	4.38194	1.02555	1.12846	-	-	-	-	gi|336472616|gb|EGO60776.1|	hypothetical protein NEUTE1DRAFT_119892 [Neurospora tetrasperma FGSC 2508]
NCU01305	7.20211	5.58194	9.76243	9.10404	11.6669	9.38081	0.804052	0.595038	0.970496	-	-	-	-	gi|336472615|gb|EGO60775.1|	hypothetical protein NEUTE1DRAFT_76205 [Neurospora tetrasperma FGSC 2508]
NCU01306	15.1686	31.6031	19.2918	25.7982	25.2274	30.7336	1.21826	1.02829	0.839416	-	-	-	-	gi|336472614|gb|EGO60774.1|	hypothetical protein NEUTE1DRAFT_144127 [Neurospora tetrasperma FGSC 2508]
NCU01307	97.6422	186.518	66.9479	133.312	46.5279	176.718	3.79811	1.05545	0.754376	-	-	-	-	gi|336472613|gb|EGO60773.1|	hypothetical protein NEUTE1DRAFT_127570 [Neurospora tetrasperma FGSC 2508]
NCU01308	0.80759	1.37298	0	0.631076	0	2.10379	#DIV/0!	0.652623	0.299972	-	-	-	-	gi|350294155|gb|EGZ75240.1|	hypothetical protein NEUTE2DRAFT_126184 [Neurospora tetrasperma FGSC 2509]
NCU01309	38.0478	95.5654	40.7279	49.5529	23.6789	83.4359	3.52364	1.14537	0.593903	-	-	-	-	gi|336472610|gb|EGO60770.1|	hypothetical protein NEUTE1DRAFT_76201 [Neurospora tetrasperma FGSC 2508]
NCU01310	7.91271	26.4971	14.9389	28.293	10.8293	32.4807	2.99933	0.815778	0.871071	-	-	-	-	gi|336472609|gb|EGO60769.1|	hypothetical protein NEUTE1DRAFT_57515 [Neurospora tetrasperma FGSC 2508]
NCU01311	0.427024	5.20286	0.242965	9.89947	0.156797	4.32602	27.59	1.20269	2.28835	-	-	-	-	gi|350294158|gb|EGZ75243.1|	hypothetical protein NEUTE2DRAFT_83401, partial [Neurospora tetrasperma FGSC 2509]
NCU01312	98.4437	67.3827	71.445	92.6412	47.6522	76.5485	1.6064	0.880262	1.21023	-	-	-	-	gi|85102824|ref|XP_961398.1|	hypothetical protein NCU01312 [Neurospora crassa OR74A]
NCU01313	0	0	0	2.90026	0	1.07427	#DIV/0!	0	2.69974	-	-	-	-	gi|336472606|gb|EGO60766.1|	hypothetical protein NEUTE1DRAFT_97922 [Neurospora tetrasperma FGSC 2508]
NCU01314	6.56492	3.98607	0.800414	10.2601	3.09926	4.88621	1.57657	0.815778	2.0998	-	-	-	-	gi|336472605|gb|EGO60765.1|	hypothetical protein NEUTE1DRAFT_97921 [Neurospora tetrasperma FGSC 2508]
NCU01315	4.98599	9.37207	13.8448	22.4992	6.65268	10.8543	1.63157	0.863442	2.07284	-	-	-	ko00514//Other types of O-glycan biosynthesis	gi|336472604|gb|EGO60764.1|	hypothetical protein NEUTE1DRAFT_57508 [Neurospora tetrasperma FGSC 2508]
NCU01317	882.841	996.423	727.143	822.967	808.34	726.616	0.898898	1.37132	1.1326	GO:0022625//cytosolic large ribosomal subunit	GO:0003735//structural constituent of ribosome	GO:0000027//ribosomal large subunit assembly;GO:0006412//translation	ko03010//Ribosome	gi|85102845|ref|XP_961403.1|	60S ribosomal protein L12 [Neurospora crassa OR74A]
NCU01318	5.8673	9.46342	8.34585	8.58198	6.29742	11.8879	1.88774	0.796056	0.721909	GO:0005737//cytoplasm;GO:0030127//COPII vesicle coat	GO:0005096//GTPase activator activity	GO:0030433//ER-associated protein catabolic process	ko04141//Protein processing in endoplasmic reticulum	gi|74638434|sp|Q9C284.1|SEC23_NEUCR	60S ribosomal protein L12 [Neurospora crassa OR74A]
NCU01319	29.3537	43.8647	44.5195	52.1581	20.5953	34.2559	1.66328	1.2805	1.5226	-	-	-	-	gi|350294164|gb|EGZ75249.1|	hypothetical protein NEUTE2DRAFT_83415 [Neurospora tetrasperma FGSC 2509]
NCU01320	113.674	80.1522	78.6858	97.0151	69.2448	67.776	0.978789	1.1826	1.43141	-	-	-	ko00982//Drug metabolism - cytochrome P450	gi|336472600|gb|EGO60760.1|	hypothetical protein NEUTE1DRAFT_115862 [Neurospora tetrasperma FGSC 2508]
NCU01321	9.25715	8.85263	5.76086	9.94651	7.0106	6.02876	0.859949	1.4684	1.64984	-	-	-	-	gi|336472599|gb|EGO60759.1|	hypothetical protein NEUTE1DRAFT_76176 [Neurospora tetrasperma FGSC 2508]
NCU01322	18.3966	20.9437	18.7849	23.8739	10.1324	29.9522	2.95607	0.699239	0.797067	-	-	-	-	gi|336472598|gb|EGO60758.1|	hypothetical protein NEUTE1DRAFT_144116 [Neurospora tetrasperma FGSC 2508]
NCU01323	0.736031	1.64236	1.0993	2.37253	0.304042	0.878796	2.89038	1.86887	2.69974	-	-	-	ko04114//Oocyte meiosis	gi|336472597|gb|EGO60757.1|	hypothetical protein NEUTE1DRAFT_57489 [Neurospora tetrasperma FGSC 2508]
NCU01324	27.7081	27.1635	25.3738	19.9135	16.7091	62.1696	3.72071	0.436925	0.320309	-	-	-	-	gi|336472596|gb|EGO60756.1|	hypothetical protein NEUTE1DRAFT_144114 [Neurospora tetrasperma FGSC 2508]
NCU01325	0.877682	2.23821	1.1236	1.71462	0.966814	4.57276	4.72972	0.489467	0.374964	-	-	-	-	gi|336472595|gb|EGO60755.1|	hypothetical protein NEUTE1DRAFT_107346 [Neurospora tetrasperma FGSC 2508]
NCU01326	0	0	0	0	0	0	#DIV/0!	#DIV/0!	#DIV/0!	-	-	-	-	gi|336472594|gb|EGO60754.1|	hypothetical protein NEUTE1DRAFT_37285 [Neurospora tetrasperma FGSC 2508]
NCU01327	40.5	65.9029	43.1241	75.6537	32.2913	70.6704	2.18853	0.932539	1.07051	-	-	-	-	gi|336472593|gb|EGO60753.1|	hypothetical protein NEUTE1DRAFT_119876 [Neurospora tetrasperma FGSC 2508]
NCU01328	43.7613	102.973	119.541	169.917	70.0562	256.136	3.65615	0.402026	0.663387	-	GO:0004802//transketolase activity	GO:0006098//pentose-phosphate shunt	ko01051//Biosynthesis of ansamycins	gi|336472592|gb|EGO60752.1|	hypothetical protein NEUTE1DRAFT_115859 [Neurospora tetrasperma FGSC 2508]
NCU01329	2.616	22.6415	6.08904	19.8847	1.83378	21.4767	11.7117	1.05424	0.925874	-	-	-	-	gi|336472591|gb|EGO60751.1|	hypothetical protein NEUTE1DRAFT_34580, partial [Neurospora tetrasperma FGSC 2508]
NCU01330	24.1319	16.7037	31.58	13.0206	23.6712	14.6683	0.619669	1.13876	0.887671	-	-	-	-	gi|336472590|gb|EGO60750.1|	hypothetical protein NEUTE1DRAFT_57478 [Neurospora tetrasperma FGSC 2508]
NCU01331	140.633	243.688	113.1	159.912	57.5966	173	3.00364	1.4086	0.924347	GO:0005730//nucleolus;GO:0031428//box C/D snoRNP complex;GO:0032040//small-subunit processome;GO:0046540//U4/U6 x U5 tri-snRNP complex	GO:0003723//RNA binding	GO:0000375//RNA splicing, via transesterification reactions;GO:0000398//mRNA splicing, via spliceosome	ko03008//Ribosome biogenesis in eukaryotes	gi|85102905|ref|XP_961417.1|	NHP2/L7aE family protein [Neurospora crassa OR74A]
NCU01332	194.598	270.06	227.101	236.499	174.686	242.263	1.38685	1.11474	0.976208	GO:0000220//vacuolar proton-transporting V-type ATPase, V0 domain;GO:0016471//vacuolar proton-transporting V-type ATPase complex	GO:0046961//proton-transporting ATPase activity, rotational mechanism	GO:0046677//response to antibiotic	ko04721//Synaptic vesicle cycle	gi|164426306|ref|XP_961418.2|	vacuolar ATP synthase 16 kDa proteolipid subunit [Neurospora crassa OR74A]
NCU01333	3.97583	8.61808	6.61676	6.36901	3.94163	3.10713	0.788286	2.77365	2.04981	-	-	-	ko00100//Steroid biosynthesis	gi|336472587|gb|EGO60747.1|	Delta(24(24(1)))-sterol reductase [Neurospora tetrasperma FGSC 2508]
NCU01334	0.851963	1.81052	1.81779	3.32875	2.34621	2.95917	1.26126	0.611834	1.12489	-	-	-	-	gi|336472586|gb|EGO60746.1|	hypothetical protein NEUTE1DRAFT_119869 [Neurospora tetrasperma FGSC 2508]
NCU01335	7.18144	9.84606	11.3355	14.4821	12.0788	15.9586	1.32121	0.616975	0.907477	-	-	GO:0000909//sporocarp development involved in sexual reproduction;GO:0030437//ascospore formation	-	gi|336472585|gb|EGO60745.1|	hypothetical protein NEUTE1DRAFT_57465 [Neurospora tetrasperma FGSC 2508]
NCU01336	9.35223	20.2202	12.6667	24.6252	8.51033	15.8887	1.86699	1.27261	1.54985	-	-	-	-	gi|336472584|gb|EGO60744.1|	hypothetical protein NEUTE1DRAFT_97901 [Neurospora tetrasperma FGSC 2508]
NCU01337	20.2738	32.3132	32.6833	50.8283	24.8141	43.2779	1.74408	0.746645	1.17446	-	-	-	ko00790//Folate biosynthesis	gi|336266828|ref|XP_003348181.1|	hypothetical protein SMAC_04026 [Sordaria macrospora k-hell]
NCU01338	34.6404	49.0767	33.7877	56.0718	19.5334	34.3768	1.75989	1.42761	1.6311	-	-	-	-	gi|336472582|gb|EGO60742.1|	hypothetical protein NEUTE1DRAFT_144103 [Neurospora tetrasperma FGSC 2508]
NCU01339	9.40374	25.846	4.28038	32.5778	3.45291	19.0532	5.518	1.35652	1.70984	-	-	-	-	gi|336472581|gb|EGO60741.1|	hypothetical protein NEUTE1DRAFT_34784 [Neurospora tetrasperma FGSC 2508]
NCU01340	15.075	54.9191	32.6243	74.0462	12.4544	36.9331	2.96546	1.48699	2.00487	-	-	-	-	gi|336472580|gb|EGO60740.1|	hypothetical protein NEUTE1DRAFT_127545 [Neurospora tetrasperma FGSC 2508]
NCU01341	30.0111	62.4104	34.7608	49.8346	19.4811	44.6739	2.2932	1.39702	1.11552	GO:0005685//U1 snRNP	-	GO:0008380//RNA splicing	ko03040//Spliceosome	gi|336472579|gb|EGO60739.1|	hypothetical protein NEUTE1DRAFT_127544 [Neurospora tetrasperma FGSC 2508]
NCU01342	9.60217	22.673	15.4796	21.2597	7.05153	17.6023	2.49624	1.28807	1.20778	-	-	-	-	gi|166203486|sp|Q9HEK4.2|TMEDA_NEUCR	hypothetical protein NCU01272 [Neurospora crassa OR74A]
NCU01343	35.6213	36.9591	28.1659	40.9346	15.003	23.1985	1.54625	1.59317	1.76454	GO:0005739//mitochondrion	-	-	-	gi|336472577|gb|EGO60737.1|	hypothetical protein NEUTE1DRAFT_115852 [Neurospora tetrasperma FGSC 2508]
NCU01344	5.89101	9.2734	7.63472	14.8332	3.84549	9.66241	2.51266	0.959739	1.53515	-	-	-	-	gi|336472575|gb|EGO60735.1|	hypothetical protein NEUTE1DRAFT_57445 [Neurospora tetrasperma FGSC 2508]
NCU01345	35.1737	31.5811	48.5938	27.314	39.7143	24.625	0.620054	1.28248	1.1092	-	GO:0003700//sequence-specific DNA binding transcription factor activity;GO:0043565//sequence-specific DNA binding	GO:0009416//response to light stimulus;GO:0009847//spore germination;GO:0048315//conidium formation;GO:0070301//cellular response to hydrogen peroxide;GO:0071470//cellular response to osmotic stress;GO:0071475//cellular hyperosmotic salinity response	ko04728//Dopaminergic synapse	gi|336472573|gb|EGO60733.1|	hypothetical protein NEUTE1DRAFT_57442 [Neurospora tetrasperma FGSC 2508]
NCU01346	2.42277	2.05947	1.03387	1.89323	1.3344	3.15568	2.36486	0.652623	0.599943	-	-	-	-	gi|336472572|gb|EGO60732.1|	hypothetical protein NEUTE1DRAFT_35264 [Neurospora tetrasperma FGSC 2508]
NCU01347	58.5996	59.3126	56.4573	48.624	80.8545	30.1634	0.373057	1.96638	1.61202	-	-	-	-	gi|336472571|gb|EGO60731.1|	hypothetical protein NEUTE1DRAFT_144095 [Neurospora tetrasperma FGSC 2508]
NCU01348	184.944	73.9522	28.2854	28.4418	411.363	68.8628	0.167402	1.07391	0.41302	GO:0005783//endoplasmic reticulum	-	GO:0033554//cellular response to stress	ko00330//Arginine and proline metabolism	gi|336472570|gb|EGO60730.1|	hypothetical protein NEUTE1DRAFT_57436 [Neurospora tetrasperma FGSC 2508]
NCU01349	36.3117	1.70579	22.5905	3.43488	45.0518	4.8126	0.106824	0.354442	0.713725	-	-	-	-	gi|336472569|gb|EGO60729.1|	hypothetical protein NEUTE1DRAFT_57434 [Neurospora tetrasperma FGSC 2508]
NCU01350	1.22414	0	0	0	0	0	#DIV/0!	#DIV/0!	#DIV/0!	-	-	-	-	gi|147898588|ref|NP_001085257.1|	Boc homolog precursor [Xenopus laevis]
NCU01351	0.62861	20.8396	0.536494	36.35	0.692448	0.818771	1.18243	25.4523	44.3958	-	-	-	-	gi|336472568|gb|EGO60728.1|	hypothetical protein NEUTE1DRAFT_119856 [Neurospora tetrasperma FGSC 2508]
NCU01353	47.254	302.01	790.32	561.772	228.327	172.893	0.757218	1.7468	3.24925	GO:0030446//hyphal cell wall	-	-	-	gi|336472566|gb|EGO60726.1|	hypothetical protein NEUTE1DRAFT_76114 [Neurospora tetrasperma FGSC 2508]
NCU01356	12.2301	41.5845	8.05731	50.6351	13.4721	56.8255	4.21802	0.731793	0.891063	-	-	-	-	gi|336472564|gb|EGO60724.1|	hypothetical protein NEUTE1DRAFT_144089 [Neurospora tetrasperma FGSC 2508]
NCU01357	9.48311	22.0619	6.81554	23.4013	14.8445	10.4015	0.700699	2.12102	2.24979	-	-	-	-	gi|350294204|gb|EGZ75289.1|	pali-domain-containing protein [Neurospora tetrasperma FGSC 2509]
NCU01358	7.08481	7.48733	5.39291	8.6785	9.06985	9.6437	1.06327	0.776396	0.899915	-	-	-	-	gi|336472561|gb|EGO60721.1|	hypothetical protein NEUTE1DRAFT_107315 [Neurospora tetrasperma FGSC 2508]
NCU01360	153.853	235.777	200.352	217.874	153.564	209.49	1.36418	1.12548	1.04002	GO:0005739//mitochondrion;GO:0042653//mitochondrial respiratory chain complex I, membrane segment	GO:0009055//electron carrier activity	GO:0006116//NADH oxidation	-	gi|85099074|ref|XP_960712.1|	NADH:ubiquinone oxidoreductase 11.5kD subunit [Neurospora crassa OR74A]
NCU01361	9.87789	16.972	14.2599	16.998	10.0707	16.516	1.64	1.02761	1.02918	-	-	-	-	gi|336472559|gb|EGO60719.1|	hypothetical protein NEUTE1DRAFT_144087 [Neurospora tetrasperma FGSC 2508]
NCU01362	20.2855	29.0903	28.9428	37.3906	19.4457	25.1446	1.29307	1.15692	1.48702	-	-	-	-	gi|336472558|gb|EGO60718.1|	hypothetical protein NEUTE1DRAFT_76104 [Neurospora tetrasperma FGSC 2508]
NCU01364	6.52664	19.1657	2.53192	15.9958	3.92152	14.9412	3.81005	1.28274	1.07059	-	-	-	-	gi|336472557|gb|EGO60717.1|	hypothetical protein NEUTE1DRAFT_134725 [Neurospora tetrasperma FGSC 2508]
NCU01365	7.56936	13.2586	7.7326	13.3534	5.30603	10.0583	1.89564	1.31817	1.3276	-	-	-	-	gi|336472556|gb|EGO60716.1|	hypothetical protein NEUTE1DRAFT_119845 [Neurospora tetrasperma FGSC 2508]
NCU01366	8.90236	15.2942	14.7158	20.5768	9.7032	15.135	1.5598	1.01051	1.35955	-	-	-	-	gi|336472554|gb|EGO60714.1|	hypothetical protein NEUTE1DRAFT_127526 [Neurospora tetrasperma FGSC 2508]
NCU01367	7.56827	18.2018	15.5966	22.3581	2.84673	23.0815	8.10809	0.788586	0.968658	-	-	-	-	gi|336472553|gb|EGO60713.1|	hypothetical protein NEUTE1DRAFT_57410 [Neurospora tetrasperma FGSC 2508]
NCU01368	124.014	229.293	155.672	188.537	103.12	223.752	2.16982	1.02476	0.842617	GO:0005634//nucleus;GO:0019774//proteasome core complex, beta-subunit complex	GO:0004175//endopeptidase activity	GO:0006511//ubiquitin-dependent protein catabolic process;GO:0006950//response to stress	ko03050//Proteasome	gi|336472552|gb|EGO60712.1|	hypothetical protein NEUTE1DRAFT_115844 [Neurospora tetrasperma FGSC 2508]
NCU01369	23.7184	25.3094	47.5201	27.8671	25.7565	31.1125	1.20795	0.81348	0.89569	-	GO:0003724//RNA helicase activity	GO:0006413//translational initiation;GO:0008380//RNA splicing	ko04622//RIG-I-like receptor signaling pathway	gi|74625309|sp|Q9P6U9.1|DED1_NEUCR	hypothetical protein NCU01272 [Neurospora crassa OR74A]
NCU01370	0.770152	2.29133	0.821617	1.65501	0	1.50469	#DIV/0!	1.52279	1.0999	-	-	-	-	gi|336472550|gb|EGO60710.1|	hypothetical protein NEUTE1DRAFT_76086 [Neurospora tetrasperma FGSC 2508]
NCU01371	3.18611	7.22224	4.07882	6.22431	1.16989	3.68883	3.15314	1.95787	1.68734	-	-	-	-	gi|336472549|gb|EGO60709.1|	hypothetical protein NEUTE1DRAFT_134718 [Neurospora tetrasperma FGSC 2508]
NCU01373	2.26545	7.275	1.93347	3.73728	2.21823	3.71578	1.67511	1.95787	1.00579	-	-	-	-	gi|336472548|gb|EGO60708.1|	hypothetical protein NEUTE1DRAFT_107303 [Neurospora tetrasperma FGSC 2508]
NCU01374	7.11272	23.58	4.85634	26.1231	6.65978	21.9257	3.29225	1.07545	1.19144	-	-	-	-	gi|336472547|gb|EGO60707.1|	hypothetical protein NEUTE1DRAFT_144078 [Neurospora tetrasperma FGSC 2508]
NCU01375	1.9222	4.90187	3.28104	9.01239	4.2348	1.66912	0.394143	2.9368	5.39949	-	-	-	-	gi|336472546|gb|EGO60706.1|	hypothetical protein NEUTE1DRAFT_36164, partial [Neurospora tetrasperma FGSC 2508]
NCU01376	2.7813	10.7868	7.41789	13.5837	2.87226	92.3779	32.1621	0.116768	0.147045	-	-	-	ko02020//Two-component system	gi|336472545|gb|EGO60705.1|	hypothetical protein NEUTE1DRAFT_57400 [Neurospora tetrasperma FGSC 2508]
NCU01377	5.85282	17.9539	6.29823	15.9081	2.2425	13.479	6.01068	1.33199	1.18022	-	-	-	ko04914//Progesterone-mediated oocyte maturation	gi|336472544|gb|EGO60704.1|	hypothetical protein NEUTE1DRAFT_127519 [Neurospora tetrasperma FGSC 2508]
NCU01378	4.01523	11.5035	11.2959	25.3334	1.96577	8.52275	4.33557	1.34974	2.97245	-	-	-	ko00650//Butanoate metabolism	gi|336472543|gb|EGO60703.1|	hypothetical protein NEUTE1DRAFT_76079 [Neurospora tetrasperma FGSC 2508]
NCU01379	2.282	2.79634	4.29988	4.0991	1.66495	3.60281	2.16392	0.776155	1.13775	-	-	-	-	gi|336472542|gb|EGO60702.1|	hypothetical protein NEUTE1DRAFT_57391 [Neurospora tetrasperma FGSC 2508]
NCU01380	0	0.716336	17.7406	10.7557	1.23771	155.375	125.535	0.00461036	0.0692242	-	-	-	-	gi|336472541|gb|EGO60701.1|	hypothetical protein NEUTE1DRAFT_127516 [Neurospora tetrasperma FGSC 2508]
NCU01381	143.368	54.0718	54.289	73.796	50.1272	48.8621	0.974763	1.10662	1.51029	-	-	-	-	gi|336472540|gb|EGO60700.1|	hypothetical protein NEUTE1DRAFT_115839 [Neurospora tetrasperma FGSC 2508]
NCU01382	7.80489	4.73895	2.28383	2.96237	1.84232	10.1659	5.518	0.466159	0.291401	-	-	-	-	gi|336472539|gb|EGO60699.1|	hypothetical protein NEUTE1DRAFT_76069 [Neurospora tetrasperma FGSC 2508]
NCU01383	3.47143	5.90176	0	4.06903	3.82397	22.6078	5.91215	0.261049	0.179983	-	-	-	-	gi|336472538|gb|EGO60698.1|	hypothetical protein NEUTE1DRAFT_97857 [Neurospora tetrasperma FGSC 2508]
NCU01384	0	0	0	0	0	0	#DIV/0!	#DIV/0!	#DIV/0!	-	-	-	-	gi|336472535|gb|EGO60695.1|	hypothetical protein NEUTE1DRAFT_35161, partial [Neurospora tetrasperma FGSC 2508]
NCU01385	1.10755	6.59029	2.83575	19.9059	2.44005	5.77038	2.36486	1.14209	3.44967	-	-	-	-	gi|350294235|gb|EGZ75320.1|	hypothetical protein NEUTE2DRAFT_126268 [Neurospora tetrasperma FGSC 2509]
NCU01386	7.39362	9.48065	28.4492	13.122	4.41734	8.5965	1.94608	1.10285	1.52644	-	-	-	-	gi|336472534|gb|EGO60694.1|	hypothetical protein NEUTE1DRAFT_119830 [Neurospora tetrasperma FGSC 2508]
NCU01387	9.26789	15.6484	11.2687	22.6195	5.59401	18.7411	3.35022	0.834973	1.20694	-	-	-	-	gi|336472533|gb|EGO60693.1|	hypothetical protein NEUTE1DRAFT_127512 [Neurospora tetrasperma FGSC 2508]
NCU01388	36.3725	50.2685	34.8436	48.7244	22.3499	50.7057	2.26873	0.991378	0.960926	-	GO:0000030//mannosyltransferase activity	GO:0000909//sporocarp development involved in sexual reproduction;GO:0009272//fungal-type cell wall biogenesis;GO:0030448//hyphal growth;GO:0048315//conidium formation	-	gi|336472532|gb|EGO60692.1|	hypothetical protein NEUTE1DRAFT_57376 [Neurospora tetrasperma FGSC 2508]
NCU01389	4.05	11.0658	7.40682	9.49439	1.91198	11.3039	5.91215	0.978934	0.83992	-	-	-	-	gi|336472531|gb|EGO60691.1|	hypothetical protein NEUTE1DRAFT_144067 [Neurospora tetrasperma FGSC 2508]
NCU01390	26.8368	50.4918	31.7604	59.2784	20.4965	65.2497	3.18346	0.773824	0.908485	-	-	-	-	gi|336258242|ref|XP_003343938.1|	hypothetical protein SMAC_08366 [Sordaria macrospora k-hell]
NCU01391	600.634	271.578	1805.07	303.582	480.034	375.075	0.781351	0.724064	0.809391	-	-	-	-	gi|336472529|gb|EGO60689.1|	hypothetical protein NEUTE1DRAFT_115835 [Neurospora tetrasperma FGSC 2508]
NCU01392	0	3.85147	0	0	0	0	#DIV/0!	#DIV/0!	#DIV/0!	-	-	-	-	gi|336258246|ref|XP_003343940.1|	hypothetical protein SMAC_08368 [Sordaria macrospora k-hell]
NCU01393	25.0525	33.9155	30.0922	38.1868	19.7605	79.2277	4.00939	0.428076	0.481988	-	-	-	-	gi|336472527|gb|EGO60687.1|	hypothetical protein NEUTE1DRAFT_57363 [Neurospora tetrasperma FGSC 2508]
NCU01394	1.92751	2.34067	2.11506	3.8014	1.01107	4.30388	4.25675	0.543852	0.883249	-	-	-	-	gi|336472526|gb|EGO60686.1|	hypothetical protein NEUTE1DRAFT_35156 [Neurospora tetrasperma FGSC 2508]
NCU01395	14.414	5.00107	38.9139	3.79284	21.7105	3.57608	0.164717	1.39848	1.06061	-	-	-	-	gi|336472525|gb|EGO60685.1|	hypothetical protein NEUTE1DRAFT_144062 [Neurospora tetrasperma FGSC 2508]
NCU01396	0	0	0	1.5943	0	4.42902	#DIV/0!	0	0.359966	-	-	-	-	gi|350294247|gb|EGZ75332.1|	hypothetical protein NEUTE2DRAFT_126280 [Neurospora tetrasperma FGSC 2509]
NCU01397	20.1452	47.2218	16.4116	38.8782	16.8114	53.0088	3.15314	0.89083	0.73343	-	-	-	-	gi|336472523|gb|EGO60683.1|	hypothetical protein NEUTE1DRAFT_76042 [Neurospora tetrasperma FGSC 2508]
NCU01398	6.80076	18.4991	5.80417	11.6915	7.49139	10.0391	1.34009	1.8427	1.1646	-	-	-	-	gi|350294250|gb|EGZ75335.1|	hypothetical protein NEUTE2DRAFT_104969 [Neurospora tetrasperma FGSC 2509]
NCU01399	119.58	235.085	76.4551	190.42	105.017	125.246	1.19262	1.87699	1.52037	-	-	-	-	gi|336472521|gb|EGO60681.1|	hypothetical protein NEUTE1DRAFT_57354 [Neurospora tetrasperma FGSC 2508]
NCU01400	79.0792	134.442	55.5808	140.553	25.6206	106.367	4.15164	1.26394	1.32139	-	-	-	-	gi|85098547|ref|XP_960629.1|	hypothetical protein NCU01400 [Neurospora crassa OR74A]
NCU01401	19.098	26.6704	19.2099	30.3805	7.88903	36.1284	4.57957	0.738212	0.840904	GO:0005741//mitochondrial outer membrane	-	-	-	gi|336472519|gb|EGO60679.1|	hypothetical protein NEUTE1DRAFT_144058 [Neurospora tetrasperma FGSC 2508]
NCU01402	0	9.7516	0.383951	5.44898	0.495562	0.585967	1.18243	16.6419	9.29912	-	-	-	-	gi|347300137|dbj|BAK81912.1|	indoleamine 2,3-dioxygenase gamma type [Neurospora crassa]
NCU01403	9.28281	10.3019	8.80278	12.0898	4.26063	17.6886	4.15164	0.582404	0.683479	-	-	-	-	gi|336472517|gb|EGO60677.1|	hypothetical protein NEUTE1DRAFT_76033 [Neurospora tetrasperma FGSC 2508]
NCU01404	6.13017	18.5448	7.84778	13.1029	3.17774	9.55021	3.00534	1.94182	1.372	-	-	-	-	gi|350294256|gb|EGZ75341.1|	hypothetical protein NEUTE2DRAFT_104981 [Neurospora tetrasperma FGSC 2509]
NCU01407	0.861429	0.549191	0.183799	0.673147	0.237227	1.30902	5.518	0.419543	0.514237	-	-	-	-	gi|336472514|gb|EGO60674.1|	hypothetical protein NEUTE1DRAFT_97834 [Neurospora tetrasperma FGSC 2508]
NCU01408	14.1258	31.8952	19.3396	34.3799	15.8845	38.8424	2.4453	0.821145	0.885113	GO:0008180//signalosome	-	-	-	gi|164426262|ref|XP_960831.2|	hypothetical protein NCU01408 [Neurospora crassa OR74A]
NCU01409	12.8856	10.6796	10.0351	10.5727	10.6457	13.4269	1.26126	0.795384	0.787425	-	-	-	-	gi|336472512|gb|EGO60672.1|	hypothetical protein NEUTE1DRAFT_57335 [Neurospora tetrasperma FGSC 2508]
NCU01410	20.7097	55.8595	38.4089	55.7076	17.5483	50.4909	2.87724	1.10633	1.10332	-	-	-	-	gi|336472510|gb|EGO60670.1|	hypothetical protein NEUTE1DRAFT_144051 [Neurospora tetrasperma FGSC 2508]
NCU01411	2.42277	12.5284	5.68628	14.6725	6.67202	17.0056	2.54879	0.736723	0.862805	-	-	-	-	gi|336472508|gb|EGO60668.1|	hypothetical protein NEUTE1DRAFT_97829 [Neurospora tetrasperma FGSC 2508]
NCU01412	81.4486	74.4185	95.5341	69.6027	82.2833	66.1865	0.804374	1.12438	1.05161	GO:0005634//nucleus;GO:0005737//cytoplasm	GO:0004350//glutamate-5-semialdehyde dehydrogenase activity	GO:0006561//proline biosynthetic process	ko00330//Arginine and proline metabolism	gi|336472507|gb|EGO60667.1|	hypothetical protein NEUTE1DRAFT_115827 [Neurospora tetrasperma FGSC 2508]
NCU01413	0.447281	2.66147	1.90868	3.7282	0.985406	2.71874	2.759	0.978934	1.3713	-	-	-	-	gi|336472506|gb|EGO60666.1|	hypothetical protein NEUTE1DRAFT_76011 [Neurospora tetrasperma FGSC 2508]
NCU01414	32.7579	139.478	72.5893	191.469	30.4211	373.611	12.2813	0.373325	0.512481	GO:0005634//nucleus	GO:0003677//DNA binding	GO:0000909//sporocarp development involved in sexual reproduction;GO:0009847//spore germination;GO:0030437//ascospore formation;GO:0030448//hyphal growth	ko04113//Meiosis - yeast	gi|85099721|ref|XP_960837.1|	hypothetical protein NCU01414 [Neurospora crassa OR74A]
NCU01415	0	0	0	0	0	0	#DIV/0!	#DIV/0!	#DIV/0!	-	-	-	-	gi|350294271|gb|EGZ75356.1|	hypothetical protein NEUTE2DRAFT_126305 [Neurospora tetrasperma FGSC 2509]
NCU01416	0	5.91437	0	10.8739	1.0949	19.8511	18.1306	0.297936	0.547774	-	-	-	-	gi|336472502|gb|EGO60662.1|	hypothetical protein NEUTE1DRAFT_97824 [Neurospora tetrasperma FGSC 2508]
NCU01417	2.2931	202.443	2.65602	181.878	5.59322	99.8439	17.8509	2.02759	1.82162	-	-	-	ko00640//Propanoate metabolism	gi|350294274|gb|EGZ75359.1|	acetyl-CoA synthetase-like protein [Neurospora tetrasperma FGSC 2509]
NCU01418	1760.37	9301.28	2777.88	9256.27	2070.57	3114.84	1.50434	2.98612	2.97167	-	-	GO:0010034//response to acetate	-	gi|85098917|ref|XP_960686.1|	clock-controlled protein 6 [Neurospora crassa OR74A]
NCU01419	101.579	131.084	64.4772	95.5181	98.8044	138.082	1.39753	0.949322	0.691749	-	-	GO:0009416//response to light stimulus	ko04115//p53 signaling pathway	gi|336472499|gb|EGO60659.1|	hypothetical protein NEUTE1DRAFT_76002 [Neurospora tetrasperma FGSC 2508]
NCU01420	15.4123	31.562	23.3181	32.8464	13.119	29.1995	2.22575	1.08091	1.12489	-	-	-	-	gi|336472498|gb|EGO60658.1|	hypothetical protein NEUTE1DRAFT_24920, partial [Neurospora tetrasperma FGSC 2508]
NCU01421	6.59506	16.6315	16.323	15.289	4.11673	13.1715	3.19951	1.26268	1.16076	-	-	-	-	gi|336472497|gb|EGO60657.1|	hypothetical protein NEUTE1DRAFT_75996 [Neurospora tetrasperma FGSC 2508]
NCU01422	578.335	651.491	472.8	540.205	460.265	375.051	0.814858	1.73708	1.44035	GO:0005634//nucleus;GO:0005739//mitochondrion	GO:0003713//transcription coactivator activity	GO:0009416//response to light stimulus;GO:0045944//positive regulation of transcription from RNA polymerase II promoter	-	gi|85098933|ref|XP_960690.1|	multiprotein-bridging factor 1 [Neurospora crassa OR74A]
NCU01423	5.98078	20.7124	4.53721	18.5212	8.78419	11.3484	1.29191	1.82513	1.63205	-	-	-	-	gi|336472495|gb|EGO60655.1|	hypothetical protein NEUTE1DRAFT_127485 [Neurospora tetrasperma FGSC 2508]
NCU01424	772.082	953.812	351.719	849.514	515.059	1129.42	2.1928	0.844513	0.752167	-	-	-	-	gi|336472494|gb|EGO60654.1|	hypothetical protein NEUTE1DRAFT_115820 [Neurospora tetrasperma FGSC 2508]
NCU01425	335.565	533.197	399.502	561.091	246.984	203.89	0.82552	2.61512	2.75193	-	-	-	-	gi|336472493|gb|EGO60653.1|	hypothetical protein NEUTE1DRAFT_127483 [Neurospora tetrasperma FGSC 2508]
NCU01426	56.759	48.8911	62.6511	74.5135	63.0788	51.0385	0.809122	0.957927	1.45995	-	-	-	-	gi|336472492|gb|EGO60652.1|	hypothetical protein NEUTE1DRAFT_127482 [Neurospora tetrasperma FGSC 2508]
NCU01427	41.8124	1808.15	50.2236	1843.72	87.2432	180.768	2.072	10.0026	10.1994	-	-	GO:0009416//response to light stimulus;GO:0009637//response to blue light	ko00900//Terpenoid backbone biosynthesis	gi|164426247|ref|XP_960695.2|	geranylgeranyl pyrophosphate synthetase [Neurospora crassa OR74A]
NCU01428	1478.34	234.69	530.531	135.332	1347.38	255.723	0.189793	0.917751	0.529211	-	-	-	ko00230//Purine metabolism	gi|336472307|gb|EGO60467.1|	hypothetical protein NEUTE1DRAFT_75561 [Neurospora tetrasperma FGSC 2508]
NCU01429	80.4083	33.7046	62.5756	12.2897	74.9097	34.6223	0.462187	0.973495	0.354966	GO:0005737//cytoplasm	GO:0004648//O-phospho-L-serine:2-oxoglutarate aminotransferase activity	GO:0006564//L-serine biosynthetic process;GO:0009070//serine family amino acid biosynthetic process;GO:0009113//purine nucleobase biosynthetic process	ko00750//Vitamin B6 metabolism	gi|336472308|gb|EGO60468.1|	phosphoserine aminotransferase [Neurospora tetrasperma FGSC 2508]
NCU01430	11.7167	40.4337	16.5668	24.7344	33.9039	19.5889	0.577778	2.06411	1.26267	-	-	-	-	gi|336472309|gb|EGO60469.1|	hypothetical protein NEUTE1DRAFT_119641 [Neurospora tetrasperma FGSC 2508]
NCU01431	11.7061	16.6389	22.165	18.2949	17.4045	12.7755	0.734032	1.30241	1.43204	-	-	-	ko04011//MAPK signaling pathway - yeast	gi|336472310|gb|EGO60470.1|	hypothetical protein NEUTE1DRAFT_119642 [Neurospora tetrasperma FGSC 2508]
NCU01432	0.877682	0.373036	0.374533	0.342924	0	1.52425	#DIV/0!	0.244733	0.224979	-	-	-	-	gi|336472311|gb|EGO60471.1|	hypothetical protein NEUTE1DRAFT_119643 [Neurospora tetrasperma FGSC 2508]
NCU01433	1.93822	7.00219	1.44742	7.38359	1.60129	9.46703	5.91215	0.739639	0.779926	-	-	-	ko04010//MAPK signaling pathway	gi|85077237|ref|XP_955993.1|	serine/threonine-protein phosphatase 5 [Neurospora crassa OR74A]
NCU01434	14.2553	61.226	15.368	52.1798	12.397	67.104	5.4129	0.912404	0.777596	-	-	-	-	gi|336472312|gb|EGO60472.1|	hypothetical protein NEUTE1DRAFT_17924, partial [Neurospora tetrasperma FGSC 2508]
NCU01435	16.8107	30.5372	24.5672	39.4091	13.4445	39.3929	2.93004	0.775196	1.00041	-	-	-	-	gi|74697003|sp|Q871M9.1|BUR1_NEUCR	hypothetical protein PTSG_11425 [Salpingoeca sp. ATCC 50818]
NCU01436	503.231	438.554	274.295	363.5	289.978	286.421	0.987732	1.53115	1.26911	-	-	-	-	gi|336472314|gb|EGO60474.1|	hypothetical protein NEUTE1DRAFT_119646 [Neurospora tetrasperma FGSC 2508]
NCU01438	102.849	211.163	146.295	199.562	115.717	275.723	2.38274	0.765852	0.723777	-	-	-	-	gi|336472317|gb|EGO60477.1|	hypothetical protein NEUTE1DRAFT_56901 [Neurospora tetrasperma FGSC 2508]
NCU01439	512.984	217.183	356.412	146.139	544.78	263.158	0.483054	0.825297	0.555329	GO:0005737//cytoplasm	GO:0004617//phosphoglycerate dehydrogenase activity	GO:0009070//serine family amino acid biosynthetic process	ko00260//Glycine, serine and threonine metabolism	gi|336472318|gb|EGO60478.1|	D-3-phosphoglycerate dehydrogenase 1 [Neurospora tetrasperma FGSC 2508]
NCU01441	64.8091	44.2785	37.7362	40.7044	66.053	51.0168	0.772361	0.867921	0.797862	GO:0005634//nucleus;GO:0005737//cytoplasm	GO:0047429//nucleoside-triphosphate diphosphatase activity	GO:0006974//response to DNA damage stimulus;GO:0009204//deoxyribonucleoside triphosphate catabolic process	ko00983//Drug metabolism - other enzymes	gi|85077062|ref|XP_955963.1|	hypothetical protein NCU01441 [Neurospora crassa OR74A]
NCU01442	2.77438	2.75142	1.97319	6.3233	1.78274	2.40911	1.35135	1.14209	2.62475	-	-	-	-	gi|336472322|gb|EGO60482.1|	hypothetical protein NEUTE1DRAFT_34384, partial [Neurospora tetrasperma FGSC 2508]
NCU01443	25.014	78.1509	44.944	63.9554	40.1228	89.7403	2.23664	0.870856	0.712671	GO:0005737//cytoplasm	GO:0004828//serine-tRNA ligase activity	GO:0006434//seryl-tRNA aminoacylation	ko00970//Aminoacyl-tRNA biosynthesis	gi|336472324|gb|EGO60484.1|	seryl-tRNA synthetase [Neurospora tetrasperma FGSC 2508]
NCU01444	74.4521	72.1794	136.536	57.6984	89.4687	65.7183	0.734539	1.09832	0.877965	GO:0005634//nucleus;GO:0005829//cytosol	GO:0003924//GTPase activity;GO:0005515//protein binding;GO:0005525//GTP binding;GO:0019003//GDP binding	GO:0006525//arginine metabolic process;GO:0007165//signal transduction;GO:0043091//L-arginine import	-	gi|85077076|ref|XP_955966.1|	hypothetical protein NCU01444 [Neurospora crassa OR74A]
NCU01445	4.25127	5.24581	3.74533	6.2155	2.11491	4.76329	2.25225	1.1013	1.30488	-	-	-	-	gi|336472326|gb|EGO60486.1|	hypothetical protein NEUTE1DRAFT_75610 [Neurospora tetrasperma FGSC 2508]
NCU01446	26.5812	70.2068	32.0035	46.3647	17.7775	51.9334	2.9213	1.35186	0.892772	GO:0005622//intracellular	GO:0004845//uracil phosphoribosyltransferase activity	GO:0008655//pyrimidine-containing compound salvage	ko00240//Pyrimidine metabolism	gi|85077083|ref|XP_955968.1|	uracil phosphoribosyltransferase [Neurospora crassa OR74A]
NCU01447	62.1369	71.7179	43.7874	57.465	46.4687	38.6107	0.830896	1.85746	1.48832	-	-	-	-	gi|350294454|gb|EGZ75539.1|	Elf1-domain-containing protein, partial [Neurospora tetrasperma FGSC 2509]
NCU01448	0	0.514867	1.03387	1.89323	1.3344	0	0	#DIV/0!	#DIV/0!	-	-	-	-	gi|336472328|gb|EGO60488.1|	hypothetical protein NEUTE1DRAFT_97656 [Neurospora tetrasperma FGSC 2508]
NCU01449	7.29	34.3482	7.8216	35.1564	5.96539	28.938	4.85099	1.18696	1.21488	-	-	-	-	gi|336472329|gb|EGO60489.1|	hypothetical protein NEUTE1DRAFT_56932 [Neurospora tetrasperma FGSC 2508]
NCU01450	1.40112	1.19102	4.7832	4.37951	4.63022	1.21665	0.262762	0.978934	3.59966	-	-	-	-	gi|336472330|gb|EGO60490.1|	hypothetical protein NEUTE1DRAFT_37544 [Neurospora tetrasperma FGSC 2508]
NCU01451	244.318	443.098	284.818	605.275	382.045	1069.23	2.79871	0.414408	0.566084	-	-	-	-	gi|164429336|ref|XP_955973.2|	hypothetical protein NCU01451 [Neurospora crassa OR74A]
NCU01452	546.297	837.392	673.953	691.988	625.998	630.134	1.00661	1.32891	1.09816	GO:0022627//cytosolic small ribosomal subunit	GO:0003735//structural constituent of ribosome	GO:0006412//translation	ko03010//Ribosome	gi|164429338|ref|XP_955974.2|	40S ribosomal protein S1 [Neurospora crassa OR74A]
NCU01453	68.0739	184.448	88.9631	165.68	85.9226	188.417	2.19287	0.978934	0.879328	-	-	-	-	gi|336472333|gb|EGO60493.1|	hypothetical protein NEUTE1DRAFT_143904 [Neurospora tetrasperma FGSC 2508]
NCU01454	30.0111	14.7847	27.3596	13.5913	19.5347	11.5492	0.591215	1.28014	1.17681	GO:0005739//mitochondrion	-	-	-	gi|350294447|gb|EGZ75532.1|	alpha/beta-hydrolase [Neurospora tetrasperma FGSC 2509]
NCU01455	12.7701	34.7365	26.593	28.2071	11.8162	38.2932	3.24073	0.90712	0.73661	-	-	-	-	gi|336472335|gb|EGO60495.1|	hypothetical protein NEUTE1DRAFT_56949 [Neurospora tetrasperma FGSC 2508]
NCU01456	16.4539	39.3521	25.4674	49.0332	15.6673	41.8941	2.67399	0.939324	1.17041	-	-	-	-	gi|336472336|gb|EGO60496.1|	hypothetical protein NEUTE1DRAFT_75635 [Neurospora tetrasperma FGSC 2508]
NCU01457	2.15357	25.8904	8.92737	21.8773	4.914	37.2671	7.58386	0.694727	0.587041	-	-	-	-	gi|336472338|gb|EGO60498.1|	hypothetical protein NEUTE1DRAFT_75638 [Neurospora tetrasperma FGSC 2508]
NCU01458	5.15584	49.1837	9.77846	34.9175	5.04839	50.2421	9.95211	0.978934	0.694984	-	-	-	-	gi|336472339|gb|EGO60499.1|	hypothetical protein NEUTE1DRAFT_127361 [Neurospora tetrasperma FGSC 2508]
NCU01459	151.07	70.0022	96.1646	53.0466	185.718	78.2729	0.42146	0.894335	0.677713	-	-	-	-	gi|336472340|gb|EGO60500.1|	hypothetical protein NEUTE1DRAFT_75644 [Neurospora tetrasperma FGSC 2508]
NCU01460	75.7504	131.504	60.0972	117.554	89.3194	144.524	1.61806	0.909907	0.813384	GO:0005623//cell;GO:0005662//DNA replication factor A complex;GO:0044464//cell part	-	GO:0016441//posttranscriptional gene silencing;GO:0070918//production of small RNA involved in gene silencing by RNA	-	gi|336472343|gb|EGO60503.1|	hypothetical protein NEUTE1DRAFT_143911 [Neurospora tetrasperma FGSC 2508]
NCU01461	8.77021	18.5632	17.1407	23.5754	11.9795	23.1512	1.93257	0.801824	1.01832	-	-	-	-	gi|336472344|gb|EGO60504.1|	hypothetical protein NEUTE1DRAFT_127364 [Neurospora tetrasperma FGSC 2508]
NCU01462	0	0	0	0.49749	0	0	#DIV/0!	#DIV/0!	#DIV/0!	-	-	-	-	gi|336472345|gb|EGO60505.1|	hypothetical protein NEUTE1DRAFT_143913 [Neurospora tetrasperma FGSC 2508]
NCU01463	1.91092	10.9065	2.32984	17.4924	1.80427	22.5194	12.4812	0.484315	0.776768	-	-	-	-	gi|336472346|gb|EGO60506.1|	hypothetical protein NEUTE1DRAFT_143914 [Neurospora tetrasperma FGSC 2508]
NCU01464	9.8191	16.012	9.91944	16.1289	8.38812	16.1826	1.92923	0.98946	0.99668	-	-	-	-	gi|336472347|gb|EGO60507.1|	hypothetical protein NEUTE1DRAFT_56972 [Neurospora tetrasperma FGSC 2508]
NCU01465	20.1446	17.6696	38.1525	25.6507	24.4889	27.7369	1.13263	0.637045	0.924787	-	-	-	-	gi|336472348|gb|EGO60508.1|	hypothetical protein NEUTE1DRAFT_75657 [Neurospora tetrasperma FGSC 2508]
NCU01466	2.86154	14.5946	7.03356	15.6527	3.53039	14.8093	4.19481	0.985504	1.05695	-	-	-	-	gi|350294433|gb|EGZ75518.1|	hypothetical protein NEUTE2DRAFT_155962 [Neurospora tetrasperma FGSC 2509]
NCU01467	595.619	575.079	440.754	613.854	379.252	557.06	1.46884	1.03235	1.10195	GO:0005739//mitochondrion;GO:0005747//mitochondrial respiratory chain complex I	GO:0009055//electron carrier activity	GO:0006116//NADH oxidation	-	gi|336472350|gb|EGO60510.1|	NADH/ubiquinone oxidoreductase [Neurospora tetrasperma FGSC 2508]
NCU01468	104.012	50.4924	83.4225	49.7462	102.151	65.2899	0.639151	0.773358	0.761928	-	-	-	ko03013//RNA transport	gi|336472351|gb|EGO60511.1|	hypothetical protein NEUTE1DRAFT_75663 [Neurospora tetrasperma FGSC 2508]
NCU01469	18.5475	11.5094	15.9879	13.9139	22.0656	24.3194	1.10214	0.473259	0.572131	GO:0005739//mitochondrion	-	-	ko03060//Protein export	gi|350294430|gb|EGZ75515.1|	hypothetical protein NEUTE2DRAFT_155959 [Neurospora tetrasperma FGSC 2509]
NCU01470	25.1064	46.4394	31.3696	50.2245	30.0898	53.0198	1.76205	0.875888	0.947278	-	GO:0005515//protein binding	GO:0000011//vacuole inheritance;GO:0016237//microautophagy;GO:0042144//vacuole fusion, non-autophagic	ko04140//Regulation of autophagy	gi|336269856|ref|XP_003349688.1|	hypothetical protein SMAC_07040 [Sordaria macrospora k-hell]
NCU01471	54.675	81.8869	47.1567	81.3805	44.2943	102.991	2.32516	0.795085	0.790169	-	-	-	-	gi|336472354|gb|EGO60514.1|	hypothetical protein NEUTE1DRAFT_127373 [Neurospora tetrasperma FGSC 2508]
NCU01472	2.1449	3.89801	1.45184	3.58336	2.77008	2.95431	1.0665	1.31943	1.21293	-	-	-	-	gi|336472355|gb|EGO60515.1|	hypothetical protein NEUTE1DRAFT_35594 [Neurospora tetrasperma FGSC 2508]
NCU01473	31.1736	43.7891	44.3423	42.846	19.2398	35.7084	1.85596	1.2263	1.19989	GO:0005762//mitochondrial large ribosomal subunit;GO:0005761//mitochondrial ribosome	GO:0003735//structural constituent of ribosome	GO:0006412//translation	-	gi|336465699|gb|EGO53874.1|	hypothetical protein NEUTE1DRAFT_69954 [Neurospora tetrasperma FGSC 2508]
NCU01474	53.434	74.5482	66.6675	64.0368	30.354	46.815	1.5423	1.5924	1.36787	GO:0005762//mitochondrial large ribosomal subunit;GO:0005739//mitochondrion	GO:0003735//structural constituent of ribosome	GO:0006412//translation	ko03010//Ribosome	gi|336465700|gb|EGO53875.1|	hypothetical protein NEUTE1DRAFT_50505 [Neurospora tetrasperma FGSC 2508]
NCU01475	16.0831	14.5127	19.0056	23.3955	12.2652	7.94962	0.648146	1.82558	2.94296	-	-	-	-	gi|350294424|gb|EGZ75509.1|	Rox3-domain-containing protein [Neurospora tetrasperma FGSC 2509]
NCU01476	45.9729	49.9142	77.0054	83.9362	83.6139	51.8588	0.620218	0.962501	1.61855	-	-	-	-	gi|336472356|gb|EGO60516.1|	hypothetical protein NEUTE1DRAFT_56993 [Neurospora tetrasperma FGSC 2508]
NCU01477	163.543	107.511	148.442	120.477	228.835	78.6985	0.343909	1.36611	1.53087	-	-	-	-	gi|336472357|gb|EGO60517.1|	hypothetical protein NEUTE1DRAFT_56995 [Neurospora tetrasperma FGSC 2508]
NCU01478	21.708	19.4414	25.254	26.0508	25.1936	24.1234	0.957523	0.805913	1.0799	-	-	-	-	gi|336472358|gb|EGO60518.1|	hypothetical protein NEUTE1DRAFT_56998 [Neurospora tetrasperma FGSC 2508]
NCU01479	20.5296	20.2178	41.4527	17.1185	20.9598	14.457	0.68975	1.39848	1.1841	GO:0005739//mitochondrion;GO:0031305//integral to mitochondrial inner membrane;GO:0031966//mitochondrial membrane	GO:0008237//metallopeptidase activity	-	-	gi|336472359|gb|EGO60519.1|	hypothetical protein NEUTE1DRAFT_127377 [Neurospora tetrasperma FGSC 2508]
NCU01480	0.746664	2.06277	0.79656	2.47973	2.26185	1.62089	0.716624	1.27261	1.52985	-	-	-	-	gi|336472360|gb|EGO60520.1|	hypothetical protein NEUTE1DRAFT_57003, partial [Neurospora tetrasperma FGSC 2508]
NCU01481	0.763829	4.22039	2.93354	5.52114	1.05175	2.65305	2.52252	1.59077	2.08105	-	-	-	-	gi|336468138|gb|EGO56301.1|	hypothetical protein NEUTE1DRAFT_147008 [Neurospora tetrasperma FGSC 2508]
NCU01482	0	2.50264	0	1.15032	0	0	#DIV/0!	#DIV/0!	#DIV/0!	-	-	-	-	gi|345566027|gb|EGX48974.1|	hypothetical protein AOL_s00079g195 [Arthrobotrys oligospora ATCC 24927]
NCU01483	0	0	0	0	0	0	#DIV/0!	#DIV/0!	#DIV/0!	-	-	-	-	-	-
NCU01484	438.805	818.695	810.291	1726.74	410.351	844.371	2.05768	0.969592	2.045	GO:0000148//1,3-beta-D-glucan synthase complex;GO:0005624//membrane fraction;GO:0005739//mitochondrion;GO:0005741//mitochondrial outer membrane;GO:0005777//peroxisome	GO:0003924//GTPase activity;GO:0004871//signal transducer activity	GO:0006897//endocytosis;GO:0007015//actin filament organization;GO:0007047//cellular cell wall organization;GO:0007163//establishment or maintenance of cell polarity;GO:0007264//small GTPase mediated signal transduction	-	gi|164422603|ref|XP_956761.2|	GTP-binding protein RHO-1 protein [Neurospora crassa OR74A]
NCU01485	17.5694	41.0115	63.7874	89.7853	7.37283	34.1449	4.63118	1.2011	2.62954	GO:0005762//mitochondrial large ribosomal subunit;GO:0005761//mitochondrial ribosome;GO:0031966//mitochondrial membrane	GO:0003735//structural constituent of ribosome	GO:0006412//translation	-	gi|336468141|gb|EGO56304.1|	hypothetical protein NEUTE1DRAFT_101579 [Neurospora tetrasperma FGSC 2508]
NCU01486	12.9888	15.4575	19.732	16.9841	14.7848	20.2264	1.36806	0.764224	0.839697	-	-	-	-	gi|336468142|gb|EGO56305.1|	hypothetical protein NEUTE1DRAFT_122867 [Neurospora tetrasperma FGSC 2508]
NCU01487	487.449	93.2949	555.738	103.173	457.028	298.863	0.653928	0.312166	0.345217	-	-	-	-	gi|336468143|gb|EGO56306.1|	hypothetical protein NEUTE1DRAFT_117268 [Neurospora tetrasperma FGSC 2508]
NCU01488	0	0	0	0	0	0	#DIV/0!	#DIV/0!	#DIV/0!	-	-	-	-	-	-
NCU01489	474.796	278.156	306.995	314.929	158.582	285.186	1.79835	0.975348	1.10429	-	-	GO:0006970//response to osmotic stress;GO:0007234//osmosensory signaling pathway via two-component system	-	gi|85076420|ref|XP_955922.1|	hypothetical protein NCU01489 [Neurospora crassa OR74A]
NCU01490	10.2759	7.88279	6.84492	10.576	6.34993	15.4519	2.43341	0.510149	0.684442	-	-	-	-	gi|350289612|gb|EGZ70837.1|	hypothetical protein NEUTE2DRAFT_168165 [Neurospora tetrasperma FGSC 2509]
NCU01491	5.13744	3.37455	6.3776	4.01455	3.08682	4.86659	1.57657	0.693412	0.824922	-	-	-	-	gi|336468146|gb|EGO56309.1|	hypothetical protein NEUTE1DRAFT_44836 [Neurospora tetrasperma FGSC 2508]
NCU01493	7.59092	28.6497	7.25597	43.1834	4.34814	20.3018	4.66908	1.41119	2.12707	-	-	-	-	gi|350289609|gb|EGZ70834.1|	hypothetical protein NEUTE2DRAFT_159151 [Neurospora tetrasperma FGSC 2509]
NCU01494	1.72286	23.5786	2.49966	24.5026	1.51826	20.3459	13.4009	1.15889	1.2043	-	-	-	-	gi|336468150|gb|EGO56313.1|	hypothetical protein NEUTE1DRAFT_83432 [Neurospora tetrasperma FGSC 2508]
NCU01495	0.115485	0.883505	0.0985614	0.721946	0.127212	0.10028	0.788286	8.81041	7.19932	-	-	-	-	gi|336468151|gb|EGO56314.1|	hypothetical protein NEUTE1DRAFT_43942 [Neurospora tetrasperma FGSC 2508]
NCU01496	5.86092	1.31107	1.05306	0.96419	0	0.267856	#DIV/0!	4.89467	3.59966	-	-	-	-	gi|336468152|gb|EGO56315.1|	hypothetical protein NEUTE1DRAFT_101590 [Neurospora tetrasperma FGSC 2508]
NCU01498	207.929	83.8386	236.717	94.9969	149.318	89.6905	0.600667	0.934754	1.05916	-	-	GO:0030448//hyphal growth;GO:0031155//regulation of fruiting body development;GO:0070787//conidiophore development	-	gi|85082617|ref|XP_956947.1|	hypothetical protein NCU01498 [Neurospora crassa OR74A]
NCU01499	14.0158	8.37204	19.5593	11.1004	13.1441	8.71666	0.663161	0.960463	1.27346	-	-	-	-	gi|336468154|gb|EGO56317.1|	hypothetical protein NEUTE1DRAFT_122874 [Neurospora tetrasperma FGSC 2508]
NCU01500	71.3877	87.354	45.9406	76.9288	45.9775	80.2355	1.7451	1.08872	0.958787	-	-	-	-	gi|336468155|gb|EGO56318.1|	hypothetical protein NEUTE1DRAFT_110851 [Neurospora tetrasperma FGSC 2508]
NCU01501	40.3661	50.2442	50.0358	41.6823	30.173	77.1968	2.55847	0.650859	0.539949	-	-	-	-	gi|336468156|gb|EGO56319.1|	hypothetical protein NEUTE1DRAFT_147020 [Neurospora tetrasperma FGSC 2508]
NCU01502	1.88075	8.95285	3.85234	12.4922	1.6574	10.452	6.30629	0.856567	1.1952	-	-	-	-	gi|336468157|gb|EGO56320.1|	hypothetical protein NEUTE1DRAFT_83449 [Neurospora tetrasperma FGSC 2508]
NCU01503	7.25054	21.2694	12.8614	23.3297	6.4208	30.7389	4.7874	0.691937	0.758964	-	-	-	-	gi|336468158|gb|EGO56321.1|	hypothetical protein NEUTE1DRAFT_130319 [Neurospora tetrasperma FGSC 2508]
NCU01504	240.099	97.0495	292.945	94.1934	188.106	121.476	0.645784	0.79892	0.775408	-	-	-	-	gi|336468159|gb|EGO56322.1|	hypothetical protein NEUTE1DRAFT_83454 [Neurospora tetrasperma FGSC 2508]
NCU01505	0.516857	2.63612	0	0.605833	0	2.01963	#DIV/0!	1.30525	0.299972	-	-	-	-	gi|350289595|gb|EGZ70820.1|	hypothetical protein NEUTE2DRAFT_113932 [Neurospora tetrasperma FGSC 2509]
NCU01506	11.2769	17.9735	9.02285	26.9871	6.21105	18.9723	3.05461	0.947355	1.42245	-	-	-	-	gi|85082647|ref|XP_956955.1|	hypothetical protein NCU01506 [Neurospora crassa OR74A]
NCU01509	325.852	89.7012	26.2974	37.6704	198.724	131.765	0.663058	0.680765	0.28589	-	-	-	-	gi|336468163|gb|EGO56326.1|	hypothetical protein NEUTE1DRAFT_83460 [Neurospora tetrasperma FGSC 2508]
NCU01510	21.5062	4.90303	10.9003	3.79897	22.3287	5.43784	0.243536	0.90165	0.698618	-	-	GO:0009416//response to light stimulus	-	gi|336468164|gb|EGO56327.1|	hypothetical protein NEUTE1DRAFT_122884 [Neurospora tetrasperma FGSC 2508]
NCU01511	83.1235	147.772	56.2765	126.163	92.8856	155.81	1.67744	0.94841	0.809723	-	-	-	-	gi|336261553|ref|XP_003345564.1|	hypothetical protein SMAC_06217 [Sordaria macrospora k-hell]
NCU01512	24.4709	26.5266	39.4706	22.9819	26.4614	19.1046	0.721982	1.38849	1.20295	GO:0005739//mitochondrion	GO:0004826//phenylalanine-tRNA ligase activity	GO:0006432//phenylalanyl-tRNA aminoacylation	ko00970//Aminoacyl-tRNA biosynthesis	gi|336468165|gb|EGO56328.1|	hypothetical protein NEUTE1DRAFT_122886 [Neurospora tetrasperma FGSC 2508]
NCU01514	3.69717	1.42853	5.16337	3.93966	0	1.75113	#DIV/0!	0.815778	2.24979	-	-	-	ko04964//Proximal tubule bicarbonate reclamation	gi|336468166|gb|EGO56329.1|	hypothetical protein NEUTE1DRAFT_101607 [Neurospora tetrasperma FGSC 2508]
NCU01515	13.7625	55.5691	36.4117	59.4182	14.0231	44.2168	3.15314	1.25674	1.34379	GO:0005634//nucleus;GO:0005665//DNA-directed RNA polymerase II, core complex	GO:0003677//DNA binding;GO:0003899//DNA-directed RNA polymerase activity;GO:0005515//protein binding	GO:0006366//transcription from RNA polymerase II promoter	ko03020//RNA polymerase	gi|85082680|ref|XP_956964.1|	DNA-directed RNA polymerase II 33 kDa polypeptide [Neurospora crassa OR74A]
NCU01516	20.2453	77.2425	34.5572	73.5829	16.5963	64.1868	3.86753	1.2034	1.14639	GO:0001405//presequence translocase-associated import motor;GO:0005739//mitochondrion;GO:0005759//mitochondrial matrix;GO:0005739//mitochondrion	GO:0001671//ATPase activator activity;GO:0051082//unfolded protein binding	GO:0030150//protein import into mitochondrial matrix;GO:0042026//protein refolding	-	gi|85082684|ref|XP_956965.1|	hypothetical protein NCU01516 [Neurospora crassa OR74A]
NCU01517	41.0983	55.3792	76.1274	265.25	37.7266	97.2808	2.57857	0.569271	2.72664	-	-	GO:0042149//cellular response to glucose starvation	-	gi|85082688|ref|XP_956966.1|	glucoamylase I precursor [Neurospora crassa OR74A]
NCU01520	1.51248	0.857119	1.72112	1.57587	2.7768	0.437782	0.157657	1.95787	3.59966	-	-	-	-	gi|295789013|ref|NP_001171405.1|	zinc finger transcription factor Trps1 [Danio rerio]
NCU01521	2.55991	3.10863	0.936334	6.28694	2.41703	6.0335	2.49624	0.515228	1.04201	-	-	-	-	gi|336468173|gb|EGO56336.1|	hypothetical protein NEUTE1DRAFT_83483 [Neurospora tetrasperma FGSC 2508]
NCU01522	3.1297	3.36049	2.88194	3.02487	3.7197	2.43157	0.653701	1.38202	1.244	-	-	-	-	gi|336468174|gb|EGO56337.1|	hypothetical protein NEUTE1DRAFT_83486 [Neurospora tetrasperma FGSC 2508]
NCU01523	105.541	239.71	127.32	269.474	84.3859	240.132	2.84564	0.998244	1.12219	GO:0005634//nucleus;GO:0005737//cytoplasm;GO:0005829//cytosol	-	GO:0006886//intracellular protein transport;GO:0006887//exocytosis;GO:0007047//cellular cell wall organization;GO:0042144//vacuole fusion, non-autophagic	ko04962//Vasopressin-regulated water reabsorption	gi|164427985|ref|XP_956972.2|	GTP-binding protein ypt3 [Neurospora crassa OR74A]
NCU01524	2.6603	14.2144	4.86526	12.473	3.34909	19.4703	5.81361	0.730052	0.640617	GO:0005730//nucleolus	GO:0008097//5S rRNA binding;GO:0042134//rRNA primary transcript binding	GO:0000027//ribosomal large subunit assembly;GO:0042254//ribosome biogenesis	-	gi|336468177|gb|EGO56340.1|	hypothetical protein NEUTE1DRAFT_147038 [Neurospora tetrasperma FGSC 2508]
NCU01525	8.81245	11.3703	10.3415	15.8631	9.18735	12.1615	1.32373	0.934937	1.30437	-	-	GO:0006306//DNA methylation;GO:0016570//histone modification;GO:0070932//histone H3 deacetylation	-	gi|336468178|gb|EGO56341.1|	hypothetical protein NEUTE1DRAFT_147039 [Neurospora tetrasperma FGSC 2508]
NCU01526	8.48854	6.49409	6.52016	5.96988	7.48046	5.15965	0.68975	1.25863	1.15703	-	-	-	-	gi|195150379|ref|XP_002016132.1|	GL11430 [Drosophila persimilis]
NCU01527	7.84516	16.7373	12.0782	14.1842	9.65855	20.9711	2.17124	0.798112	0.676369	-	-	-	-	gi|336468179|gb|EGO56342.1|	hypothetical protein NEUTE1DRAFT_130335 [Neurospora tetrasperma FGSC 2508]
NCU01528	8070.9	1801.26	8248.58	1975.33	10224.4	3116.86	0.304846	0.577908	0.633755	GO:0005737//cytoplasm;GO:0005739//mitochondrion;GO:0009277//fungal-type cell wall;GO:0009514//glyoxysome	GO:0004365//glyceraldehyde-3-phosphate dehydrogenase (NAD+) (phosphorylating) activity	GO:0006094//gluconeogenesis;GO:0006096//glycolysis;GO:0042149//cellular response to glucose starvation	ko04066//HIF-1 signaling pathway	gi|85082731|ref|XP_956977.1|	glyceraldehyde 3-phosphate dehydrogenase [Neurospora crassa OR74A]
NCU01529	23.808	6.22705	24.2267	5.00885	56.4863	6.36105	0.112612	0.978934	0.787425	-	-	-	-	gi|336468181|gb|EGO56344.1|	hypothetical protein NEUTE1DRAFT_101622 [Neurospora tetrasperma FGSC 2508]
NCU01530	2.04023	2.16786	4.78844	7.57291	14.6082	4.42902	0.303187	0.489467	1.70984	-	-	-	-	gi|336468182|gb|EGO56345.1|	hypothetical protein NEUTE1DRAFT_45914 [Neurospora tetrasperma FGSC 2508]
NCU01531	0	0.101285	0	0	0.262506	0.103465	0.394143	0.978934	0	-	-	-	-	gi|336468183|gb|EGO56346.1|	hypothetical protein NEUTE1DRAFT_101625 [Neurospora tetrasperma FGSC 2508]
NCU01532	0.15295	0	0	0	0	0	#DIV/0!	#DIV/0!	#DIV/0!	-	-	-	-	gi|336468184|gb|EGO56347.1|	hypothetical protein NEUTE1DRAFT_101626 [Neurospora tetrasperma FGSC 2508]
NCU01533	0	0	0	0	0	0	#DIV/0!	#DIV/0!	#DIV/0!	-	-	-	-	gi|336468185|gb|EGO56348.1|	hypothetical protein NEUTE1DRAFT_44067, partial [Neurospora tetrasperma FGSC 2508]
NCU01534	18.8875	21.3305	13.8169	27.4101	14.2667	18.7437	1.31381	1.13801	1.46236	-	-	-	-	gi|336468186|gb|EGO56349.1|	hypothetical protein NEUTE1DRAFT_130338 [Neurospora tetrasperma FGSC 2508]
NCU01535	56.2036	82.6343	66.9769	83.6093	42.8793	66.337	1.54706	1.24567	1.26037	GO:0009514//glyoxysome	-	GO:0010111//glyoxysome organization;GO:0042268//regulation of cytolysis	-	gi|350289566|gb|EGZ70791.1|	hypothetical protein NEUTE2DRAFT_92493 [Neurospora tetrasperma FGSC 2509]
NCU01536	1.06691	0.906921	0	0.833715	0	0	#DIV/0!	#DIV/0!	#DIV/0!	-	-	-	-	gi|224082792|ref|XP_002306840.1|	predicted protein [Populus trichocarpa]
NCU01537	1.23061	0	0	0.961639	0.677793	0	0	#DIV/0!	#DIV/0!	-	-	-	-	gi|336468189|gb|EGO56352.1|	hypothetical protein NEUTE1DRAFT_147046 [Neurospora tetrasperma FGSC 2508]
NCU01538	259.467	190.578	227.302	206.182	195.934	61.2512	0.312611	3.11142	3.36617	-	-	-	-	gi|336468189|gb|EGO56352.1|	hypothetical protein NEUTE1DRAFT_147046 [Neurospora tetrasperma FGSC 2508]
NCU01539	0.225156	0.669875	0.384323	0.879718	0.12401	0.488779	3.94143	1.37051	1.79983	-	-	GO:0009416//response to light stimulus;GO:0007033//vacuole organization	-	gi|336468190|gb|EGO56353.1|	hypothetical protein NEUTE1DRAFT_147047 [Neurospora tetrasperma FGSC 2508]
NCU01540	1.35367	4.49814	2.73073	5.00052	2.57561	5.9841	2.32337	0.751681	0.835635	-	-	-	-	gi|336468191|gb|EGO56354.1|	hypothetical protein NEUTE1DRAFT_64832 [Neurospora tetrasperma FGSC 2508]
NCU01541	215.616	330.293	109.262	389.046	161.64	237.285	1.46798	1.39196	1.63957	-	-	-	-	gi|336468192|gb|EGO56355.1|	hypothetical protein NEUTE1DRAFT_64833 [Neurospora tetrasperma FGSC 2508]
NCU01542	13.3797	32.0678	28.333	40.4849	16.0683	16.0732	1.00031	1.99511	2.51878	-	-	-	-	gi|350289561|gb|EGZ70786.1|	HbrB-domain-containing protein [Neurospora tetrasperma FGSC 2509]
NCU01543	10.6919	18.3018	22.0003	27.4685	17.1019	14.2443	0.832906	1.28485	1.92839	-	-	-	-	gi|336468196|gb|EGO56359.1|	hypothetical protein NEUTE1DRAFT_64837 [Neurospora tetrasperma FGSC 2508]
NCU01544	38.1857	91.4772	44.4409	113.933	68.8314	69.3307	1.00725	1.31943	1.64332	-	-	-	-	gi|255727014|ref|XP_002548433.1|	alanyl-tRNA synthetase [Candida tropicalis MYA-3404]
NCU01545	404.535	581.921	507.007	1046.32	407.219	818.282	2.00944	0.71115	1.27868	GO:0000407//pre-autophagosomal structure;GO:0005737//cytoplasm;GO:0005776//autophagic vacuole;GO:0005829//cytosol	GO:0008017//microtubule binding	GO:0000045//autophagic vacuole assembly;GO:0006501//C-terminal protein lipidation;GO:0006623//protein targeting to vacuole;GO:0006914//autophagy;GO:0006944//cellular membrane fusion;GO:0000768//syncytium formation by plasma membrane fusion	ko04727//GABAergic synapse	gi|380479244|emb|CCF43135.1|	autophagy-like protein 8 [Colletotrichum higginsianum]
NCU01546	2305.69	202.013	2355.66	165.587	2091.43	82.2759	0.0393395	2.45532	2.01258	GO:0005739//mitochondrion	-	-	ko00860//Porphyrin and chlorophyll metabolism	gi|336468198|gb|EGO56361.1|	hypothetical protein NEUTE1DRAFT_117294 [Neurospora tetrasperma FGSC 2508]
NCU01547	71.939	119.523	95.5303	111.251	65.9448	152.892	2.31849	0.781749	0.727645	GO:0008541//proteasome regulatory particle, lid subcomplex	-	GO:0006511//ubiquitin-dependent protein catabolic process	ko03050//Proteasome	gi|85078895|ref|XP_956250.1|	26S proteasome regulatory subunit RPN8 [Neurospora crassa OR74A]
NCU01548	68.4076	44.3391	27.732	52.1194	28.258	31.1855	1.1036	1.42178	1.67127	-	-	-	-	gi|47117605|sp|Q8WZY3.1|YBG3_NEUCR	alanyl-tRNA synthetase [Candida tropicalis MYA-3404]
NCU01549	4.00517	8.87623	5.24946	10.06	4.41191	8.81882	1.99887	1.00651	1.14074	-	-	-	-	gi|336271759|ref|XP_003350637.1|	hypothetical protein SMAC_02309 [Sordaria macrospora k-hell]
NCU01550	197.267	216.747	171.668	209.349	81.6063	172.043	2.10821	1.25985	1.21684	GO:0005737//cytoplasm;GO:0005739//mitochondrion;GO:0005741//mitochondrial outer membrane;GO:0005758//mitochondrial intermembrane space;GO:0005739//mitochondrion	GO:0004017//adenylate kinase activity	GO:0006172//ADP biosynthetic process;GO:0009117//nucleotide metabolic process	ko00230//Purine metabolism	gi|182628297|sp|Q9HE76.2|KAD1_NEUCR	alcohol dehydrogenase I [Neurospora crassa OR74A]
NCU01551	208.807	107.382	137.303	101.327	161.663	75.4943	0.466985	1.42238	1.34218	-	-	-	-	gi|336468203|gb|EGO56366.1|	hypothetical protein NEUTE1DRAFT_117297 [Neurospora tetrasperma FGSC 2508]
NCU01552	1805.62	2158.28	1389.64	2073.85	1296.12	1897.78	1.4642	1.13727	1.09278	GO:0022627//cytosolic small ribosomal subunit	GO:0003735//structural constituent of ribosome	GO:0000723//telomere maintenance;GO:0006412//translation;GO:0006450//regulation of translational fidelity	ko03010//Ribosome	gi|164428012|ref|XP_956255.2|	40S ribosomal protein S23 [Neurospora crassa OR74A]
NCU01553	13.1964	37.3917	22.5251	30.2916	10.5995	23.1566	2.18468	1.61474	1.30812	-	-	-	ko00130//Ubiquinone and other terpenoid-quinone biosynthesis	gi|336468205|gb|EGO56368.1|	hypothetical protein NEUTE1DRAFT_83541 [Neurospora tetrasperma FGSC 2508]
NCU01554	10.8402	22.2236	16.1904	25.2257	11.941	24.7782	2.07505	0.8969	1.01806	-	-	-	-	gi|336468206|gb|EGO56369.1|	hypothetical protein NEUTE1DRAFT_64865 [Neurospora tetrasperma FGSC 2508]
NCU01555	629.462	313.98	679.54	188.124	945.412	344.952	0.36487	0.910212	0.545364	-	-	GO:0009416//response to light stimulus	-	gi|336468207|gb|EGO56370.1|	hypothetical protein NEUTE1DRAFT_117300 [Neurospora tetrasperma FGSC 2508]
NCU01557	10.0253	3.40877	1.71123	4.70043	8.83468	1.74106	0.197072	1.95787	2.69974	-	-	-	-	gi|336468208|gb|EGO56371.1|	hypothetical protein NEUTE1DRAFT_83548 [Neurospora tetrasperma FGSC 2508]
NCU01559	60.9752	94.5796	135.733	116.909	77.5542	70.4143	0.907937	1.34319	1.66031	-	-	-	-	gi|16944555|emb|CAD11342.1|	conserved hypothetical protein [Neurospora crassa]
NCU01560	104.483	150.579	208.582	209.747	139.568	129.834	0.930252	1.15978	1.61551	-	-	-	-	gi|340370764|ref|XP_003383916.1|	PREDICTED: fibroblast growth factor receptor-like [Amphimedon queenslandica]
NCU01561	0	0	0	0.125	0	2.08353	#DIV/0!	0	0.0599943	-	-	-	-	gi|336468212|gb|EGO56375.1|	hypothetical protein NEUTE1DRAFT_43733 [Neurospora tetrasperma FGSC 2508]
NCU01562	0	1.93832	0	2.03641	0.717663	13.5774	18.9189	0.142761	0.149986	-	-	-	-	gi|336468213|gb|EGO56376.1|	hypothetical protein NEUTE1DRAFT_15555, partial [Neurospora tetrasperma FGSC 2508]
NCU01563	24.1997	75.7122	37.291	55.9432	27.3977	49.3234	1.80028	1.53501	1.13421	-	-	-	-	gi|164428020|ref|XP_956200.2|	hypothetical protein NCU01563 [Neurospora crassa OR74A]
NCU01564	14.9046	48.0195	21.2008	45.5812	20.2694	41.5431	2.04954	1.1559	1.0972	-	-	-	-	gi|336468215|gb|EGO56378.1|	hypothetical protein NEUTE1DRAFT_83558 [Neurospora tetrasperma FGSC 2508]
NCU01565	37.7804	60.5922	90.5606	149.805	113.797	274.496	2.41216	0.22074	0.545747	-	-	-	-	gi|336468217|gb|EGO56380.1|	hypothetical protein NEUTE1DRAFT_83561 [Neurospora tetrasperma FGSC 2508]
NCU01566	0	0.969161	0	0	0	0.990017	#DIV/0!	0.978934	0	-	-	-	-	gi|350289535|gb|EGZ70760.1|	hypothetical protein NEUTE2DRAFT_69219 [Neurospora tetrasperma FGSC 2509]
NCU01567	1.55403	1.10083	2.2105	0.404788	2.28246	1.34942	0.591215	0.815778	0.299972	-	-	-	-	gi|336468219|gb|EGO56382.1|	hypothetical protein NEUTE1DRAFT_101659 [Neurospora tetrasperma FGSC 2508]
NCU01568	46.7248	23.831	33.97	20.8255	31.6445	15.6281	0.493866	1.52488	1.33257	-	-	-	-	gi|336468220|gb|EGO56383.1|	hypothetical protein NEUTE1DRAFT_130360 [Neurospora tetrasperma FGSC 2508]
NCU01569	2.25696	1.91852	3.14279	2.59908	1.43936	1.54722	1.07494	1.23998	1.67984	-	-	-	-	gi|336468221|gb|EGO56384.1|	hypothetical protein NEUTE1DRAFT_122933 [Neurospora tetrasperma FGSC 2508]
NCU01570	18.6535	10.7774	21.2682	13.3238	12.3608	7.33952	0.593774	1.4684	1.81534	-	-	-	-	gi|350289531|gb|EGZ70756.1|	hypothetical protein NEUTE2DRAFT_113802 [Neurospora tetrasperma FGSC 2509]
NCU01571	39.3181	28.9502	42.0637	19.9059	26.8406	18.9942	0.707666	1.52416	1.048	-	-	-	-	gi|350289530|gb|EGZ70755.1|	protein prenylyltransferase [Neurospora tetrasperma FGSC 2509]
NCU01572	5.27152	24.3062	4.90803	22.0946	6.15879	25.939	4.2117	0.937054	0.851791	-	-	-	-	gi|336468224|gb|EGO56387.1|	hypothetical protein NEUTE1DRAFT_101665 [Neurospora tetrasperma FGSC 2508]
NCU01573	0	0	0	0	0.569346	0	0	#DIV/0!	#DIV/0!	-	-	-	-	gi|336468225|gb|EGO56388.1|	hypothetical protein NEUTE1DRAFT_44810 [Neurospora tetrasperma FGSC 2508]
NCU01575	64.8963	133.35	82.6632	133.834	61.8119	132.83	2.14894	1.00391	1.00756	-	-	-	-	gi|336468227|gb|EGO56390.1|	hypothetical protein NEUTE1DRAFT_147075 [Neurospora tetrasperma FGSC 2508]
NCU01577	34.3047	49.8646	33.3766	54.4177	35.5211	27.1072	0.763128	1.83954	2.0075	-	-	-	-	gi|336468228|gb|EGO56391.1|	hypothetical protein NEUTE1DRAFT_147076 [Neurospora tetrasperma FGSC 2508]
NCU01579	73.0984	118.625	34.029	228.485	62.2214	33.1797	0.533252	3.57524	6.8863	-	-	-	-	gi|336468230|gb|EGO56393.1|	hypothetical protein NEUTE1DRAFT_122941 [Neurospora tetrasperma FGSC 2508]
NCU01580	22.4657	29.207	21.8804	25.4037	17.4686	27.9995	1.60285	1.04313	0.907291	-	-	-	ko03420//Nucleotide excision repair	gi|336468231|gb|EGO56394.1|	hypothetical protein NEUTE1DRAFT_147077 [Neurospora tetrasperma FGSC 2508]
NCU01581	16.8851	51.3477	13.8018	70.4327	14.6703	23.5417	1.60473	2.18113	2.99182	-	-	-	-	gi|336468232|gb|EGO56395.1|	hypothetical protein NEUTE1DRAFT_83585 [Neurospora tetrasperma FGSC 2508]
NCU01587	275.482	554.647	263.26	455.301	255.018	535.418	2.09953	1.03591	0.850365	-	-	-	-	gi|336468235|gb|EGO56398.1|	hypothetical protein NEUTE1DRAFT_117312 [Neurospora tetrasperma FGSC 2508]
NCU01589	33.9398	122.01	67.1565	103.568	19.2154	120.026	6.24631	1.01653	0.862881	GO:0005739//mitochondrion;GO:0042645//mitochondrial nucleoid	GO:0003697//single-stranded DNA binding	GO:0006457//protein folding;GO:0030150//protein import into mitochondrial matrix	ko03018//RNA degradation	gi|16416029|emb|CAB91379.2|	probable heat-shock protein hsp60 [Neurospora crassa]
NCU01591	0.410204	1.56912	0.52514	1.28219	0.225931	0.712393	3.15314	2.2026	1.79983	-	-	-	-	gi|336468237|gb|EGO56400.1|	hypothetical protein NEUTE1DRAFT_147081 [Neurospora tetrasperma FGSC 2508]
NCU01592	0	0.939234	0	1.94269	0	30.9421	#DIV/0!	0.0303545	0.0627847	-	-	-	-	gi|336468238|gb|EGO56401.1|	hypothetical protein NEUTE1DRAFT_64918 [Neurospora tetrasperma FGSC 2508]
NCU01593	0	2.6462	0	5.21271	0	51.1666	#DIV/0!	0.0517173	0.101877	-	-	-	-	gi|336468239|gb|EGO56402.1|	hypothetical protein NEUTE1DRAFT_23962, partial [Neurospora tetrasperma FGSC 2508]
NCU01595	0.260746	8.86587	0.890147	9.5765	0.287226	9.28307	32.3197	0.955057	1.03161	GO:0005730//nucleolus;GO:0005732//small nucleolar ribonucleoprotein complex;GO:0030686//90S preribosome;GO:0032040//small-subunit processome	-	GO:0000462//maturation of SSU-rRNA from tricistronic rRNA transcript (SSU-rRNA, 5.8S rRNA, LSU-rRNA)	-	gi|336468241|gb|EGO56404.1|	hypothetical protein NEUTE1DRAFT_147084 [Neurospora tetrasperma FGSC 2508]
NCU01596	55.3985	122.961	82.1779	103.415	47.4634	120.453	2.5378	1.02082	0.858556	GO:0008541//proteasome regulatory particle, lid subcomplex	GO:0005198//structural molecule activity	GO:0006511//ubiquitin-dependent protein catabolic process;GO:0043248//proteasome assembly	ko03050//Proteasome	gi|336468242|gb|EGO56405.1|	hypothetical protein NEUTE1DRAFT_83600 [Neurospora tetrasperma FGSC 2508]
NCU01597	6.02363	5.08553	14.0938	5.44353	5.2812	5.19497	0.983673	0.978934	1.04785	-	-	-	-	gi|336468243|gb|EGO56406.1|	hypothetical protein NEUTE1DRAFT_83603 [Neurospora tetrasperma FGSC 2508]
NCU01598	1.95122	1.65863	0.999175	2.43959	2.57925	0	0	#DIV/0!	#DIV/0!	-	-	-	-	gi|350289508|gb|EGZ70733.1|	hypothetical protein NEUTE2DRAFT_130741 [Neurospora tetrasperma FGSC 2509]
NCU01599	21.1812	26.4881	38.2405	32.785	19.7426	25.6433	1.29888	1.03294	1.2785	-	-	-	-	gi|336468245|gb|EGO56408.1|	hypothetical protein NEUTE1DRAFT_64926 [Neurospora tetrasperma FGSC 2508]
NCU01601	70.7565	181.035	81.9123	183.392	81.0289	178.847	2.2072	1.01223	1.02541	-	-	-	-	gi|336271831|ref|XP_003350673.1|	hypothetical protein SMAC_02344 [Sordaria macrospora k-hell]
NCU01605	98.849	55.2686	104.214	54.1119	73.9503	127.604	1.72554	0.433125	0.42406	GO:0005634//nucleus;GO:0005816//spindle pole body;GO:0005829//cytosol;GO:0031097//medial cortex	GO:0005515//protein binding;GO:0019887//protein kinase regulator activity	GO:0000909//sporocarp development involved in sexual reproduction;GO:0009272//fungal-type cell wall biogenesis;GO:0019835//cytolysis;GO:0030448//hyphal growth;GO:0070787//conidiophore development	ko04111//Cell cycle - yeast	gi|164428052|ref|XP_956516.2|	maintenance of ploidy protein mob1 [Neurospora crassa OR74A]
NCU01606	271.668	371.008	298.974	289.105	261.85	309.463	1.18184	1.19887	0.934214	GO:0005739//mitochondrion	-	-	ko00190//Oxidative phosphorylation	gi|85080302|ref|XP_956517.1|	hypothetical protein NCU01606 [Neurospora crassa OR74A]
NCU01607	35.4792	73.4826	13.2175	73.052	18.9208	23.4727	1.24058	3.13055	3.1122	-	-	-	-	gi|336468251|gb|EGO56414.1|	hypothetical protein NEUTE1DRAFT_122959 [Neurospora tetrasperma FGSC 2508]
NCU01608	2.76012	16.8928	1.57043	27.0324	3.04042	7.98906	2.62762	2.1145	3.38368	-	-	-	-	gi|350289499|gb|EGZ70724.1|	phosphoglycerate mutase-like protein [Neurospora tetrasperma FGSC 2509]
NCU01610	0.399632	2.03824	0.34107	1.56142	0.880432	1.73508	1.97072	1.17472	0.899915	-	-	-	-	gi|350289497|gb|EGZ70722.1|	hypothetical protein NEUTE2DRAFT_68842 [Neurospora tetrasperma FGSC 2509]
NCU01611	1.01234	4.9481	2.05199	8.20742	0.975756	3.51623	3.60359	1.40722	2.33415	-	-	-	ko04146//Peroxisome	gi|336468253|gb|EGO56416.1|	hypothetical protein NEUTE1DRAFT_45753 [Neurospora tetrasperma FGSC 2508]
NCU01612	0.274924	2.45383	1.05587	2.68543	0.302844	1.19364	3.94143	2.05576	2.24979	-	-	GO:0000390//spliceosomal complex disassembly	ko03040//Spliceosome	gi|350289495|gb|EGZ70720.1|	pre-mRNA splicing factor ATP-dependent RNA helicase PRP43 [Neurospora tetrasperma FGSC 2509]
NCU01613	0.72774	7.05219	1.36641	9.78128	0.641316	17.6939	27.59	0.398566	0.552805	-	-	-	ko04111//Cell cycle - yeast	gi|336468255|gb|EGO56418.1|	hypothetical protein NEUTE1DRAFT_83626 [Neurospora tetrasperma FGSC 2508]
NCU01614	40.7984	107.599	41.9623	92.7823	33.4181	71.3079	2.13381	1.50893	1.30115	GO:0005681//spliceosomal complex;GO:0030532//small nuclear ribonucleoprotein complex	GO:0005515//protein binding	GO:0008380//RNA splicing	-	gi|85080344|ref|XP_956525.1|	hypothetical protein NCU01614 [Neurospora crassa OR74A]
NCU01615	12.9483	17.8987	15.4919	16.0757	7.33159	11.874	1.61957	1.50738	1.35385	-	-	-	-	gi|336468257|gb|EGO56420.1|	hypothetical protein NEUTE1DRAFT_83631 [Neurospora tetrasperma FGSC 2508]
NCU01620	5.00348	10.053	3.88206	9.59696	10.0211	62.0109	6.18805	0.162116	0.154762	-	-	-	-	gi|164428064|ref|XP_956531.2|	hypothetical protein NCU01620 [Neurospora crassa OR74A]
NCU01623	3.88568	8.0216	7.34318	6.28967	4.73889	3.13308	0.661143	2.56029	2.0075	-	-	-	-	gi|336468263|gb|EGO56426.1|	hypothetical protein NEUTE1DRAFT_122969 [Neurospora tetrasperma FGSC 2508]
NCU01625	8.31706	11.6591	13.4494	14.3667	6.42925	10.1362	1.57657	1.15025	1.41737	GO:0000112//nucleotide-excision repair factor 3 complex;GO:0005675//holo TFIIH complex	GO:0003678//DNA helicase activity;GO:0016251//general RNA polymerase II transcription factor activity	GO:0000717//nucleotide-excision repair, DNA duplex unwinding;GO:0006289//nucleotide-excision repair;GO:0006367//transcription initiation from RNA polymerase II promoter	ko03420//Nucleotide excision repair	gi|336468265|gb|EGO56428.1|	hypothetical protein NEUTE1DRAFT_130389 [Neurospora tetrasperma FGSC 2508]
NCU01629	1.65738	1.17404	8.01555	5.39637	2.12998	1.19931	0.563062	0.978934	4.49957	-	-	GO:0070873//regulation of glycogen metabolic process	-	gi|336468268|gb|EGO56431.1|	hypothetical protein NEUTE1DRAFT_130390 [Neurospora tetrasperma FGSC 2508]
NCU01631	0.553776	0	0	0.865475	0.610014	0.480865	0.788286	0	1.79983	-	-	-	-	gi|350289478|gb|EGZ70703.1|	hypothetical protein NEUTE2DRAFT_69211 [Neurospora tetrasperma FGSC 2509]
NCU01632	1.22464	1.83706	2.58222	1.91395	2.3806	2.75234	1.15615	0.667455	0.695389	GO:0005737//cytoplasm	GO:0003855//3-dehydroquinate dehydratase activity;GO:0003856//3-dehydroquinate synthase activity;GO:0003866//3-phosphoshikimate 1-carboxyvinyltransferase activity;GO:0004764//shikimate 3-dehydrogenase (NADP+) activity;GO:0004765//shikimate kinase activity;GO:0003856//3-dehydroquinate synthase activity	GO:0009073//aromatic amino acid family biosynthetic process	ko00400//Phenylalanine, tyrosine and tryptophan biosynthesis	gi|85077284|ref|XP_956000.1|	pentafunctional AROM polypeptide [Neurospora crassa OR74A]
NCU01633	1512.74	22.3428	3648.27	3.01243	1080.54	14.4549	0.0133775	1.54569	0.208401	-	-	-	ko04113//Meiosis - yeast	gi|336468272|gb|EGO56435.1|	hypothetical protein NEUTE1DRAFT_64970 [Neurospora tetrasperma FGSC 2508]
NCU01634	1120.29	1969.23	1262.02	1645.07	809.019	1023.28	1.26484	1.92443	1.60764	GO:0000788//nuclear nucleosome	GO:0003677//DNA binding	GO:0006333//chromatin assembly or disassembly	-	gi|46116894|ref|XP_384465.1|	hypothetical protein FG04289.1 [Gibberella zeae PH-1]
NCU01635	3699.53	3792.24	3250.35	3244.38	2669.99	2353.26	0.881376	1.61148	1.37867	GO:0000788//nuclear nucleosome;GO:0005634//nucleus	GO:0003677//DNA binding	GO:0006306//DNA methylation;GO:0006333//chromatin assembly or disassembly;GO:0044030//regulation of DNA methylation	-	gi|85077297|ref|XP_956003.1|	histone H3 [Neurospora crassa OR74A]
NCU01636	65.0626	283.499	60.3378	277.829	55.8686	182.835	3.27258	1.55057	1.51956	-	-	GO:0009416//response to light stimulus	-	gi|336468275|gb|EGO56438.1|	hypothetical protein NEUTE1DRAFT_122979 [Neurospora tetrasperma FGSC 2508]
NCU01637	18.2746	25.4197	22.4835	28.7461	18.039	22.6694	1.25669	1.12132	1.26806	-	-	-	ko03040//Spliceosome	gi|336468276|gb|EGO56439.1|	hypothetical protein NEUTE1DRAFT_130396 [Neurospora tetrasperma FGSC 2508]
NCU01638	0.341636	1.39395	1.04966	1.44161	0.150532	1.24596	8.27701	1.11878	1.15703	-	-	-	ko03020//RNA polymerase	gi|336468277|gb|EGO56440.1|	hypothetical protein NEUTE1DRAFT_122981 [Neurospora tetrasperma FGSC 2508]
NCU01639	20.2837	1.14947	4.61634	2.11337	16.3852	0	0	#DIV/0!	#DIV/0!	-	-	-	-	-	-
NCU01640	250.802	91.3885	456.834	120.87	201.202	55.7871	0.277269	1.63817	2.16663	-	-	-	-	gi|336468279|gb|EGO56442.1|	hypothetical protein NEUTE1DRAFT_147110 [Neurospora tetrasperma FGSC 2508]
NCU01642	1.22797	2.35828	1.82433	1.56374	1.65326	1.57969	0.955498	1.49287	0.989906	-	-	-	-	gi|350289467|gb|EGZ70692.1|	hypothetical protein NEUTE2DRAFT_151366 [Neurospora tetrasperma FGSC 2509]
NCU01643	13.5476	30.7711	29.9697	31.3362	11.7	23.3397	1.99485	1.3184	1.34261	-	-	-	ko03018//RNA degradation	gi|85078982|ref|XP_956265.1|	hypothetical protein NCU01643 [Neurospora crassa OR74A]
NCU01644	0.99226	2.19302	1.43965	3.17907	0.983725	3.79112	3.85384	0.578461	0.838557	-	-	-	-	gi|336468282|gb|EGO56445.1|	hypothetical protein NEUTE1DRAFT_83676 [Neurospora tetrasperma FGSC 2508]
NCU01645	34.0126	80.7843	48.6652	81.8851	38.8441	86.2145	2.2195	0.937015	0.949784	-	-	-	-	gi|336468283|gb|EGO56446.1|	hypothetical protein NEUTE1DRAFT_44221 [Neurospora tetrasperma FGSC 2508]
NCU01646	66.1693	48.9726	75.5145	51.7067	46.7971	56.5285	1.20795	0.866334	0.914702	-	-	-	-	gi|336468285|gb|EGO56448.1|	hypothetical protein NEUTE1DRAFT_122989 [Neurospora tetrasperma FGSC 2508]
NCU01647	343.649	121.292	258.011	109.556	130.023	91.8998	0.706797	1.31983	1.19212	-	-	-	-	gi|336271893|ref|XP_003350704.1|	hypothetical protein SMAC_02376 [Sordaria macrospora k-hell]
NCU01648	38.5431	64.4387	88.0031	70.24	54.5207	65.3314	1.19829	0.986336	1.07513	GO:0005783//endoplasmic reticulum	GO:0004169//dolichyl-phosphate-mannose-protein mannosyltransferase activity	GO:0006493//protein O-linked glycosylation	ko00514//Other types of O-glycan biosynthesis	gi|336468287|gb|EGO56450.1|	dolichyl-phosphate-mannose-protein mannosyltransferase 2 [Neurospora tetrasperma FGSC 2508]
NCU01649	10.7602	240.276	7.77057	173.341	1.82353	29.1086	15.9628	8.25447	5.95499	-	-	-	-	gi|336468288|gb|EGO56451.1|	hypothetical protein NEUTE1DRAFT_130406 [Neurospora tetrasperma FGSC 2508]
NCU01650	80.4542	166.623	69.9129	120.023	33.0328	59.0648	1.78806	2.82101	2.03207	GO:0005762//mitochondrial large ribosomal subunit;GO:0005739//mitochondrion	GO:0003735//structural constituent of ribosome	GO:0006412//translation	-	gi|336468290|gb|EGO56453.1|	hypothetical protein NEUTE1DRAFT_122994 [Neurospora tetrasperma FGSC 2508]
NCU01651	1.78227	4.92378	2.28164	5.57088	1.79966	5.93251	3.29647	0.829966	0.939041	-	-	-	-	gi|336468291|gb|EGO56454.1|	hypothetical protein NEUTE1DRAFT_65011 [Neurospora tetrasperma FGSC 2508]
NCU01652	207.367	110.463	358.463	108.421	179.972	77.4824	0.430526	1.42566	1.3993	GO:0005737//cytoplasm	GO:0003961//O-acetylhomoserine aminocarboxypropyltransferase activity;GO:0004124//cysteine synthase activity	GO:0006555//methionine metabolic process;GO:0019344//cysteine biosynthetic process	-	gi|336468292|gb|EGO56455.1|	O-acetylhomoserine [Neurospora tetrasperma FGSC 2508]
NCU01653	7.4842	33.7671	21.1278	67.0315	15.8543	48.9911	3.09008	0.689249	1.36824	-	-	-	-	gi|336468293|gb|EGO56456.1|	hypothetical protein NEUTE1DRAFT_122997 [Neurospora tetrasperma FGSC 2508]
NCU01654	5.87338	29.5279	7.44743	29.2426	7.57896	16.0288	2.11491	1.84218	1.82437	GO:0009514//glyoxysome	-	-	ko03320//PPAR signaling pathway	gi|336468294|gb|EGO56457.1|	hypothetical protein NEUTE1DRAFT_65022 [Neurospora tetrasperma FGSC 2508]
NCU01655	52.2045	63.4977	35.4987	51.0757	27.5842	49.7538	1.80371	1.27624	1.02657	-	-	-	-	gi|336468295|gb|EGO56458.1|	hypothetical protein NEUTE1DRAFT_83705 [Neurospora tetrasperma FGSC 2508]
NCU01656	9.37541	24.0696	17.1346	20.9427	9.7016	14.3085	1.47486	1.68219	1.46365	-	-	GO:0006306//DNA methylation;GO:0051567//histone H3-K9 methylation	-	gi|350289450|gb|EGZ70675.1|	WD40 repeat-like protein [Neurospora tetrasperma FGSC 2509]
NCU01657	7.06064	7.76713	6.02598	8.43838	4.5751	4.32779	0.945943	1.79471	1.94981	-	-	-	ko00190//Oxidative phosphorylation	gi|336468297|gb|EGO56460.1|	hypothetical protein NEUTE1DRAFT_130413 [Neurospora tetrasperma FGSC 2508]
NCU01658	4.98773	9.52097	7.76685	9.70973	6.36177	9.34594	1.46908	1.01873	1.03893	-	-	-	-	gi|336468298|gb|EGO56461.1|	hypothetical protein NEUTE1DRAFT_44368 [Neurospora tetrasperma FGSC 2508]
NCU01659	4.54936	14.7436	6.79471	10.8132	3.65412	11.0282	3.01801	1.3369	0.980504	-	-	-	-	gi|336271913|ref|XP_003350714.1|	hypothetical protein SMAC_02386 [Sordaria macrospora k-hell]
NCU01660	21.0435	45.1906	16.0693	36.35	18.3004	34.6223	1.89189	1.30525	1.0499	-	-	-	-	gi|336468301|gb|EGO56464.1|	hypothetical protein NEUTE1DRAFT_101744 [Neurospora tetrasperma FGSC 2508]
NCU01664	56.125	53.9757	125.231	156.476	38.5094	58.2348	1.51222	0.926863	2.68698	-	-	-	-	gi|350289443|gb|EGZ70668.1|	hypothetical protein NEUTE2DRAFT_92243 [Neurospora tetrasperma FGSC 2509]
NCU01665	0.665799	2.64115	3.03058	5.89646	0.977884	3.85426	3.94143	0.685254	1.52985	-	-	-	-	gi|336468303|gb|EGO56466.1|	hypothetical protein NEUTE1DRAFT_130418 [Neurospora tetrasperma FGSC 2508]
NCU01666	102.969	94.1949	106.665	85.0099	82.7699	65.0267	0.785632	1.44856	1.30731	GO:0005739//mitochondrion;GO:0005948//acetolactate synthase complex;GO:0042645//mitochondrial nucleoid;GO:0005739//mitochondrion	GO:0003984//acetolactate synthase activity;GO:0030234//enzyme regulator activity	GO:0009082//branched-chain amino acid biosynthetic process;GO:0010034//response to acetate	ko00770//Pantothenate and CoA biosynthesis	gi|85082237|ref|XP_956872.1|	acetolactate synthase small subunit, mitochondrial precursor [Neurospora crassa OR74A]
NCU01667	23.9047	16.4757	15.1634	12.1167	24.9089	14.5862	0.585584	1.12954	0.83069	GO:0005829//cytosol;GO:0005739//mitochondrion	GO:0004585//ornithine carbamoyltransferase activity	GO:0006526//arginine biosynthetic process;GO:0006591//ornithine metabolic process	ko00330//Arginine and proline metabolism	gi|336468305|gb|EGO56468.1|	hypothetical protein NEUTE1DRAFT_117347 [Neurospora tetrasperma FGSC 2508]
NCU01668	19.9695	30.6216	28.5724	27.9968	26.095	51.5109	1.97397	0.594468	0.543513	-	-	-	-	gi|336468306|gb|EGO56469.1|	hypothetical protein NEUTE1DRAFT_44868 [Neurospora tetrasperma FGSC 2508]
NCU01669	5.93331	43.7111	17.7235	40.801	5.44655	34.1758	6.27476	1.27901	1.19386	-	-	-	-	gi|336468307|gb|EGO56470.1|	hypothetical protein NEUTE1DRAFT_83734 [Neurospora tetrasperma FGSC 2508]
NCU01670	59.0793	73.48	84.921	92.8188	47.9529	91.2615	1.90315	0.805159	1.01706	-	-	-	-	gi|85082251|ref|XP_956876.1|	hypothetical protein NCU01670 [Neurospora crassa OR74A]
NCU01672	2.20317	1.65247	2.10153	1.51908	1.71311	2.02564	1.18243	0.815778	0.749929	-	-	-	-	gi|336468309|gb|EGO56472.1|	hypothetical protein NEUTE1DRAFT_83736 [Neurospora tetrasperma FGSC 2508]
NCU01673	17.4439	17.7114	21.0909	24.9906	12.2765	34.0813	2.77614	0.519681	0.733264	-	-	-	-	gi|336468310|gb|EGO56473.1|	hypothetical protein NEUTE1DRAFT_65058 [Neurospora tetrasperma FGSC 2508]
NCU01674	196.071	382.26	200.196	307.982	116.298	435.979	3.7488	0.876784	0.706415	-	-	-	ko04721//Synaptic vesicle cycle	gi|164428115|ref|XP_956880.2|	hypothetical protein NCU01674 [Neurospora crassa OR74A]
NCU01675	5.46832	19.9878	15.6344	26.2084	4.41734	24.7706	5.60758	0.806917	1.05805	-	-	-	-	gi|336468312|gb|EGO56475.1|	hypothetical protein NEUTE1DRAFT_65062 [Neurospora tetrasperma FGSC 2508]
NCU01678	15.7211	27.6426	23.1587	28.2722	31.5513	102.104	3.23612	0.270731	0.276897	-	-	-	-	gi|336468313|gb|EGO56476.1|	hypothetical protein NEUTE1DRAFT_147140 [Neurospora tetrasperma FGSC 2508]
NCU01679	5.21827	7.12892	6.52132	6.69911	6.15879	6.47319	1.05105	1.1013	1.0349	-	-	-	-	gi|336468314|gb|EGO56477.1|	hypothetical protein NEUTE1DRAFT_101756 [Neurospora tetrasperma FGSC 2508]
NCU01680	88.8306	132.632	212.022	173.358	111.414	74.937	0.672599	1.76991	2.31338	GO:0005624//membrane fraction;GO:0005739//mitochondrion;GO:0005886//plasma membrane;GO:0045121//membrane raft	GO:0008553//hydrogen-exporting ATPase activity, phosphorylative mechanism;GO:0016887//ATPase activity	GO:0006885//regulation of pH;GO:0006970//response to osmotic stress;GO:0015992//proton transport	ko00190//Oxidative phosphorylation	gi|85082294|ref|XP_956886.1|	H+-transporting ATPase [Neurospora crassa OR74A]
NCU01684	0.430715	0.732255	0	0	0	0	#DIV/0!	#DIV/0!	#DIV/0!	-	-	-	-	gi|350289425|gb|EGZ70650.1|	hypothetical protein NEUTE2DRAFT_130657 [Neurospora tetrasperma FGSC 2509]
NCU01686	0	0	0	0	0	2.99205	#DIV/0!	0	0	-	-	-	-	gi|350289423|gb|EGZ70648.1|	hypothetical protein NEUTE2DRAFT_130655 [Neurospora tetrasperma FGSC 2509]
NCU01688	0	0	0	0	0	0	#DIV/0!	#DIV/0!	#DIV/0!	-	-	-	-	gi|336468321|gb|EGO56484.1|	hypothetical protein NEUTE1DRAFT_101763 [Neurospora tetrasperma FGSC 2508]
NCU01689	13.6332	138.508	26.7754	61.225	21.8933	217.653	9.94153	0.636371	0.281297	GO:0005739//mitochondrion;GO:0042645//mitochondrial nucleoid	GO:0003677//DNA binding;GO:0005371//tricarboxylate secondary active transmembrane transporter activity	GO:0000002//mitochondrial genome maintenance;GO:0006842//tricarboxylic acid transport	-	gi|336468322|gb|EGO56485.1|	hypothetical protein NEUTE1DRAFT_147142 [Neurospora tetrasperma FGSC 2508]
NCU01692	58.7501	128.613	86.8879	108.012	51.6401	183.27	3.54898	0.701772	0.589363	GO:0005739//mitochondrion;GO:0009514//glyoxysome	GO:0004108//citrate (Si)-synthase activity	GO:0006099//tricarboxylic acid cycle;GO:0006101//citrate metabolic process;GO:0006537//glutamate biosynthetic process;GO:0046356//acetyl-CoA catabolic process	ko00630//Glyoxylate and dicarboxylate metabolism	gi|85082342|ref|XP_956898.1|	citrate synthase, mitochondrial precursor [Neurospora crassa OR74A]
NCU01695	4.47919	14.525	9.62781	18.2787	7.67521	14.6935	1.91441	0.988531	1.244	-	-	-	-	gi|336468325|gb|EGO56488.1|	hypothetical protein NEUTE1DRAFT_138627 [Neurospora tetrasperma FGSC 2508]
NCU01696	0.726831	0.61784	0.744385	1.13594	0.480386	1.26227	2.62762	0.489467	0.899915	-	-	-	ko03015//mRNA surveillance pathway	gi|336468326|gb|EGO56489.1|	hypothetical protein NEUTE1DRAFT_147145 [Neurospora tetrasperma FGSC 2508]
NCU01697	10.3778	8.82165	11.2016	14.5495	15.1303	59.3698	3.92391	0.148588	0.245066	-	-	-	-	gi|336271953|ref|XP_003350734.1|	hypothetical protein SMAC_02405 [Sordaria macrospora k-hell]
NCU01698	100.765	63.703	98.5311	79.532	70.2799	56.2801	0.800799	1.13189	1.41315	-	-	-	-	gi|336468328|gb|EGO56491.1|	hypothetical protein NEUTE1DRAFT_95261 [Neurospora tetrasperma FGSC 2508]
NCU01699	0.925408	4.19541	1.84286	6.74933	2.03877	3.48213	1.70795	1.20484	1.93828	-	-	-	-	gi|336468329|gb|EGO56492.1|	hypothetical protein NEUTE1DRAFT_65088, partial [Neurospora tetrasperma FGSC 2508]
NCU01700	2.02249	8.16623	4.7468	6.32173	1.11394	6.14671	5.518	1.32855	1.02847	-	-	-	-	gi|350289411|gb|EGZ70636.1|	hypothetical protein NEUTE2DRAFT_67043 [Neurospora tetrasperma FGSC 2509]
NCU01701	28.151	57.5963	24.1915	64.0221	21.8138	93.3954	4.28148	0.616693	0.685494	-	-	-	-	gi|350289410|gb|EGZ70635.1|	Pentulose kinase [Neurospora tetrasperma FGSC 2509]
NCU01702	3.80304	6.89088	9.39557	6.9603	5.0712	9.99389	1.97072	0.68951	0.696456	-	-	-	-	gi|336468332|gb|EGO56495.1|	hypothetical protein NEUTE1DRAFT_130437 [Neurospora tetrasperma FGSC 2508]
NCU01703	44.5309	45.2062	37.1851	51.5709	42.348	40.8934	0.965651	1.10546	1.2611	-	-	-	-	gi|336468333|gb|EGO56496.1|	hypothetical protein NEUTE1DRAFT_83779 [Neurospora tetrasperma FGSC 2508]
NCU01704	46.3338	331.813	59.0452	308.666	46.6111	233.134	5.00168	1.42327	1.32399	-	-	-	-	gi|336468334|gb|EGO56497.1|	hypothetical protein NEUTE1DRAFT_65101 [Neurospora tetrasperma FGSC 2508]
NCU01705	35.1073	29.0139	38.7018	39.0553	29.5415	24.5574	0.831284	1.18147	1.59037	-	-	-	-	gi|336271967|ref|XP_003350741.1|	hypothetical protein SMAC_02412 [Sordaria macrospora k-hell]
NCU01706	1.02236	0	0.872539	0.7989	1.68927	0.887751	0.525524	0	0.899915	-	-	-	-	gi|336468336|gb|EGO56499.1|	hypothetical protein NEUTE1DRAFT_101778 [Neurospora tetrasperma FGSC 2508]
NCU01713	33.778	36.9166	38.7122	36.5762	21.7934	30.1688	1.38431	1.22367	1.21238	-	-	GO:0007163//establishment or maintenance of cell polarity	-	gi|336468343|gb|EGO56506.1|	hypothetical protein NEUTE1DRAFT_147155 [Neurospora tetrasperma FGSC 2508]
NCU01715	4.107	5.51233	5.1655	7.09432	1.90487	4.88016	2.56193	1.12954	1.45371	-	-	-	-	gi|336468346|gb|EGO56509.1|	hypothetical protein NEUTE1DRAFT_101788 [Neurospora tetrasperma FGSC 2508]
NCU01717	0.885479	1.5054	0.503814	0.691941	1.30054	1.02519	0.788286	1.4684	0.674936	-	-	-	-	gi|336468348|gb|EGO56511.1|	hypothetical protein NEUTE1DRAFT_44171 [Neurospora tetrasperma FGSC 2508]
NCU01720	159.607	86.6118	695.677	132.533	258.929	175.131	0.676369	0.494553	0.756763	-	-	-	-	gi|336468349|gb|EGO56512.1|	hypothetical protein NEUTE1DRAFT_117360 [Neurospora tetrasperma FGSC 2508]
NCU01722	16.5131	20.5919	32.4412	25.5034	16.7314	52.9596	3.16527	0.388823	0.481563	-	-	-	-	gi|336468350|gb|EGO56513.1|	hypothetical protein NEUTE1DRAFT_130443 [Neurospora tetrasperma FGSC 2508]
NCU01724	60.9916	52.7526	74.3626	55.1641	31.536	62.5345	1.98296	0.843575	0.882138	-	-	-	-	gi|336468352|gb|EGO56515.1|	hypothetical protein NEUTE1DRAFT_123033 [Neurospora tetrasperma FGSC 2508]
NCU01725	5.59101	25.6641	9.30482	21.1896	3.0794	38.3536	12.4549	0.669145	0.552479	-	-	-	-	gi|336468353|gb|EGO56516.1|	hypothetical protein NEUTE1DRAFT_83796 [Neurospora tetrasperma FGSC 2508]
NCU01726	0	0	0	0	0	1.27825	#DIV/0!	0	0	-	-	-	-	gi|350289389|gb|EGZ70614.1|	hypothetical protein NEUTE2DRAFT_130616 [Neurospora tetrasperma FGSC 2509]
NCU01728	15.3455	2.67174	17.0416	2.45608	13.6453	1.76598	0.12942	1.5129	1.39078	-	-	-	ko00051//Fructose and mannose metabolism	gi|336468355|gb|EGO56518.1|	hypothetical protein NEUTE1DRAFT_101799 [Neurospora tetrasperma FGSC 2508]
NCU01729	2.50251	4.88015	5.27665	6.32673	3.08095	3.96257	1.28615	1.23156	1.59662	-	-	-	-	gi|350295000|gb|EGZ76043.1|	hypothetical protein NEUTE2DRAFT_97413, partial [Neurospora tetrasperma FGSC 2509]
NCU01731	76.6905	151.755	90.8463	176.019	79.4007	182.313	2.29611	0.832387	0.965477	-	-	GO:0000909//sporocarp development involved in sexual reproduction;GO:0010114//response to red light;GO:0016117//carotenoid biosynthetic process;GO:0030437//ascospore formation;GO:0030448//hyphal growth;GO:0040009//regulation of growth rate	-	gi|336468360|gb|EGO56523.1|	hypothetical protein NEUTE1DRAFT_123038 [Neurospora tetrasperma FGSC 2508]
NCU01735	233.608	23.4643	104.268	19.5731	731.453	33.7345	0.0461199	0.695558	0.580208	-	-	-	-	gi|336468362|gb|EGO56525.1|	hypothetical protein NEUTE1DRAFT_83803 [Neurospora tetrasperma FGSC 2508]
NCU01737	14.5846	20.3092	13.1025	19.6446	14.586	21.7461	1.49089	0.933925	0.903363	-	-	-	-	gi|336468365|gb|EGO56528.1|	hypothetical protein NEUTE1DRAFT_123041 [Neurospora tetrasperma FGSC 2508]
NCU01738	22.2325	24.0906	30.2341	24.4369	23.4138	25.8819	1.10541	0.93079	0.944173	-	-	GO:0030437//ascospore formation	ko04111//Cell cycle - yeast	gi|730381|sp|Q06712.1|PREG_NEUCR	H+-transporting ATPase [Neurospora crassa OR74A]
NCU01739	48.2809	61.8426	38.1012	41.0875	38.613	59.4404	1.53939	1.04041	0.691239	-	-	-	-	gi|336468367|gb|EGO56530.1|	hypothetical protein NEUTE1DRAFT_117369 [Neurospora tetrasperma FGSC 2508]
NCU01740	169.832	272.689	223.971	308.975	156.14	171.478	1.09823	1.59022	1.80183	-	-	-	-	gi|85083690|ref|XP_957163.1|	hypothetical protein NCU01740 [Neurospora crassa OR74A]
NCU01741	115.65	66.085	74.0273	87.3604	50.2503	73.6441	1.46555	0.897356	1.18625	-	-	-	-	gi|336468369|gb|EGO56532.1|	hypothetical protein NEUTE1DRAFT_65136, partial [Neurospora tetrasperma FGSC 2508]
NCU01742	31.8269	85.0069	26.5693	84.8045	21.0737	53.914	2.55835	1.57671	1.57296	-	-	-	-	gi|336468370|gb|EGO56533.1|	hypothetical protein NEUTE1DRAFT_83819 [Neurospora tetrasperma FGSC 2508]
NCU01744	51.3623	172.213	130.429	194.542	45.2021	158.795	3.51299	1.0845	1.22512	GO:0005739//mitochondrion	-	GO:0006537//glutamate biosynthetic process;GO:0019676//ammonia assimilation cycle	ko00250//Alanine, aspartate and glutamate metabolism	gi|336468373|gb|EGO56536.1|	hypothetical protein NEUTE1DRAFT_65142 [Neurospora tetrasperma FGSC 2508]
NCU01745	10.7437	13.2053	15.7365	14.1815	10.5553	16.0108	1.51685	0.824771	0.885743	-	-	-	-	gi|336468374|gb|EGO56537.1|	hypothetical protein NEUTE1DRAFT_123048 [Neurospora tetrasperma FGSC 2508]
NCU01746	19.5999	49.4272	26.2068	70.4536	16.5526	47.6543	2.87896	1.0372	1.47843	-	-	-	-	gi|336468375|gb|EGO56538.1|	hypothetical protein NEUTE1DRAFT_117371, partial [Neurospora tetrasperma FGSC 2508]
NCU01747	6.25331	8.25109	12.1874	8.9708	5.03775	11.4273	2.26833	0.722051	0.785032	-	-	-	-	gi|336272011|ref|XP_003350763.1|	hypothetical protein SMAC_02434 [Sordaria macrospora k-hell]
NCU01748	92.709	43.3439	164.702	46.1365	67.993	47.2425	0.694814	0.917476	0.976589	-	-	-	-	gi|336468377|gb|EGO56540.1|	hypothetical protein NEUTE1DRAFT_123051 [Neurospora tetrasperma FGSC 2508]
NCU01750	4.84554	67.4007	6.76714	45.0932	6.79333	43.6057	6.4189	1.54569	1.03411	-	-	-	-	gi|350289366|gb|EGZ70591.1|	hypothetical protein NEUTE2DRAFT_130590 [Neurospora tetrasperma FGSC 2509]
NCU01751	5.35987	29.4078	7.76268	21.0688	10.9138	40.7594	3.73467	0.721498	0.516906	-	-	-	ko04146//Peroxisome	gi|336468378|gb|EGO56541.1|	hypothetical protein NEUTE1DRAFT_147175 [Neurospora tetrasperma FGSC 2508]
NCU01752	60.0282	41.5892	838.658	109.403	302.016	46.2424	0.153113	0.899374	2.36585	GO:0030446//hyphal cell wall	-	-	-	gi|336272031|ref|XP_003350773.1|	hypothetical protein SMAC_02444 [Sordaria macrospora k-hell]
NCU01753	34.6941	47.6149	27.7904	29.08	44.1955	43.2538	0.978693	1.10082	0.67231	-	-	-	ko00480//Glutathione metabolism	gi|350289362|gb|EGZ70587.1|	gamma-glutamyltranspeptidase [Neurospora tetrasperma FGSC 2509]
NCU01754	8830.12	2486.65	10031.5	3378.69	8178.68	397.484	0.0486	6.25597	8.5002	GO:0005625//soluble fraction;GO:0005739//mitochondrion;GO:0005759//mitochondrial matrix;GO:0005739//mitochondrion	GO:0004022//alcohol dehydrogenase (NAD) activity	GO:0000947//amino acid catabolic process to alcohol via Ehrlich pathway;GO:0006116//NADH oxidation;GO:0009416//response to light stimulus;GO:0042149//cellular response to glucose starvation	ko00982//Drug metabolism - cytochrome P450	gi|85083747|ref|XP_957177.1|	alcohol dehydrogenase I [Neurospora crassa OR74A]
NCU01756	21.0781	32.5396	28.9483	29.913	20.5498	25.8766	1.25921	1.25749	1.15599	GO:0005885//Arp2/3 protein complex	GO:0003779//actin binding;GO:0005200//structural constituent of cytoskeleton;GO:0005524//ATP binding	GO:0000001//mitochondrion inheritance;GO:0007015//actin filament organization;GO:0007163//establishment or maintenance of cell polarity	-	gi|164428163|ref|XP_957179.2|	hypothetical protein NCU01756 [Neurospora crassa OR74A]
NCU01757	3.64014	8.63144	5.88641	11.6775	6.12023	10.1481	1.65812	0.850549	1.15071	-	-	GO:0042149//cellular response to glucose starvation	-	gi|336468385|gb|EGO56548.1|	hypothetical protein NEUTE1DRAFT_123057 [Neurospora tetrasperma FGSC 2508]
NCU01758	28.8938	41.4944	23.7407	38.5657	27.0835	37.4006	1.38094	1.10946	1.03115	-	-	-	-	gi|336468386|gb|EGO56549.1|	hypothetical protein NEUTE1DRAFT_130467 [Neurospora tetrasperma FGSC 2508]
NCU01759	136.455	174.449	129.672	82.9972	119.378	169.762	1.42206	1.02761	0.488904	-	-	-	-	gi|336468387|gb|EGO56550.1|	hypothetical protein NEUTE1DRAFT_65174 [Neurospora tetrasperma FGSC 2508]
NCU01760	1.64636	1.78116	0.76642	3.27477	1.64869	3.50902	2.12837	0.507595	0.933245	-	-	-	-	gi|336468388|gb|EGO56551.1|	hypothetical protein NEUTE1DRAFT_65175, partial [Neurospora tetrasperma FGSC 2508]
NCU01761	273.878	341.692	189.153	318.721	141.099	235.624	1.66992	1.45016	1.35267	-	-	-	-	gi|336468389|gb|EGO56552.1|	hypothetical protein NEUTE1DRAFT_101831 [Neurospora tetrasperma FGSC 2508]
NCU01762	19.4371	38.6456	18.2757	28.8328	14.5159	24.6018	1.69482	1.57085	1.17198	-	-	-	-	gi|336468390|gb|EGO56553.1|	hypothetical protein NEUTE1DRAFT_83859 [Neurospora tetrasperma FGSC 2508]
NCU01763	39.0007	97.0461	42.3634	80.3467	57.8025	64.0372	1.10786	1.51547	1.25469	-	-	GO:0009416//response to light stimulus	-	gi|336468391|gb|EGO56554.1|	hypothetical protein NEUTE1DRAFT_130472 [Neurospora tetrasperma FGSC 2508]
NCU01764	58.1465	82.9517	47.468	84.5532	29.5194	38.6365	1.30885	2.14698	2.18843	-	-	-	-	gi|336468392|gb|EGO56555.1|	hypothetical protein NEUTE1DRAFT_44219 [Neurospora tetrasperma FGSC 2508]
NCU01765	61.466	96.8736	87.5814	90.8062	66.5457	88.6501	1.33217	1.09276	1.02432	GO:0005739//mitochondrion;GO:0005739//mitochondrion;GO:0005747//mitochondrial respiratory chain complex I	GO:0009055//electron carrier activity	GO:0006116//NADH oxidation;GO:0006120//mitochondrial electron transport, NADH to ubiquinone;GO:0030437//ascospore formation;GO:0080010//regulation of oxygen and reactive oxygen species metabolic process	ko00190//Oxidative phosphorylation	gi|14286142|sp|P24918.2|NDUS1_NEUCR	hypothetical protein NCU01797 [Neurospora crassa OR74A]
NCU01766	32.1759	50.404	38.4452	40.9476	33.4181	55.8792	1.67212	0.902018	0.732788	-	-	-	-	gi|336468394|gb|EGO56557.1|	hypothetical protein NEUTE1DRAFT_65189 [Neurospora tetrasperma FGSC 2508]
NCU01767	66.2577	104.171	77.2326	93.1659	59.6378	94.8719	1.5908	1.09802	0.982018	-	-	GO:0009416//response to light stimulus	-	gi|336468395|gb|EGO56558.1|	hypothetical protein NEUTE1DRAFT_130475 [Neurospora tetrasperma FGSC 2508]
NCU01768	98.4552	165.02	168.352	143.915	156.046	675.893	4.33138	0.244151	0.212926	-	-	GO:0009416//response to light stimulus	-	gi|350289348|gb|EGZ70573.1|	Six-hairpin glycosidase [Neurospora tetrasperma FGSC 2509]
NCU01769	5.24271	88.5233	10.7793	104.469	6.56265	206.723	31.4999	0.428222	0.505357	-	-	-	-	gi|336468397|gb|EGO56560.1|	hypothetical protein NEUTE1DRAFT_83877 [Neurospora tetrasperma FGSC 2508]
NCU01771	15.2478	32.5001	17.0922	30.7659	9.27555	45.4516	4.90016	0.715047	0.676892	-	-	-	-	gi|336272053|ref|XP_003350784.1|	RAD57 protein [Sordaria macrospora k-hell]
NCU01772	4.52697	12.314	11.9342	13.4426	5.42996	13.6273	2.50965	0.903631	0.986445	-	-	-	ko04623//Cytosolic DNA-sensing pathway	gi|336468399|gb|EGO56562.1|	hypothetical protein NEUTE1DRAFT_83883 [Neurospora tetrasperma FGSC 2508]
NCU01776	1114.4	1253.46	1207.35	1119.43	1199.24	974.492	0.812594	1.28627	1.14873	GO:0022625//cytosolic large ribosomal subunit	GO:0003723//RNA binding;GO:0003735//structural constituent of ribosome	GO:0006412//translation	ko03010//Ribosome	gi|85083835|ref|XP_957199.1|	60S ribosomal protein L15 [Neurospora crassa OR74A]
NCU01777	10.3863	27.3374	24.2432	28.2599	9.78691	23.7966	2.43147	1.14879	1.18756	-	-	-	-	gi|336468404|gb|EGO56567.1|	hypothetical protein NEUTE1DRAFT_130481 [Neurospora tetrasperma FGSC 2508]
NCU01778	5.74286	2.44085	4.9013	4.48765	3.16303	14.9603	4.72972	0.163156	0.299972	-	-	-	-	gi|336468405|gb|EGO56568.1|	hypothetical protein NEUTE1DRAFT_101846 [Neurospora tetrasperma FGSC 2508]
NCU01779	16.7149	15.72	15.7831	19.4533	16.0618	20.9993	1.3074	0.748597	0.926383	-	-	-	-	gi|336468407|gb|EGO56570.1|	hypothetical protein NEUTE1DRAFT_32406, partial [Neurospora tetrasperma FGSC 2508]
NCU01780	2.2061	9.37644	3.76563	5.91056	1.38865	6.02059	4.33557	1.55739	0.981725	-	-	-	-	gi|350289336|gb|EGZ70561.1|	hypothetical protein NEUTE2DRAFT_68364 [Neurospora tetrasperma FGSC 2509]
NCU01781	43.6775	126.266	51.6025	156.551	64.8135	149.514	2.30683	0.84451	1.04707	-	-	-	-	gi|336468409|gb|EGO56572.1|	hypothetical protein NEUTE1DRAFT_123074 [Neurospora tetrasperma FGSC 2508]
NCU01782	3.76179	4.6595	6.87972	8.06284	5.91972	5.78638	0.977475	0.805252	1.39342	-	-	-	-	gi|350289334|gb|EGZ70559.1|	ras GEF [Neurospora tetrasperma FGSC 2509]
NCU01783	22.0737	84.0709	34.0081	80.6449	19.5786	41.8199	2.136	2.01031	1.92839	-	-	-	-	gi|336468411|gb|EGO56574.1|	hypothetical protein NEUTE1DRAFT_83901 [Neurospora tetrasperma FGSC 2508]
NCU01784	2.48244	15.9076	4.40031	18.8017	0.210349	11.4413	54.3917	1.39037	1.64332	-	-	-	-	gi|380094960|emb|CCC07462.1|	unnamed protein product [Sordaria macrospora k-hell]
NCU01785	21.3449	74.4536	23.8706	67.8686	8.91855	66.469	7.45289	1.12013	1.02106	-	-	-	-	gi|336468414|gb|EGO56577.1|	hypothetical protein NEUTE1DRAFT_45000 [Neurospora tetrasperma FGSC 2508]
NCU01786	6.46072	16.2469	10.5684	18.0908	1.77921	10.0514	5.64938	1.61638	1.79983	-	-	-	ko00230//Purine metabolism	gi|336468415|gb|EGO56578.1|	hypothetical protein NEUTE1DRAFT_147204 [Neurospora tetrasperma FGSC 2508]
NCU01787	1.97107	3.351	1.68223	1.54025	4.34247	0	0	#DIV/0!	#DIV/0!	-	-	-	-	gi|351727889|ref|NP_001237688.1|	receptor-like protein kinase precursor [Glycine max]
NCU01788	0.68542	1.35949	1.75494	2.14243	2.0134	0.991962	0.492679	1.37051	2.15979	-	-	-	-	gi|350289328|gb|EGZ70553.1|	hypothetical protein NEUTE2DRAFT_158935 [Neurospora tetrasperma FGSC 2509]
NCU01790	15.0812	43.1598	10.297	43.6042	8.30638	43.2155	5.20269	0.99871	1.009	-	-	-	-	gi|336272089|ref|XP_003350802.1|	hypothetical protein SMAC_02472 [Sordaria macrospora k-hell]
NCU01791	135.018	95.0845	126.588	104.352	83.5925	150.189	1.79668	0.6331	0.694806	-	-	-	ko04144//Endocytosis	gi|85080059|ref|XP_956469.1|	hypothetical protein NCU01791 [Neurospora crassa OR74A]
NCU01792	91.7942	177.057	117.384	156.33	79.6164	181.661	2.28171	0.974653	0.86056	-	-	GO:0009408//response to heat	-	gi|336468423|gb|EGO56586.1|	hypothetical protein NEUTE1DRAFT_117392 [Neurospora tetrasperma FGSC 2508]
NCU01793	29.8278	107.759	61.1419	106.761	29.9233	117.709	3.9337	0.915467	0.906987	-	-	-	-	gi|85080068|ref|XP_956471.1|	hypothetical protein NCU01793 [Neurospora crassa OR74A]
NCU01794	169.03	268.593	164.265	189.499	130.585	199.224	1.52562	1.3482	0.951187	-	-	-	-	gi|336468426|gb|EGO56589.1|	hypothetical protein NEUTE1DRAFT_123086 [Neurospora tetrasperma FGSC 2508]
NCU01795	30.0532	51.371	34.8495	66.114	21.9502	80.8421	3.68298	0.635448	0.817817	-	-	-	-	gi|336468427|gb|EGO56590.1|	hypothetical protein NEUTE1DRAFT_83932 [Neurospora tetrasperma FGSC 2508]
NCU01796	18.5059	28.0654	22.2553	20.7057	13.6674	12.0521	0.881812	2.32868	1.71802	-	-	-	-	gi|336468428|gb|EGO56591.1|	hypothetical protein NEUTE1DRAFT_65254 [Neurospora tetrasperma FGSC 2508]
NCU01797	40.628	53.2293	60.9187	52.7191	36.3369	65.2174	1.7948	0.816183	0.80836	-	-	GO:0000909//sporocarp development involved in sexual reproduction;GO:0009416//response to light stimulus;GO:0048315//conidium formation;GO:0030437//ascospore formation;GO:0030448//hyphal growth;GO:0070787//conidiophore development	-	gi|85080083|ref|XP_956475.1|	hypothetical protein NCU01797 [Neurospora crassa OR74A]
NCU01798	1.69866	2.22145	2.4534	1.94003	2.0151	3.74427	1.8581	0.593293	0.518133	-	-	-	-	gi|336468430|gb|EGO56593.1|	hypothetical protein NEUTE1DRAFT_130498 [Neurospora tetrasperma FGSC 2508]
NCU01799	4.84554	28.8325	8.27095	26.5052	7.47267	11.7812	1.57657	2.44733	2.24979	-	-	-	-	gi|336468431|gb|EGO56594.1|	hypothetical protein NEUTE1DRAFT_18544, partial [Neurospora tetrasperma FGSC 2508]
NCU01800	9.97492	18.1991	11.8354	15.0191	4.01996	9.08413	2.25975	2.0034	1.65333	GO:0005761//mitochondrial ribosome	-	-	ko03010//Ribosome	gi|336468432|gb|EGO56595.1|	hypothetical protein NEUTE1DRAFT_130499 [Neurospora tetrasperma FGSC 2508]
NCU01801	53.4572	68.5603	60.0311	109.929	52.6875	58.6345	1.11287	1.16928	1.87482	-	-	-	-	gi|336468433|gb|EGO56596.1|	hypothetical protein NEUTE1DRAFT_130500 [Neurospora tetrasperma FGSC 2508]
NCU01802	4.12386	3.50548	3.69553	4.18927	3.63412	1.25332	0.344875	2.79695	3.34254	-	-	-	-	gi|336468434|gb|EGO56597.1|	hypothetical protein NEUTE1DRAFT_147218 [Neurospora tetrasperma FGSC 2508]
NCU01803	96.6453	66.3543	68.8868	77.8039	80.1374	74.9293	0.935011	0.885559	1.03836	-	-	-	-	gi|336468435|gb|EGO56598.1|	hypothetical protein NEUTE1DRAFT_83942 [Neurospora tetrasperma FGSC 2508]
NCU01804	61.7334	43.0883	43.503	37.84	29.3222	31.4748	1.07341	1.36898	1.20223	-	-	-	-	gi|85080113|ref|XP_956482.1|	hypothetical protein NCU01804 [Neurospora crassa OR74A]
NCU01805	12.8375	29.9559	18.0457	30.8817	10.8139	29.7262	2.7489	1.00773	1.03887	-	-	-	-	gi|350289304|gb|EGZ70529.1|	hypothetical protein NEUTE2DRAFT_151264 [Neurospora tetrasperma FGSC 2509]
NCU01806	14.5366	41.3575	17.7235	38.0191	8.16982	40.9594	5.0135	1.00972	0.928214	-	-	-	-	gi|336468438|gb|EGO56601.1|	hypothetical protein NEUTE1DRAFT_65272 [Neurospora tetrasperma FGSC 2508]
NCU01807	39.237	60.2771	48.8188	47.2845	22.392	52.1328	2.32819	1.15622	0.907001	-	-	-	-	gi|336468439|gb|EGO56602.1|	hypothetical protein NEUTE1DRAFT_83954 [Neurospora tetrasperma FGSC 2508]
NCU01808	475.383	394.935	368.44	209.677	98.108	220.189	2.24436	1.79362	0.952259	GO:0005739//mitochondrion;GO:0005758//mitochondrial intermembrane space	GO:0009055//electron carrier activity	GO:0006118//electron transport	ko04115//p53 signaling pathway	gi|164428202|ref|XP_956486.2|	cytochrome c [Neurospora crassa OR74A]
NCU01809	5.51899	14.4093	10.8784	17.2508	5.78996	16.8873	2.91666	0.85326	1.02152	-	-	-	ko03008//Ribosome biogenesis in eukaryotes	gi|336468441|gb|EGO56604.1|	hypothetical protein NEUTE1DRAFT_83961 [Neurospora tetrasperma FGSC 2508]
NCU01810	43.2127	15.1253	29.2873	12.6629	55.3012	15.7267	0.284382	0.96176	0.805187	-	-	-	-	gi|336468443|gb|EGO56606.1|	hypothetical protein NEUTE1DRAFT_44819 [Neurospora tetrasperma FGSC 2508]
NCU01811	21.0485	14.7611	13.0239	6.57918	17.9692	8.22475	0.457715	1.79471	0.799924	-	-	-	-	gi|336468444|gb|EGO56607.1|	hypothetical protein NEUTE1DRAFT_130509 [Neurospora tetrasperma FGSC 2508]
NCU01812	22.4015	1.82144	14.9625	1.97885	32.1866	0.676594	0.021021	2.69207	2.92472	-	-	-	-	gi|336468445|gb|EGO56608.1|	hypothetical protein NEUTE1DRAFT_138722 [Neurospora tetrasperma FGSC 2508]
NCU01813	12.6183	21.1624	20.0831	22.5189	13.7119	37.0168	2.69961	0.571697	0.608342	-	-	-	-	gi|336468446|gb|EGO56609.1|	hypothetical protein NEUTE1DRAFT_147227 [Neurospora tetrasperma FGSC 2508]
NCU01814	32.9288	38.2662	50.8708	40.3888	27.549	39.4516	1.43205	0.969953	1.02376	-	-	-	-	gi|336468447|gb|EGO56610.1|	hypothetical protein NEUTE1DRAFT_83971 [Neurospora tetrasperma FGSC 2508]
NCU01815	164.674	434.28	124.254	373.905	142.771	408.167	2.85889	1.06398	0.91606	-	-	GO:0009416//response to light stimulus	-	gi|336468448|gb|EGO56611.1|	hypothetical protein NEUTE1DRAFT_123107 [Neurospora tetrasperma FGSC 2508]
NCU01816	456.982	416.581	223.385	243.954	208.573	322.004	1.54384	1.29371	0.757614	-	-	GO:0000256//allantoin catabolic process	ko00230//Purine metabolism	gi|85080159|ref|XP_956494.1|	allantoicase [Neurospora crassa OR74A]
NCU01817	23.9709	37.6089	41.0333	45.491	21.8786	49.0041	2.23982	0.767465	0.92831	-	-	-	-	gi|336468450|gb|EGO56613.1|	hypothetical protein NEUTE1DRAFT_65299 [Neurospora tetrasperma FGSC 2508]
NCU01818	14.8835	7.71965	13.5636	15.77	10.8373	12.2668	1.1319	0.629315	1.28559	-	-	-	-	gi|336468452|gb|EGO56615.1|	hypothetical protein NEUTE1DRAFT_101890 [Neurospora tetrasperma FGSC 2508]
NCU01820	2.37113	10.994	10.5782	12.7174	4.27405	14.5062	3.39401	0.757884	0.876691	GO:0005634//nucleus;GO:0005635//nuclear envelope;GO:0005829//cytosol	-	GO:0006611//protein export from nucleus;GO:0006979//response to oxidative stress;GO:0051168//nuclear export	ko03008//Ribosome biogenesis in eukaryotes	gi|164428210|ref|XP_955917.2|	exportin-1 [Neurospora crassa OR74A]
NCU01821	37.1453	78.3276	56.3981	77.6179	29.3883	68.0735	2.31635	1.15063	1.14021	GO:0005739//mitochondrion	-	-	ko04146//Peroxisome	gi|336468455|gb|EGO56618.1|	hypothetical protein NEUTE1DRAFT_130518 [Neurospora tetrasperma FGSC 2508]
NCU01822	130.345	215.42	132.335	182.507	77.9292	168.724	2.16509	1.27676	1.08169	GO:0005634//nucleus;GO:0005768//endosome;GO:0005829//cytosol;GO:0030904//retromer complex	-	GO:0006886//intracellular protein transport;GO:0042147//retrograde transport, endosome to Golgi	-	gi|85076389|ref|XP_955919.1|	hypothetical protein NCU01822 [Neurospora crassa OR74A]
NCU01823	0.0469491	0.518816	0.841453	0.843812	0.258585	0.570748	2.2072	0.90901	1.47843	-	-	-	ko04112//Cell cycle - Caulobacter	gi|336468457|gb|EGO56620.1|	hypothetical protein NEUTE1DRAFT_130520 [Neurospora tetrasperma FGSC 2508]
NCU01824	71.3922	370.227	219.771	337.009	88.0398	275.263	3.12657	1.34499	1.22432	-	-	-	-	gi|336468458|gb|EGO56621.1|	hypothetical protein NEUTE1DRAFT_130521 [Neurospora tetrasperma FGSC 2508]
NCU01825	2.04023	0	0	0	0	0	#DIV/0!	#DIV/0!	#DIV/0!	-	-	-	-	gi|154341933|ref|XP_001566918.1|	conserved hypothetical protein [Leishmania braziliensis MHOM/BR/75/M2904]
NCU01826	30.5269	61.0426	71.7091	59.5231	21.137	60.8415	2.87844	1.00331	0.97833	-	-	-	-	gi|336468459|gb|EGO56622.1|	hypothetical protein NEUTE1DRAFT_84001 [Neurospora tetrasperma FGSC 2508]
NCU01827	438.664	612.44	344.982	555.559	398.034	564.203	1.41748	1.0855	0.984678	GO:0022625//cytosolic large ribosomal subunit	GO:0003735//structural constituent of ribosome	GO:0006412//translation	ko03010//Ribosome	gi|85080835|ref|XP_956611.1|	60S ribosomal protein L27 [Neurospora crassa OR74A]
NCU01828	19.0644	89.131	16.2707	52.1413	4.20009	51.3186	12.2184	1.73682	1.01603	-	-	-	-	gi|336468461|gb|EGO56624.1|	hypothetical protein NEUTE1DRAFT_65328 [Neurospora tetrasperma FGSC 2508]
NCU01829	31.2429	121.724	37.7748	133.939	27.7237	124.343	4.48508	0.978934	1.07717	-	-	-	-	gi|336468462|gb|EGO56625.1|	hypothetical protein NEUTE1DRAFT_84009 [Neurospora tetrasperma FGSC 2508]
NCU01830	0.808994	41.4329	1.72611	23.3904	2.89624	19.4939	6.73075	2.12543	1.19989	-	-	GO:0006572//tyrosine catabolic process	ko00130//Ubiquinone and other terpenoid-quinone biosynthesis	gi|85080847|ref|XP_956614.1|	4-hydroxyphenylpyruvate dioxygenase [Neurospora crassa OR74A]
NCU01831	4.74096	4.97828	3.57019	6.75569	3.07201	5.56973	1.81306	0.893809	1.21293	-	-	-	ko03420//Nucleotide excision repair	gi|336468464|gb|EGO56627.1|	hypothetical protein NEUTE1DRAFT_84011 [Neurospora tetrasperma FGSC 2508]
NCU01833	2.85966	1.11414	4.62698	1.21042	3.54383	2.17276	0.613111	0.512775	0.55709	-	-	-	ko02020//Two-component system	gi|336468465|gb|EGO56628.1|	hypothetical protein NEUTE1DRAFT_84016 [Neurospora tetrasperma FGSC 2508]
NCU01834	1.61518	0.457659	0.459497	1.26215	0.593069	0.467508	0.788286	0.978934	2.69974	-	-	-	-	gi|336468466|gb|EGO56629.1|	hypothetical protein NEUTE1DRAFT_101903 [Neurospora tetrasperma FGSC 2508]
NCU01835	1256.78	770.457	939.188	673.192	1267.26	772.2	0.609345	0.997743	0.871784	-	-	-	-	gi|336468468|gb|EGO56631.1|	hypothetical protein NEUTE1DRAFT_95325 [Neurospora tetrasperma FGSC 2508]
NCU01836	17.2868	17.3663	1.34123	4.91216	15.5801	2.72924	0.175175	6.36307	1.79983	-	-	-	-	gi|336468469|gb|EGO56632.1|	hypothetical protein NEUTE1DRAFT_101905 [Neurospora tetrasperma FGSC 2508]
NCU01837	19.2364	4.4596	5.97001	2.73308	37.564	3.03704	0.0808499	1.4684	0.899915	-	-	-	-	gi|336468473|gb|EGO56636.1|	hypothetical protein NEUTE1DRAFT_101907 [Neurospora tetrasperma FGSC 2508]
NCU01838	319.439	392.923	150.99	237.794	247.921	685.449	2.76478	0.573234	0.346917	-	GO:0047428//arylacetonitrilase activity	-	-	gi|302913419|ref|XP_003050920.1|	hypothetical protein NECHADRAFT_80653 [Nectria haematococca mpVI 77-13-4]
NCU01839	14.8203	29.1683	21.4228	29.3179	14.4134	23.9991	1.66505	1.21539	1.22162	-	-	-	-	gi|336468474|gb|EGO56637.1|	hypothetical protein NEUTE1DRAFT_147246 [Neurospora tetrasperma FGSC 2508]
NCU01840	9.20978	16.1882	15.5871	20.7366	10.1451	13.0124	1.28264	1.24406	1.5936	-	-	-	-	gi|336468475|gb|EGO56638.1|	hypothetical protein NEUTE1DRAFT_84024 [Neurospora tetrasperma FGSC 2508]
NCU01841	3.55093	16.6015	14.3952	13.874	7.82307	6.93767	0.886822	2.39295	1.99981	-	-	-	-	gi|336468476|gb|EGO56639.1|	hypothetical protein NEUTE1DRAFT_44921 [Neurospora tetrasperma FGSC 2508]
NCU01842	9.90366	24.3628	15.6241	22.5135	12.7276	19.8054	1.5561	1.23011	1.13673	-	-	-	-	gi|85080895|ref|XP_956626.1|	hypothetical protein NCU01842 [Neurospora crassa OR74A]
NCU01843	15.2621	28.6879	17.6121	25.7003	10.6555	39.1981	3.67867	0.73187	0.655652	GO:0005737//cytoplasm;GO:0005832//chaperonin-containing T-complex;GO:0005856//cytoskeleton	GO:0051082//unfolded protein binding	GO:0006457//protein folding;GO:0007010//cytoskeleton organization	-	gi|336468478|gb|EGO56641.1|	hypothetical protein NEUTE1DRAFT_123125 [Neurospora tetrasperma FGSC 2508]
NCU01844	116.293	52.5036	100.075	97.6622	63.7856	31.8449	0.499248	1.64873	3.06681	-	-	GO:0009416//response to light stimulus	-	gi|336468479|gb|EGO56642.1|	hypothetical protein NEUTE1DRAFT_130532 [Neurospora tetrasperma FGSC 2508]
NCU01845	197.352	50.2063	293.582	74.005	137.525	64.3736	0.468085	0.77992	1.14962	-	-	-	-	gi|336468480|gb|EGO56643.1|	hypothetical protein NEUTE1DRAFT_123127 [Neurospora tetrasperma FGSC 2508]
NCU01846	114.689	65.2212	190.061	75.8335	133.698	56.4105	0.421924	1.15619	1.34432	-	-	-	-	gi|336468481|gb|EGO56644.1|	hypothetical protein NEUTE1DRAFT_65353 [Neurospora tetrasperma FGSC 2508]
NCU01848	0	0.754614	0	0	0	0	#DIV/0!	#DIV/0!	#DIV/0!	-	-	-	-	gi|336464985|gb|EGO53225.1|	hypothetical protein NEUTE1DRAFT_115070 [Neurospora tetrasperma FGSC 2508]
NCU01849	2.71149	6.65859	4.88543	4.70854	3.6506	11.7725	3.22481	0.565606	0.399962	-	-	-	-	gi|350297094|gb|EGZ78071.1|	aromatic compound dioxygenase, partial [Neurospora tetrasperma FGSC 2509]
NCU01850	39.3845	63.0032	43.9353	58.8869	33.8192	41.4698	1.22622	1.51925	1.42	-	-	GO:0016558//protein import into peroxisome matrix	-	gi|336464987|gb|EGO53227.1|	hypothetical protein NEUTE1DRAFT_55611 [Neurospora tetrasperma FGSC 2508]
NCU01851	2.59582	25.5962	2.65852	20.6903	0.571888	14.8768	26.0134	1.72055	1.39078	-	-	-	-	gi|350297096|gb|EGZ78073.1|	hypothetical protein NEUTE2DRAFT_124613 [Neurospora tetrasperma FGSC 2509]
NCU01852	2.85381	20.3167	4.26233	34.5659	1.57181	18.8953	12.0214	1.07522	1.82933	-	-	-	-	gi|336464989|gb|EGO53229.1|	hypothetical protein NEUTE1DRAFT_55847 [Neurospora tetrasperma FGSC 2508]
NCU01853	0	0.684114	0	2.67279	0	1.9218	#DIV/0!	0.355976	1.39078	-	-	-	-	gi|336464990|gb|EGO53230.1|	hypothetical protein NEUTE1DRAFT_54808 [Neurospora tetrasperma FGSC 2508]
NCU01854	120.775	151.445	140.987	195.134	112.674	183.06	1.62468	0.8273	1.06596	-	-	-	-	gi|85111336|ref|XP_963888.1|	hypothetical protein NCU01854 [Neurospora crassa OR74A]
NCU01855	23.544	38.814	27.4007	43.4862	29.8645	29.1174	0.974986	1.33302	1.49348	-	-	-	-	gi|85111338|ref|XP_963889.1|	hypothetical protein NCU01855 [Neurospora crassa OR74A]
NCU01856	18.6442	12.8768	40.5757	17.3008	24.645	16.9989	0.68975	0.757508	1.01776	-	-	-	-	gi|350297102|gb|EGZ78079.1|	hypothetical protein NEUTE2DRAFT_101672 [Neurospora tetrasperma FGSC 2509]
NCU01857	35.2022	39.7708	39.4706	43.9287	52.2303	42.4981	0.813667	0.935825	1.03366	-	-	-	ko03018//RNA degradation	gi|350297103|gb|EGZ78080.1|	antiviral helicase [Neurospora tetrasperma FGSC 2509]
NCU01858	12.1966	28.933	14.0404	21.278	7.4987	13.5463	1.80649	2.13586	1.57076	-	-	-	-	gi|85118706|ref|XP_965489.1|	hypothetical protein NCU01858 [Neurospora crassa OR74A]
NCU01859	384.598	506.848	312.544	403.617	317.498	417.951	1.31639	1.2127	0.965706	GO:0005739//mitochondrion;GO:0005739//mitochondrion;GO:0005747//mitochondrial respiratory chain complex I;GO:0031966//mitochondrial membrane	GO:0009055//electron carrier activity	GO:0006116//NADH oxidation;GO:0032981//mitochondrial respiratory chain complex I assembly	ko00190//Oxidative phosphorylation	gi|464287|sp|Q02854.1|NUXM_NEUCR	myosin-5 [Neurospora crassa OR74A]
NCU01860	2.35151	8.54073	2.73671	17.2061	8.24191	24.6885	2.99549	0.345939	0.696926	-	-	-	-	gi|336464997|gb|EGO53237.1|	hypothetical protein NEUTE1DRAFT_73672 [Neurospora tetrasperma FGSC 2508]
NCU01861	11.0247	4.2323	4.24929	3.05695	60.3298	13.5878	0.225225	0.311479	0.224979	-	-	GO:0009416//response to light stimulus	-	gi|336464999|gb|EGO53239.1|	hypothetical protein NEUTE1DRAFT_119125 [Neurospora tetrasperma FGSC 2508]
NCU01862	39.4728	77.4317	78.2609	146.634	52.1777	64.0693	1.22791	1.20856	2.28867	-	-	-	-	gi|336465000|gb|EGO53240.1|	hypothetical protein NEUTE1DRAFT_150605 [Neurospora tetrasperma FGSC 2508]
NCU01863	0	2.70834	2.71922	1.24486	4.38708	0	0	#DIV/0!	#DIV/0!	-	-	-	-	gi|350297110|gb|EGZ78087.1|	hypothetical protein NEUTE2DRAFT_48846, partial [Neurospora tetrasperma FGSC 2509]
NCU01864	4.05673	1.14947	1.73113	3.17005	2.23435	0.587103	0.262762	1.95787	5.39949	-	-	-	-	gi|350297112|gb|EGZ78089.1|	hypothetical protein NEUTE2DRAFT_162784 [Neurospora tetrasperma FGSC 2509]
NCU01865	5.60666	3.68974	4.78506	4.66388	6.57448	3.92619	0.597187	0.939777	1.18789	-	-	-	-	gi|350297113|gb|EGZ78090.1|	hypothetical protein NEUTE2DRAFT_101693 [Neurospora tetrasperma FGSC 2509]
NCU01866	3.82333	13	0.543843	4.23253	3.86063	6.91656	1.79156	1.87955	0.611942	-	-	-	-	gi|336465004|gb|EGO53244.1|	hypothetical protein NEUTE1DRAFT_53848 [Neurospora tetrasperma FGSC 2508]
NCU01867	1.34832	0.286535	0	0.790217	1.48525	0.585401	0.394143	0.489467	1.34987	-	-	-	-	gi|336465005|gb|EGO53245.1|	hypothetical protein NEUTE1DRAFT_92381 [Neurospora tetrasperma FGSC 2508]
NCU01868	9.32119	20.5632	6.06115	27.0544	7.5786	15.8025	2.08514	1.30127	1.71203	-	-	-	-	gi|336465006|gb|EGO53246.1|	hypothetical protein NEUTE1DRAFT_53462 [Neurospora tetrasperma FGSC 2508]
NCU01869	4.61709	7.84948	1.72397	9.92183	8.2647	11.5264	1.39466	0.680998	0.860788	-	-	-	-	gi|350297122|gb|EGZ78099.1|	hypothetical protein NEUTE2DRAFT_50370 [Neurospora tetrasperma FGSC 2509]
NCU01870	5.54877	0.589589	4.73565	0.541997	23.9397	1.20455	0.0503161	0.489467	0.449957	-	-	-	-	gi|350297121|gb|EGZ78098.1|	putative enolase [Neurospora tetrasperma FGSC 2509]
NCU01871	415.558	78.1702	854.695	43.7089	744.598	37.0449	0.0497516	2.11015	1.17989	-	-	-	-	gi|336465009|gb|EGO53249.1|	hypothetical protein NEUTE1DRAFT_92386 [Neurospora tetrasperma FGSC 2508]
NCU01872	0	0	0	0	0	0.570518	#DIV/0!	0	0	-	-	-	-	gi|350297119|gb|EGZ78096.1|	hypothetical protein NEUTE2DRAFT_54134 [Neurospora tetrasperma FGSC 2509]
NCU01873	18.2523	7.53599	16.0226	11.0028	57.4452	20.8303	0.362612	0.36178	0.528211	-	-	-	-	gi|350297118|gb|EGZ78095.1|	CBD9-like protein [Neurospora tetrasperma FGSC 2509]
NCU01874	18.2933	13.6064	19.2369	8.67906	17.6321	14.7501	0.836549	0.922457	0.588406	-	-	-	-	gi|336465013|gb|EGO53253.1|	hypothetical protein NEUTE1DRAFT_115094 [Neurospora tetrasperma FGSC 2508]
NCU01875	0	0	0	1.63739	0	0	#DIV/0!	#DIV/0!	#DIV/0!	-	-	-	-	gi|336465014|gb|EGO53254.1|	hypothetical protein NEUTE1DRAFT_53577 [Neurospora tetrasperma FGSC 2508]
NCU01876	0.638972	0	0	1.49794	0	0	#DIV/0!	#DIV/0!	#DIV/0!	-	-	-	-	gi|350297126|gb|EGZ78103.1|	hypothetical protein NEUTE2DRAFT_48848 [Neurospora tetrasperma FGSC 2509]
NCU01877	0.413854	0	0.353208	0.646796	0	1.0781	#DIV/0!	0	0.599943	-	-	-	-	gi|336465016|gb|EGO53256.1|	hypothetical protein NEUTE1DRAFT_115097 [Neurospora tetrasperma FGSC 2508]
NCU01878	20.3331	57.8488	41.79	72.6351	23.1979	78.2811	3.37449	0.738988	0.927875	-	-	-	-	gi|336268594|ref|XP_003349061.1|	hypothetical protein SMAC_06837 [Sordaria macrospora k-hell]
NCU01879	158.716	157.36	179.007	196.818	119.933	195.781	1.63242	0.803756	1.0053	-	-	-	-	gi|336465018|gb|EGO53258.1|	hypothetical protein NEUTE1DRAFT_92393 [Neurospora tetrasperma FGSC 2508]
NCU01880	3.38483	13.5642	2.88881	26.2611	3.46224	8.60759	2.48613	1.57584	3.05093	-	-	-	-	gi|350297130|gb|EGZ78107.1|	hypothetical protein NEUTE2DRAFT_162799 [Neurospora tetrasperma FGSC 2509]
NCU01881	0	0	0.39727	0	0	0	#DIV/0!	#DIV/0!	#DIV/0!	-	-	GO:0009416//response to light stimulus	-	gi|336465020|gb|EGO53260.1|	hypothetical protein NEUTE1DRAFT_126605 [Neurospora tetrasperma FGSC 2508]
NCU01882	40.603	86.7212	50.378	75.0551	18.4167	43.4048	2.35681	1.99796	1.72919	-	-	-	-	gi|350297132|gb|EGZ78109.1|	hypothetical protein NEUTE2DRAFT_101712 [Neurospora tetrasperma FGSC 2509]
NCU01883	90.8677	47.172	73.4007	55.4579	94.7377	55.6743	0.587668	0.847284	0.996112	-	-	-	-	gi|350297133|gb|EGZ78110.1|	hypothetical protein NEUTE2DRAFT_101715 [Neurospora tetrasperma FGSC 2509]
NCU01884	3.64105	3.47022	5.17915	3.6212	4.37543	2.10778	0.48173	1.64639	1.71802	-	-	-	-	gi|336465023|gb|EGO53263.1|	hypothetical protein NEUTE1DRAFT_92403 [Neurospora tetrasperma FGSC 2508]
NCU01886	112.67	73.2968	291.332	85.8384	150.246	120.525	0.802179	0.608148	0.712206	-	-	-	-	gi|336465025|gb|EGO53265.1|	hypothetical protein NEUTE1DRAFT_92405 [Neurospora tetrasperma FGSC 2508]
NCU01887	0	3.80209	3.81736	8.73797	0	11.6517	#DIV/0!	0.326311	0.749929	-	-	-	-	gi|350297138|gb|EGZ78115.1|	hypothetical protein NEUTE2DRAFT_53359 [Neurospora tetrasperma FGSC 2509]
NCU01888	1.55057	7.32255	3.08782	9.28943	1.51826	11.8186	7.78433	0.619578	0.786001	-	-	-	-	gi|336465026|gb|EGO53266.1|	hypothetical protein NEUTE1DRAFT_92406 [Neurospora tetrasperma FGSC 2508]
NCU01889	14.293	27.8891	20.7929	19.5457	14.3132	22.2837	1.55687	1.25155	0.877132	-	-	-	-	gi|336465027|gb|EGO53267.1|	hypothetical protein NEUTE1DRAFT_92411 [Neurospora tetrasperma FGSC 2508]
NCU01891	32.6055	26.1324	46.9092	24.387	18.4714	42.4689	2.29917	0.61533	0.574231	-	-	-	-	gi|336465028|gb|EGO53268.1|	hypothetical protein NEUTE1DRAFT_52032 [Neurospora tetrasperma FGSC 2508]
NCU01892	2.90732	8.64976	2.48128	3.40781	1.60129	7.57363	4.72972	1.14209	0.449957	-	-	-	-	gi|350297146|gb|EGZ78123.1|	hypothetical protein NEUTE2DRAFT_52102 [Neurospora tetrasperma FGSC 2509]
NCU01893	98.1963	61.0275	90.1364	56.565	59.4763	60.7951	1.02217	1.00382	0.93042	-	-	-	-	gi|350297147|gb|EGZ78124.1|	hypothetical protein NEUTE2DRAFT_101729 [Neurospora tetrasperma FGSC 2509]
NCU01894	21.3733	150.378	44.3404	141.58	7.9687	87.086	10.9285	1.72678	1.62575	GO:0005761//mitochondrial ribosome	-	-	-	gi|336465030|gb|EGO53270.1|	hypothetical protein NEUTE1DRAFT_92413 [Neurospora tetrasperma FGSC 2508]
NCU01895	4.79774	9.84111	8.81245	14.2629	7.35299	16.4831	2.24169	0.597042	0.865302	-	GO:0000156//two-component response regulator activity	GO:0000909//sporocarp development involved in sexual reproduction;GO:0006972//hyperosmotic response;GO:0007234//osmosensory signaling pathway via two-component system;GO:0009416//response to light stimulus;GO:0016310//phosphorylation;GO:0030437//ascospore formation;GO:0042268//regulation of cytolysis;GO:0042325//regulation of phosphorylation;GO:0042538//hyperosmotic salinity response;GO:0042752//…	ko04011//MAPK signaling pathway - yeast	gi|350297150|gb|EGZ78127.1|	hypothetical protein NEUTE2DRAFT_80347 [Neurospora tetrasperma FGSC 2509]
NCU01896	6.67255	7.29254	6.50829	9.86961	8.13768	16.9682	2.08514	0.429776	0.581652	-	-	-	-	gi|350297151|gb|EGZ78128.1|	hypothetical protein NEUTE2DRAFT_101738 [Neurospora tetrasperma FGSC 2509]
NCU01897	101.248	27.9972	99.5984	29.5502	79.7283	37.7799	0.473857	0.741062	0.782169	-	-	-	-	gi|336465033|gb|EGO53273.1|	hypothetical protein NEUTE1DRAFT_92422 [Neurospora tetrasperma FGSC 2508]
NCU01898	237.872	27.859	197.901	43.2344	220.104	69.1572	0.314202	0.402836	0.625162	-	-	-	-	gi|336465034|gb|EGO53274.1|	hypothetical protein NEUTE1DRAFT_92423 [Neurospora tetrasperma FGSC 2508]
NCU01899	10.0299	8.98677	9.02285	8.26136	11.6457	11.2987	0.970198	0.795384	0.731181	-	-	-	-	gi|336465035|gb|EGO53275.1|	hypothetical protein NEUTE1DRAFT_126618 [Neurospora tetrasperma FGSC 2508]
NCU01900	4.59516	374.385	4.22346	178.711	3.50433	185.082	52.8152	2.02281	0.96558	-	-	-	-	gi|350297156|gb|EGZ78133.1|	xylosidase/arabinosidase [Neurospora tetrasperma FGSC 2509]
NCU01901	22.3955	40.5646	42.5017	39.5055	29.9786	89.5214	2.98618	0.453127	0.441296	-	-	-	-	gi|336465037|gb|EGO53277.1|	hypothetical protein NEUTE1DRAFT_133713 [Neurospora tetrasperma FGSC 2508]
NCU01902	82.973	169.941	145.531	94.4486	84.9221	335.282	3.94811	0.506859	0.281699	-	GO:0004343//glucosamine 6-phosphate N-acetyltransferase activity	GO:0006048//UDP-N-acetylglucosamine biosynthetic process	ko00520//Amino sugar and nucleotide sugar metabolism	gi|85118890|ref|XP_965533.1|	glucosamine 6-phosphate N-acetyltransferase [Neurospora crassa OR74A]
NCU01903	6.52982	15.4625	11.1459	13.8499	7.44983	56.4985	7.58386	0.27368	0.245138	-	-	-	-	gi|350297161|gb|EGZ78138.1|	alpha/beta-hydrolase [Neurospora tetrasperma FGSC 2509]
NCU01904	0	0	0	0	0	0	#DIV/0!	#DIV/0!	#DIV/0!	-	-	GO:0009416//response to light stimulus	ko00040//Pentose and glucuronate interconversions	gi|350297162|gb|EGZ78139.1|	2-deoxy-D-gluconate 3-dehydrogenase [Neurospora tetrasperma FGSC 2509]
NCU01905	0.908539	9.78247	0.258467	1.65657	0	2.89271	#DIV/0!	3.38177	0.572673	-	-	GO:0009416//response to light stimulus	-	gi|350297163|gb|EGZ78140.1|	GroES-like protein [Neurospora tetrasperma FGSC 2509]
NCU01906	7.85258	138.587	7.34013	57.5638	14.4167	63.3165	4.39188	2.1888	0.909144	GO:0005634//nucleus;GO:0005737//cytoplasm	GO:0004032//alditol:NADP+ 1-oxidoreductase activity;GO:0004033//aldo-keto reductase (NADP) activity;GO:0016491//oxidoreductase activity	GO:0006979//response to oxidative stress;GO:0009416//response to light stimulus;GO:0009651//response to salt stress;GO:0019568//arabinose catabolic process;GO:0042843//D-xylose catabolic process	-	gi|350297164|gb|EGZ78141.1|	GCY protein [Neurospora tetrasperma FGSC 2509]
NCU01907	24.634	24.8663	19.1845	15.1592	18.3166	14.9735	0.817482	1.66069	1.0124	-	-	-	ko04130//SNARE interactions in vesicular transport	gi|336465044|gb|EGO53284.1|	hypothetical protein NEUTE1DRAFT_73751 [Neurospora tetrasperma FGSC 2508]
NCU01908	29.7797	26.5152	38.773	33.1226	45.6142	27.9351	0.612422	0.949169	1.1857	-	-	-	-	gi|336465045|gb|EGO53285.1|	hypothetical protein NEUTE1DRAFT_92450 [Neurospora tetrasperma FGSC 2508]
NCU01909	15.2159	9.23873	25.0447	3.39719	11.9722	13.2126	1.1036	0.699239	0.257118	-	-	-	-	gi|336465046|gb|EGO53286.1|	hypothetical protein NEUTE1DRAFT_133721 [Neurospora tetrasperma FGSC 2508]
NCU01910	15.0988	18.187	41.5649	22.794	21.6572	19.0805	0.881026	0.953173	1.19462	-	-	-	-	gi|350297168|gb|EGZ78145.1|	hypothetical protein NEUTE2DRAFT_101775 [Neurospora tetrasperma FGSC 2509]
NCU01911	31.4696	24.2908	29.1734	22.4714	34.6655	10.6792	0.308066	2.27458	2.10421	-	-	-	-	gi|336465047|gb|EGO53287.1|	hypothetical protein NEUTE1DRAFT_92454 [Neurospora tetrasperma FGSC 2508]
NCU01912	37.835	54.3361	66.8757	66.0555	46.7224	59.3959	1.27125	0.914812	1.11212	-	-	-	ko00514//Other types of O-glycan biosynthesis	gi|336463603|gb|EGO51843.1|	hypothetical protein NEUTE1DRAFT_70939 [Neurospora tetrasperma FGSC 2508]
NCU01913	8.89554	18.0741	14.8136	18.4802	9.32092	16.5791	1.7787	1.09018	1.11467	-	-	-	ko03040//Spliceosome	gi|350297171|gb|EGZ78148.1|	Surp module [Neurospora tetrasperma FGSC 2509]
NCU01914	106.286	138.626	103.406	127.859	121.549	142.314	1.17084	0.974088	0.89843	GO:0005768//endosome;GO:0005829//cytosol	GO:0005515//protein binding;GO:0032266//phosphatidylinositol-3-phosphate binding	GO:0008104//protein localization	-	gi|336463602|gb|EGO51842.1|	hypothetical protein NEUTE1DRAFT_149536 [Neurospora tetrasperma FGSC 2508]
NCU01916	21.1442	17.2032	17.0145	14.8704	8.98384	13.1145	1.45979	1.31177	1.13389	GO:0005739//mitochondrion	GO:0015218//pyrimidine nucleotide transmembrane transporter activity	GO:0000002//mitochondrial genome maintenance;GO:0006864//pyrimidine nucleotide transport	-	gi|336463601|gb|EGO51841.1|	mitochondrial carrier protein RIM2 [Neurospora tetrasperma FGSC 2508]
NCU01917	2.9206	3.04688	2.03941	2.90468	3.6559	4.14993	1.13513	0.7342	0.699934	-	-	-	-	gi|336463600|gb|EGO51840.1|	hypothetical protein NEUTE1DRAFT_149534 [Neurospora tetrasperma FGSC 2508]
NCU01918	64.9872	84.8985	66.5568	59.336	60.2837	77.8153	1.29082	1.09103	0.762523	GO:0005885//Arp2/3 protein complex	GO:0005198//structural molecule activity	GO:0000147//actin cortical patch assembly;GO:0009847//spore germination	ko04666//Fc gamma R-mediated phagocytosis	gi|367034045|ref|XP_003666305.1|	hypothetical protein MYCTH_2310869 [Myceliophthora thermophila ATCC 42464]
NCU01919	122.224	197.169	161.984	172.48	125.536	236.36	1.8828	0.834189	0.729736	-	-	-	-	gi|350297176|gb|EGZ78153.1|	cysteine proteinase [Neurospora tetrasperma FGSC 2509]
NCU01920	10.6257	17.0612	13.0992	14.7614	11.0546	16.4031	1.48383	1.04012	0.899915	-	-	-	-	gi|336463597|gb|EGO51837.1|	hypothetical protein NEUTE1DRAFT_125477 [Neurospora tetrasperma FGSC 2508]
NCU01922	56.8685	76.0419	37.0829	65.9093	41.5278	58.2587	1.40288	1.30525	1.13132	-	-	-	-	gi|350297181|gb|EGZ78158.1|	S-adenosyl-L-methionine-dependent methyltransferase [Neurospora tetrasperma FGSC 2509]
NCU01923	1.22414	0	0	1.91316	1.34845	1.06297	0.788286	0	1.79983	-	-	-	-	gi|336463591|gb|EGO51831.1|	hypothetical protein NEUTE1DRAFT_104861 [Neurospora tetrasperma FGSC 2508]
NCU01924	102.552	96.0424	163.754	128.458	117.731	83.7463	0.711334	1.14682	1.53389	-	-	-	-	gi|336463590|gb|EGO51830.1|	hypothetical protein NEUTE1DRAFT_132676 [Neurospora tetrasperma FGSC 2508]
NCU01925	0	0	0	1.39808	0	0	#DIV/0!	#DIV/0!	#DIV/0!	-	-	-	-	gi|395333417|gb|EJF65794.1|	NAD(P)-binding protein [Dichomitus squalens LYAD-421 SS1]
NCU01926	19.1895	10.023	39.4638	20.0539	26.2318	12.8486	0.489809	0.780088	1.56079	-	-	-	-	gi|350297186|gb|EGZ78163.1|	hypothetical protein NEUTE2DRAFT_154626 [Neurospora tetrasperma FGSC 2509]
NCU01927	4.10204	13.4247	6.47672	11.6999	3.6149	8.37062	2.31559	1.60379	1.39774	-	-	-	-	gi|336463588|gb|EGO51828.1|	hypothetical protein NEUTE1DRAFT_70910, partial [Neurospora tetrasperma FGSC 2508]
NCU01928	51.351	67.6831	60.7326	97.9886	39.6173	40.582	1.02435	1.66781	2.41459	-	-	-	-	gi|336463587|gb|EGO51827.1|	hypothetical protein NEUTE1DRAFT_70908 [Neurospora tetrasperma FGSC 2508]
NCU01929	31.8698	71.9431	50.9767	124.355	36.7337	48.5665	1.32213	1.48133	2.56051	-	-	-	ko03018//RNA degradation	gi|158563946|sp|Q7SDP4.2|PAN3_NEUCR	hypothetical protein NCU02063 [Neurospora crassa OR74A]
NCU01930	149.243	115.33	100.906	93.1468	98.2122	116.97	1.191	0.985977	0.796327	-	-	-	-	gi|350297191|gb|EGZ78168.1|	U6 snRNA-associated Sm-like protein LSm7 [Neurospora tetrasperma FGSC 2509]
NCU01931	9.39741	14.3788	9.62437	29.5573	9.05778	24.0724	2.65765	0.597316	1.22785	-	-	-	-	gi|350297192|gb|EGZ78169.1|	hypothetical protein NEUTE2DRAFT_101823 [Neurospora tetrasperma FGSC 2509]
NCU01932	6.79959	14.9599	13.3985	18.05	7.49011	14.2399	1.90116	1.05056	1.26756	-	GO:0042054//histone methyltransferase activity	-	ko04530//Tight junction	gi|350297194|gb|EGZ78171.1|	hypothetical protein NEUTE2DRAFT_101826 [Neurospora tetrasperma FGSC 2509]
NCU01934	1.38444	1.17684	0	0	1.52503	1.20216	0.788286	0.978934	0	-	-	-	-	gi|350297197|gb|EGZ78174.1|	hypothetical protein NEUTE2DRAFT_124701 [Neurospora tetrasperma FGSC 2509]
NCU01935	11.5571	23.3321	12.3294	19.7554	5.56969	8.1538	1.46396	2.8615	2.42285	-	-	-	-	gi|336463580|gb|EGO51820.1|	hypothetical protein NEUTE1DRAFT_54732 [Neurospora tetrasperma FGSC 2508]
NCU01936	14.8606	22.7674	36.4266	27.546	10.8497	21.4567	1.97763	1.06108	1.28379	-	-	-	ko03460//Fanconi anemia pathway	gi|350297199|gb|EGZ78176.1|	DNA/RNA polymerase [Neurospora tetrasperma FGSC 2509]
NCU01937	3.29131	5.59553	0.936334	2.57193	6.04259	4.76329	0.788286	1.17472	0.539949	-	-	-	-	gi|336463578|gb|EGO51818.1|	hypothetical protein NEUTE1DRAFT_104849 [Neurospora tetrasperma FGSC 2508]
NCU01938	25.9887	37.2657	47.9454	44.5143	47.7132	55.1638	1.15615	0.675545	0.806948	-	-	-	-	gi|350297201|gb|EGZ78178.1|	hypothetical protein NEUTE2DRAFT_53195 [Neurospora tetrasperma FGSC 2509]
NCU01939	3.77286	10.9419	11.5541	9.62511	4.52271	13.6826	3.02531	0.799693	0.703454	-	-	-	-	gi|336463575|gb|EGO51815.1|	hypothetical protein NEUTE1DRAFT_70889 [Neurospora tetrasperma FGSC 2508]
NCU01940	73.2787	50.6862	224.332	97.7182	41.7079	62.0652	1.48809	0.81666	1.57445	-	-	GO:0006972//hyperosmotic response;GO:0010226//response to lithium ion;GO:0042391//regulation of membrane potential;GO:0030448//hyphal growth	-	gi|336463574|gb|EGO51814.1|	hypothetical protein NEUTE1DRAFT_125461 [Neurospora tetrasperma FGSC 2508]
NCU01941	4.30715	1.22042	4.9013	7.85339	4.74455	1.24669	0.262762	0.978934	6.2994	-	-	-	-	gi|336463573|gb|EGO51813.1|	hypothetical protein NEUTE1DRAFT_104845 [Neurospora tetrasperma FGSC 2508]
NCU01942	0	5.60876	0.70391	8.37854	0	1.43236	#DIV/0!	3.91574	5.84944	-	-	-	-	gi|350297208|gb|EGZ78185.1|	hypothetical protein NEUTE2DRAFT_124709 [Neurospora tetrasperma FGSC 2509]
NCU01944	9.18102	17.0719	30.6896	18.8326	4.4246	19.1002	4.31681	0.893809	0.985993	-	-	-	-	gi|350297211|gb|EGZ78188.1|	hypothetical protein NEUTE2DRAFT_101846 [Neurospora tetrasperma FGSC 2509]
NCU01945	36.432	47.3763	45.5074	49.5853	31.8928	60.9661	1.91159	0.777092	0.813325	-	-	-	-	gi|74618058|sp|Q7SDZ1.1|ISN1_NEUCR	hypothetical protein NCU02074 [Neurospora crassa OR74A]
NCU01947	20.4498	21.9909	29.5441	24.4515	18.8626	19.7898	1.04916	1.11122	1.23556	-	-	-	-	gi|336463567|gb|EGO51807.1|	hypothetical protein NEUTE1DRAFT_132661 [Neurospora tetrasperma FGSC 2508]
NCU01948	1003.64	1121.49	1085.43	914.545	1078.97	932.088	0.863867	1.2032	0.981179	GO:0022625//cytosolic large ribosomal subunit	GO:0003735//structural constituent of ribosome	GO:0006412//translation	ko03010//Ribosome	gi|85112051|ref|XP_964232.1|	hypothetical protein NCU01948 [Neurospora crassa OR74A]
NCU01949	1135.54	1896.54	1112.27	1508.78	957.068	1276	1.33324	1.48632	1.18242	GO:0005732//small nucleolar ribonucleoprotein complex;GO:0022627//cytosolic small ribosomal subunit	GO:0003735//structural constituent of ribosome	GO:0006412//translation;GO:0006450//regulation of translational fidelity	ko03010//Ribosome	gi|85112053|ref|XP_964233.1|	40S ribosomal protein S9 [Neurospora crassa OR74A]
NCU01950	65.8157	66.8512	41.8903	65.3776	35.9425	54.0022	1.50246	1.23793	1.21065	-	-	-	ko03040//Spliceosome	gi|85112055|ref|XP_964234.1|	pre-mRNA splicing factor SLU7 [Neurospora crassa OR74A]
NCU01951	3.07781	4.77087	5.30508	4.38576	4.52049	2.62018	0.579622	1.82082	1.67384	GO:0016035//zeta DNA polymerase complex	GO:0003887//DNA-directed DNA polymerase activity	GO:0006280//mutagenesis;GO:0006281//DNA repair	ko03460//Fanconi anemia pathway	gi|350297217|gb|EGZ78194.1|	hypothetical protein NEUTE2DRAFT_101866 [Neurospora tetrasperma FGSC 2509]
NCU01953	1.28332	1.5584	4.79828	3.05622	3.36581	1.00823	0.299549	1.54569	3.03129	-	-	-	-	gi|336463562|gb|EGO51802.1|	hypothetical protein NEUTE1DRAFT_132656 [Neurospora tetrasperma FGSC 2508]
NCU01954	10.5981	13.6351	11.0008	12.5345	7.57258	15.6696	2.06925	0.870163	0.799924	-	-	-	-	gi|85112063|ref|XP_964238.1|	pre-mRNA splicing factor cwc24 [Neurospora crassa OR74A]
NCU01955	17.7899	31.3646	24.7426	32.9518	23.2254	35.4723	1.5273	0.884198	0.928944	-	-	-	ko04140//Regulation of autophagy	gi|85112065|ref|XP_964239.1|	hypothetical protein NCU01955 [Neurospora crassa OR74A]
NCU01958	0	0	0	0	0	0	#DIV/0!	#DIV/0!	#DIV/0!	-	-	-	-	gi|85112071|ref|XP_964242.1|	DNA-binding protein [Neurospora crassa OR74A]
NCU01959	0	0	0	0	0	0	#DIV/0!	#DIV/0!	#DIV/0!	-	-	-	-	gi|60416418|sp|Q10115.2|MATC_NEUCR	DNA-binding protein [Neurospora crassa OR74A]
NCU01960	0	0	0	0	0	0	#DIV/0!	#DIV/0!	#DIV/0!	-	-	-	-	gi|85112345|ref|XP_964324.1|	HMG-box DNA-binding protein [Neurospora crassa OR74A]
NCU01961	0	0.156663	0.157292	0.576069	0.812062	0.320069	0.394143	0.489467	1.79983	-	-	-	ko03410//Base excision repair	gi|350297224|gb|EGZ78201.1|	DNase I-like protein [Neurospora tetrasperma FGSC 2509]
NCU01962	362.215	444.391	358.762	359.331	327.896	312.673	0.953572	1.42127	1.14922	-	-	-	ko04260//Cardiac muscle contraction	gi|85112355|ref|XP_964326.1|	hypothetical protein NCU01962 [Neurospora crassa OR74A]
NCU01963	0.144823	0.984851	0.618004	2.03705	0.638121	0.754533	1.18243	1.30525	2.69974	-	-	-	-	gi|350297226|gb|EGZ78203.1|	hypothetical protein NEUTE2DRAFT_80495 [Neurospora tetrasperma FGSC 2509]
NCU01964	14.8058	13.7298	16.5419	17.2494	15.5681	20.6872	1.32883	0.663684	0.833819	-	-	-	-	gi|350297227|gb|EGZ78204.1|	hypothetical protein NEUTE2DRAFT_101885 [Neurospora tetrasperma FGSC 2509]
NCU01965	105.449	93.305	165.923	86.8975	120.18	107.419	0.893817	0.868607	0.808957	-	-	-	ko00970//Aminoacyl-tRNA biosynthesis	gi|135184|sp|P28350.1|SYV_NEUCR	pre-mRNA splicing factor cwc24 [Neurospora crassa OR74A]
NCU01966	3041.42	3369.99	2555.63	3235.78	2720.65	3133.97	1.15192	1.07531	1.03249	GO:0022625//cytosolic large ribosomal subunit	GO:0003735//structural constituent of ribosome	GO:0006412//translation	ko03010//Ribosome	gi|85112371|ref|XP_964330.1|	60S ribosomal protein L37 [Neurospora crassa OR74A]
NCU01967	6.79634	16.3688	9.66734	21.0222	7.17459	24.5897	3.42733	0.665675	0.854919	-	-	-	-	gi|336463548|gb|EGO51788.1|	hypothetical protein NEUTE1DRAFT_149495 [Neurospora tetrasperma FGSC 2508]
NCU01968	20.1096	41.2114	56.544	58.35	17.3437	36.1422	2.08389	1.14026	1.61445	-	-	-	-	gi|336463547|gb|EGO51787.1|	hypothetical protein NEUTE1DRAFT_132645 [Neurospora tetrasperma FGSC 2508]
NCU01969	77.7464	38.8753	60.7775	30.1215	51.8169	19.2886	0.372246	2.01545	1.56162	-	-	-	-	gi|350297233|gb|EGZ78210.1|	hypothetical protein NEUTE2DRAFT_101904 [Neurospora tetrasperma FGSC 2509]
NCU01970	26.8139	175.76	29.4957	153.191	15.753	206.448	13.1053	0.851354	0.742035	-	-	-	-	gi|85112389|ref|XP_964334.1|	hypothetical protein NCU01970 [Neurospora crassa OR74A]
NCU01971	13.9273	45.5796	12.1836	50.3349	11.5062	50.7932	4.4144	0.897356	0.990977	-	-	-	-	gi|336463544|gb|EGO51784.1|	hypothetical protein NEUTE1DRAFT_89515 [Neurospora tetrasperma FGSC 2508]
NCU01972	10.7679	128.929	6.82681	179.827	20.6727	79.8771	3.86389	1.6141	2.25129	-	-	-	-	gi|336463543|gb|EGO51783.1|	hypothetical protein NEUTE1DRAFT_89512 [Neurospora tetrasperma FGSC 2508]
NCU01973	9.42916	17.8116	15.407	20.9082	18.5541	17.4251	0.939154	1.02218	1.19989	-	GO:0042054//histone methyltransferase activity	-	-	gi|336463542|gb|EGO51782.1|	hypothetical protein NEUTE1DRAFT_89510 [Neurospora tetrasperma FGSC 2508]
NCU01974	86.2724	34.9335	51.7401	39.8574	50.0853	42.7717	0.853977	0.816744	0.931864	-	-	-	-	gi|336463541|gb|EGO51781.1|	hypothetical protein NEUTE1DRAFT_89508 [Neurospora tetrasperma FGSC 2508]
NCU01975	123.677	192.374	97.0458	181.173	80.5218	158.044	1.96275	1.21721	1.14634	-	-	GO:0032981//mitochondrial respiratory chain complex I assembly	-	gi|350297239|gb|EGZ78216.1|	complex I intermediate-associated protein 30, mitochondrial precursor [Neurospora tetrasperma FGSC 2509]
[truncated: 8,102 more rows]
