# Supplementary material for: Coordinated Regulation of Protoperithecium Development by MAP Kinases MAK-1 and MAK-2 in Neurospora crassa
Source: Front Microbiol. 2021 Nov 26;12:769615. doi: 10.3389/fmicb.2021.769615 (PMC8662359; doi:10.3389/fmicb.2021.769615)
Supplement: Supplementary file 5 [file Table_4.XLSX]

## Sheet: Sheet1
Supplementary Table S3
Table S3. Gene set enrichment analysis for genes co-regulated by both Mak-1 and Mak-2.
Go enrichment of 328 genes positively-regulated by both Mak-1 and Mak-2
Category	Term	Count	%	PValue	Genes	List Total	Pop Hits	Pop Total	Fold Enrichment	Bonferroni	Benjamini	FDR
GOTERM_CC_DIRECT	GO:0016021~integral component of membrane	64	20.6452	1.79573e-06	NCU03751, NCU04488, NCU07091, NCU10034, NCU06934, NCU00663, NCU04034, NCU06533, NCU04931, NCU09415, NCU04751, NCU09767, NCU06574, NCU04487, NCU08337, NCU03198, NCU08624, NCU09610, NCU07802, NCU06034, NCU01324, NCU07804, NCU06341, NCU04987, NCU02209, NCU03287, NCU00035, NCU01722, NCU05094, NCU00829, NCU10610, NCU02903, NCU07254, NCU04391, NCU06518, NCU08112, NCU09782, NCU00830, NCU11172, NCU00732,…	115	1523	4489	1.64033	6.46444e-05	6.46444e-05	0.00160165
GOTERM_MF_DIRECT	GO:0016491~oxidoreductase activity	14	4.51613	0.00176611	NCU01092, NCU06905, NCU07743, NCU03247, NCU09199, NCU09390, NCU01678, NCU05069, NCU03893, NCU03868, NCU04923, NCU04474, NCU05807, NCU05094	141	170	4613	2.69428	0.195411	0.195411	2.0176
GOTERM_MF_DIRECT	GO:0004497~monooxygenase activity	8	2.58065	0.00272839	NCU07916, NCU06296, NCU00732, NCU11363, NCU07332, NCU08050, NCU06153, NCU08112	141	63	4613	4.15445	0.285413	0.154668	3.1012
GOTERM_BP_DIRECT	GO:0006633~fatty acid biosynthetic process	4	1.29032	0.00557388	NCU08535, NCU06783, NCU07308, NCU06785	92	16	3887	10.5625	0.381646	0.381646	5.84925
GOTERM_MF_DIRECT	GO:0016787~hydrolase activity	10	3.22581	0.00581153	NCU06809, NCU01903, NCU01901, NCU03000, NCU05821, NCU09026, NCU09664, NCU08868, NCU04924, NCU06152	141	110	4613	2.97421	0.511738	0.21256	6.49975
GOTERM_BP_DIRECT	GO:0009251~glucan catabolic process	3	0.967742	0.0105459	NCU07487, NCU04952, NCU05577	92	7	3887	18.1071	0.598186	0.366112	10.8031
GOTERM_BP_DIRECT	GO:0005975~carbohydrate metabolic process	8	2.58065	0.0204446	NCU06730, NCU08228, NCU01393, NCU07860, NCU04936, NCU10651, NCU05789, NCU06523	92	119	3887	2.84034	0.830763	0.446864	19.9681
GOTERM_BP_DIRECT	GO:0008654~phospholipid biosynthetic process	3	0.967742	0.0215894	NCU06666, NCU02302, NCU05985	92	10	3887	12.675	0.846955	0.374532	20.971
GOTERM_MF_DIRECT	GO:0008422~beta-glucosidase activity	3	0.967742	0.0227107	NCU07487, NCU04952, NCU05577	141	8	4613	12.2686	0.940728	0.506585	23.2708
GOTERM_CC_DIRECT	GO:0005615~extracellular space	3	0.967742	0.0251823	NCU09568, NCU04930, NCU01049	115	10	4489	11.7104	0.600753	0.36814	20.3465
GOTERM_MF_DIRECT	GO:0008171~O-methyltransferase activity	3	0.967742	0.0286253	NCU05192, NCU05855, NCU07919	141	9	4613	10.9054	0.971908	0.510542	28.4578
GOTERM_MF_DIRECT	GO:0004499~N,N-dimethylaniline monooxygenase activity	3	0.967742	0.0420364	NCU06296, NCU07332, NCU06153	141	11	4613	8.92263	0.994919	0.585376	39.0544
GOTERM_BP_DIRECT	GO:0006065~UDP-glucuronate biosynthetic process	2	0.645161	0.0462805	NCU08228, NCU04936	92	2	3887	42.25	0.983011	0.557376	40.0089
GOTERM_BP_DIRECT	GO:0000271~polysaccharide biosynthetic process	2	0.645161	0.0462805	NCU08228, NCU04936	92	2	3887	42.25	0.983011	0.557376	40.0089
GOTERM_BP_DIRECT	GO:0006024~glycosaminoglycan biosynthetic process	2	0.645161	0.0462805	NCU08228, NCU04936	92	2	3887	42.25	0.983011	0.557376	40.0089
GOTERM_CC_DIRECT	GO:0009346~citrate lyase complex	2	0.645161	0.0501514	NCU06783, NCU06785	115	2	4489	39.0348	0.843124	0.460672	36.8035
GOTERM_BP_DIRECT	GO:0044550~secondary metabolite biosynthetic process	4	1.29032	0.0508414	NCU11306, NCU07916, NCU11363, NCU08050	92	36	3887	4.69444	0.98875	0.526643	43.0312
GOTERM_MF_DIRECT	GO:0003979~UDP-glucose 6-dehydrogenase activity	2	0.645161	0.0597833	NCU08228, NCU04936	141	2	4613	32.7163	0.999491	0.661486	50.8751
GOTERM_MF_DIRECT	GO:0003878~ATP citrate synthase activity	2	0.645161	0.0597833	NCU06783, NCU06785	141	2	4613	32.7163	0.999491	0.661486	50.8751
GOTERM_MF_DIRECT	GO:0050660~flavin adenine dinucleotide binding	6	1.93548	0.0632464	NCU06296, NCU02287, NCU07970, NCU01094, NCU07332, NCU06153	141	71	4613	2.76476	0.999676	0.633782	52.9215
GOTERM_BP_DIRECT	GO:0006085~acetyl-CoA biosynthetic process	2	0.645161	0.0686199	NCU06783, NCU06785	92	3	3887	28.1667	0.997787	0.582456	53.5392
GOTERM_BP_DIRECT	GO:0019432~triglyceride biosynthetic process	2	0.645161	0.0686199	NCU00035, NCU03137	92	3	3887	28.1667	0.997787	0.582456	53.5392
GOTERM_CC_DIRECT	GO:0005886~plasma membrane	7	2.25806	0.0860149	NCU07487, NCU04952, NCU04497, NCU00290, NCU09337, NCU05577, NCU00829	115	121	4489	2.25821	0.960753	0.554906	55.1663
GOTERM_BP_DIRECT	GO:0005978~glycogen biosynthetic process	2	0.645161	0.0904416	NCU06687, NCU00743	92	4	3887	21.125	0.999712	0.639065	64.0203
Go enrichment of 105 genes positively-regulated by both Mak-1 and Mak-2
Category	Term	Count	%	PValue	Genes	List Total	Pop Hits	Pop Total	Fold Enrichment	Bonferroni	Benjamini	FDR
GOTERM_CC_DIRECT	GO:0016021~integral component of membrane	27	27.551	0.000101313	NCU08280, NCU04195, NCU08621, NCU06185, NCU06737, NCU08425, NCU02250, NCU09316, NCU00585, NCU00586, NCU02956, NCU00584, NCU01997, NCU05338, NCU07541, NCU06231, NCU05315, NCU09115, NCU11337, NCU05567, NCU09830, NCU07960, NCU02690, NCU00552, NCU00247, NCU03240, NCU06619	42	1523	4489	1.8948	0.00192319	0.00192319	0.0759034
GOTERM_BP_DIRECT	GO:0018298~protein-chromophore linkage	3	3.06122	0.000905307	NCU02356, NCU00582, NCU08626	32	6	3887	60.7344	0.0390679	0.0390679	0.843786
GOTERM_MF_DIRECT	GO:0016491~oxidoreductase activity	7	7.14286	0.00505632	NCU08699, NCU01233, NCU01754, NCU00552, NCU09473, NCU00236, NCU09535	45	170	4613	4.22105	0.28435	0.28435	5.05088
GOTERM_CC_DIRECT	GO:0009277~fungal-type cell wall	3	3.06122	0.0101502	NCU08457, NCU06781, NCU09326	42	17	4489	18.8613	0.176209	0.0923708	7.36086
GOTERM_BP_DIRECT	GO:0031505~fungal-type cell wall organization	3	3.06122	0.021864	NCU06781, NCU09326, NCU00586	32	29	3887	12.5657	0.621935	0.38513	18.6837
GOTERM_MF_DIRECT	GO:0015186~L-glutamine transmembrane transporter activity	2	2.04082	0.0283488	NCU06231, NCU06619	45	3	4613	68.3407	0.85014	0.612882	25.4751
GOTERM_MF_DIRECT	GO:0015188~L-isoleucine transmembrane transporter activity	2	2.04082	0.0283488	NCU06231, NCU06619	45	3	4613	68.3407	0.85014	0.612882	25.4751
GOTERM_BP_DIRECT	GO:0016117~carotenoid biosynthetic process	2	2.04082	0.0315336	NCU00585, NCU00552	32	4	3887	60.7344	0.755814	0.374962	25.9013
GOTERM_MF_DIRECT	GO:0005302~L-tyrosine transmembrane transporter activity	2	2.04082	0.0376227	NCU06231, NCU06619	45	4	4613	51.2556	0.920422	0.569872	32.4358
GOTERM_BP_DIRECT	GO:0006783~heme biosynthetic process	2	2.04082	0.0469374	NCU02771, NCU08291	32	6	3887	40.4896	0.879401	0.410701	36.2228
GOTERM_BP_DIRECT	GO:0048315~conidium formation	2	2.04082	0.0770369	NCU09235, NCU08726	32	10	3887	24.2937	0.970616	0.506119	52.7639
GOTERM_MF_DIRECT	GO:0042124~1,3-beta-glucanosyltransferase activity	2	2.04082	0.0914765	NCU06781, NCU09326	45	10	4613	20.5022	0.998221	0.794625	62.5016
GOTERM_BP_DIRECT	GO:0030435~sporulation resulting in formation of a cellular spore	2	2.04082	0.0917395	NCU09235, NCU08726	32	12	3887	20.2448	0.985504	0.506209	59.3531
Go enrichment of 433 genes regulated by both Mak-1 and Mak-2
Category	Term	Count	%	PValue	Genes	List Total	Pop Hits	Pop Total	Fold Enrichment	Bonferroni	Benjamini	FDR
GOTERM_CC_DIRECT	GO:0016021~integral component of membrane	91	22.3039	5.34092e-10	NCU03751, NCU08280, NCU08621, NCU04488, NCU06185, NCU06737, NCU08425, NCU07091, NCU10034, NCU06934, NCU09316, NCU00663, NCU04034, NCU06533, NCU02956, NCU04931, NCU09415, NCU04751, NCU01997, NCU09767, NCU05338, NCU06574, NCU06231, NCU04487, NCU08337, NCU03198, NCU09115, NCU08624, NCU09610, NCU07802, NCU06034, NCU01324, NCU07804, NCU06341, NCU04987, NCU11337, NCU05567, NCU09830, NCU02209, NCU01722,…	157	1523	4489	1.70841	2.35001e-08	2.35001e-08	4.99683e-07
GOTERM_MF_DIRECT	GO:0016491~oxidoreductase activity	21	5.14706	1.12166e-05	NCU01092, NCU06905, NCU03247, NCU07743, NCU01754, NCU09199, NCU09390, NCU01678, NCU09473, NCU09535, NCU05069, NCU08699, NCU01233, NCU03893, NCU00552, NCU03868, NCU05807, NCU04923, NCU04474, NCU00236, NCU05094	186	170	4613	3.06366	0.00186023	0.00186023	0.0136282
GOTERM_MF_DIRECT	GO:0016787~hydrolase activity	11	2.69608	0.0121637	NCU06809, NCU01903, NCU01901, NCU03000, NCU05821, NCU09026, NCU06010, NCU09664, NCU08868, NCU04924, NCU06152	186	110	4613	2.48011	0.868868	0.637878	13.8176
GOTERM_BP_DIRECT	GO:0005975~carbohydrate metabolic process	10	2.45098	0.0122474	NCU06730, NCU09326, NCU08228, NCU01393, NCU07860, NCU04936, NCU10651, NCU05789, NCU06523, NCU10063	124	119	3887	2.63418	0.769254	0.769254	13.1724
GOTERM_MF_DIRECT	GO:0004497~monooxygenase activity	8	1.96078	0.0123314	NCU07916, NCU06296, NCU00732, NCU11363, NCU07332, NCU08050, NCU06153, NCU08112	186	63	4613	3.14934	0.872513	0.496706	13.9953
GOTERM_BP_DIRECT	GO:0006633~fatty acid biosynthetic process	4	0.980392	0.0128086	NCU08535, NCU06783, NCU07308, NCU06785	124	16	3887	7.83669	0.784343	0.535611	13.7361
GOTERM_BP_DIRECT	GO:0018298~protein-chromophore linkage	3	0.735294	0.0137065	NCU02356, NCU00582, NCU08626	124	6	3887	15.6734	0.806475	0.421577	14.6312
GOTERM_BP_DIRECT	GO:0009251~glucan catabolic process	3	0.735294	0.0187946	NCU07487, NCU04952, NCU05577	124	7	3887	13.4343	0.895424	0.431333	19.545
GOTERM_MF_DIRECT	GO:0050660~flavin adenine dinucleotide binding	8	1.96078	0.0226952	NCU08280, NCU06296, NCU02287, NCU07970, NCU01094, NCU07332, NCU01181, NCU06153	186	71	4613	2.79449	0.97787	0.614303	24.3416
GOTERM_CC_DIRECT	GO:0005886~plasma membrane	10	2.45098	0.023967	NCU07487, NCU04195, NCU04952, NCU04497, NCU00290, NCU00586, NCU09337, NCU05577, NCU09830, NCU00829	157	121	4489	2.363	0.656095	0.413566	20.3047
GOTERM_MF_DIRECT	GO:0005506~iron ion binding	7	1.71569	0.0366833	NCU11306, NCU00732, NCU10011, NCU05006, NCU08856, NCU09115, NCU08112	186	62	4613	2.80012	0.997979	0.710843	36.4988
GOTERM_BP_DIRECT	GO:0008654~phospholipid biosynthetic process	3	0.735294	0.0378531	NCU06666, NCU02302, NCU05985	124	10	3887	9.40403	0.989867	0.600842	35.744
GOTERM_MF_DIRECT	GO:0008422~beta-glucosidase activity	3	0.735294	0.0381926	NCU07487, NCU04952, NCU05577	186	8	4613	9.3004	0.998442	0.65951	37.6972
GOTERM_CC_DIRECT	GO:0005615~extracellular space	3	0.735294	0.0449616	NCU09568, NCU04930, NCU01049	157	10	4489	8.57771	0.867896	0.490701	34.975
GOTERM_BP_DIRECT	GO:0035690~cellular response to drug	3	0.735294	0.0453235	NCU00290, NCU11363, NCU09830	124	11	3887	8.54912	0.995992	0.601451	41.2357
GOTERM_MF_DIRECT	GO:0008171~O-methyltransferase activity	3	0.735294	0.0478312	NCU05192, NCU05855, NCU07919	186	9	4613	8.26703	0.999707	0.687236	44.8738
GOTERM_BP_DIRECT	GO:0006065~UDP-glucuronate biosynthetic process	2	0.490196	0.0622944	NCU08228, NCU04936	124	2	3887	31.3468	0.999526	0.664934	52.1559
GOTERM_BP_DIRECT	GO:0000271~polysaccharide biosynthetic process	2	0.490196	0.0622944	NCU08228, NCU04936	124	2	3887	31.3468	0.999526	0.664934	52.1559
GOTERM_BP_DIRECT	GO:0006024~glycosaminoglycan biosynthetic process	2	0.490196	0.0622944	NCU08228, NCU04936	124	2	3887	31.3468	0.999526	0.664934	52.1559
GOTERM_CC_DIRECT	GO:0009346~citrate lyase complex	2	0.490196	0.068303	NCU06783, NCU06785	157	2	4489	28.5924	0.955528	0.540779	48.4128
GOTERM_MF_DIRECT	GO:0004499~N,N-dimethylaniline monooxygenase activity	3	0.735294	0.0693529	NCU06296, NCU07332, NCU06153	186	11	4613	6.76393	0.999993	0.774945	58.2445
GOTERM_MF_DIRECT	GO:0003979~UDP-glucose 6-dehydrogenase activity	2	0.490196	0.0786081	NCU08228, NCU04936	186	2	4613	24.8011	0.999999	0.7791	63.0196
GOTERM_MF_DIRECT	GO:0003878~ATP citrate synthase activity	2	0.490196	0.0786081	NCU06783, NCU06785	186	2	4613	24.8011	0.999999	0.7791	63.0196
GOTERM_BP_DIRECT	GO:0019432~triglyceride biosynthetic process	2	0.490196	0.0919824	NCU00035, NCU03137	124	3	3887	20.8978	0.99999	0.761959	66.9113
GOTERM_BP_DIRECT	GO:0006085~acetyl-CoA biosynthetic process	2	0.490196	0.0919824	NCU06783, NCU06785	124	3	3887	20.8978	0.99999	0.761959	66.9113
GOTERM_MF_DIRECT	GO:0050662~coenzyme binding	3	0.735294	0.0933792	NCU11364, NCU07468, NCU00360	186	13	4613	5.72333	1	0.803544	69.6129
