# Supplementary material for: Coordinated Regulation of Protoperithecium Development by MAP Kinases MAK-1 and MAK-2 in Neurospora crassa
Source: Front Microbiol. 2021 Nov 26;12:769615. doi: 10.3389/fmicb.2021.769615 (PMC8662359; doi:10.3389/fmicb.2021.769615)
Supplement: Supplementary file 6 [file Table_5.XLS]

## Sheet: Supplementary Data S2
Supplementary Data S2. Genes co-regulated by MAK-1 and MAK-2
Locus	Sexual development of the mutant	rpkm Δmak2-A	rpkm Δmak2-S	rpkm Δmak1-A	rpkm Δmak1-S	rpkm WT-A	rpkm WT-S	WT-S /WT_A	Δmak2-S /WT_S	Δmak1-S /WT_S	cellular_component	molecular_function	biological_process	pathway	gi_number	blast_nr
Positively regulated genes
NCU07091	Normal	0	1.46813	0	7.64789	0	16.9969	#DIV/0!	0.0863765	0.449957	-	-	-	-	gi|336465780|gb|EGO53945.1|	hypothetical protein NEUTE1DRAFT_86915 [Neurospora tetrasperma FGSC 2508]
NCU07766	Normal	0	15.446	0	19.8789	0	48.83	#DIV/0!	0.316322	0.407104	-	-	-	-	gi|336473455|gb|EGO61615.1|	hypothetical protein NEUTE1DRAFT_144736 [Neurospora tetrasperma FGSC 2508]
NCU01049	Normal	0.26734	22.2706	0.228164	23.1888	0	58.7319	#DIV/0!	0.379192	0.394824	-	-	-	-	gi|336472870|gb|EGO61030.1|	hypothetical protein NEUTE1DRAFT_76711 [Neurospora tetrasperma FGSC 2508]
NCU07487	Normal	0	1.81384	0	4.06436	0	10.4224	#DIV/0!	0.174033	0.389963	-	-	-	-	gi|336463204|gb|EGO51444.1|	hypothetical protein NEUTE1DRAFT_88865 [Neurospora tetrasperma FGSC 2508]
NCU05081	NA	0.27955	0.950523	0	5.02433	0	13.5937	#DIV/0!	0.0699239	0.369608	-	-	-	-	gi|336258685|ref|XP_003344151.1|	hypothetical protein SMAC_09404 [Sordaria macrospora k-hell]
NCU07765	Normal	0	2.38614	0	14.728	0	43.8748	#DIV/0!	0.0543852	0.335682	-	-	-	-	gi|336473454|gb|EGO61614.1|	hypothetical protein NEUTE1DRAFT_120518 [Neurospora tetrasperma FGSC 2508]
NCU01094	NA	0.559998	10.3139	0.637248	15.7536	0	47.4922	#DIV/0!	0.21717	0.331709	-	-	-	-	gi|336472820|gb|EGO60980.1|	hypothetical protein NEUTE1DRAFT_57965 [Neurospora tetrasperma FGSC 2508]
NCU00829	Normal	0.172286	4.97933	0	3.09648	0	10.3226	#DIV/0!	0.482373	0.299972	-	-	-	-	gi|350295888|gb|EGZ76865.1|	hypothetical protein NEUTE2DRAFT_142603 [Neurospora tetrasperma FGSC 2509]
NCU09472	NA	0	1.6537	0	3.71607	0	12.3881	#DIV/0!	0.133491	0.299972	-	-	-	-	gi|336467888|gb|EGO56051.1|	hypothetical protein NEUTE1DRAFT_122689 [Neurospora tetrasperma FGSC 2508]
NCU08856	Normal	0	11.4356	0	7.94279	0	26.7381	#DIV/0!	0.42769	0.297059	-	-	-	ko00562//Inositol phosphate metabolism	gi|336473518|gb|EGO61678.1|	hypothetical protein NEUTE1DRAFT_98755 [Neurospora tetrasperma FGSC 2508]
NCU07052	NA	0	4.20657	0	4.83377	0	18.2626	#DIV/0!	0.230337	0.264681	-	-	-	-	gi|324506330|gb|ADY42706.1|	Triosephosphate isomerase [Ascaris suum]
NCU05724	Normal	4.41619	12.5132	2.51269	25.3069	0	95.8687	#DIV/0!	0.130525	0.263975	-	-	-	-	gi|336469190|gb|EGO57352.1|	hypothetical protein NEUTE1DRAFT_100288 [Neurospora tetrasperma FGSC 2508]
NCU09470	NA	0.73642	10.7983	0.785631	22.1553	0	89.6845	#DIV/0!	0.120404	0.247035	-	-	-	-	gi|350289873|gb|EGZ71098.1|	hypothetical protein NEUTE2DRAFT_159334 [Neurospora tetrasperma FGSC 2509]
NCU04391	Normal	0	5.18726	0	7.49343	0	37.395	#DIV/0!	0.138715	0.200386	-	-	-	-	gi|336471247|gb|EGO59408.1|	hypothetical protein NEUTE1DRAFT_79470 [Neurospora tetrasperma FGSC 2508]
NCU09564	Normal	0.393546	1.67266	0.167938	3.84412	0	23.4086	#DIV/0!	0.071455	0.164218	-	GO:0005436//sodium:phosphate symporter activity;GO:0005436//sodium:phosphate symporter activity	-	-	gi|85092647|ref|XP_959489.1|	hypothetical protein NCU09564 [Neurospora crassa OR74A]
NCU11340	NA	0	4.02314	0	4.22674	0	28.1809	#DIV/0!	0.142761	0.149986	-	-	-	-	gi|389645530|ref|XP_003720397.1|	hypothetical protein MGG_09842 [Magnaporthe oryzae 70-15]
NCU07051	Normal	0	4.49338	0	2.06534	0	15.4915	#DIV/0!	0.290054	0.133321	-	-	-	-	gi|336465826|gb|EGO53991.1|	hypothetical protein NEUTE1DRAFT_148459 [Neurospora tetrasperma FGSC 2508]
NCU02290	NA	0	0	0	8.05221	0	62.6342	#DIV/0!	0	0.128559	-	-	-	-	gi|350287842|gb|EGZ69078.1|	hypothetical protein NEUTE2DRAFT_93869, partial [Neurospora tetrasperma FGSC 2509]
NCU09471	Normal (fungidb)	0	3.27694	0	3.13795	0	26.5007	#DIV/0!	0.123655	0.11841	-	-	-	-	gi|336467889|gb|EGO56052.1|	hypothetical protein NEUTE1DRAFT_130139 [Neurospora tetrasperma FGSC 2508]
NCU01593	NA	0	2.6462	0	5.21271	0	51.1666	#DIV/0!	0.0517173	0.101877	-	-	-	-	gi|336468239|gb|EGO56402.1|	hypothetical protein NEUTE1DRAFT_23962, partial [Neurospora tetrasperma FGSC 2508]
NCU02072	Normal	0	5.81497	0	1.78186	0	17.8203	#DIV/0!	0.326311	0.0999905	-	-	-	-	gi|336463437|gb|EGO51677.1|	hypothetical protein NEUTE1DRAFT_104715 [Neurospora tetrasperma FGSC 2508]
NCU04961	NA	0	2.11831	0.531704	1.94732	0	20.016	#DIV/0!	0.105831	0.0972881	-	-	-	-	gi|336470593|gb|EGO58754.1|	hypothetical protein NEUTE1DRAFT_38222 [Neurospora tetrasperma FGSC 2508]
NCU01592	Normal	0	0.939234	0	1.94269	0	30.9421	#DIV/0!	0.0303545	0.0627847	-	-	-	-	gi|336468238|gb|EGO56401.1|	hypothetical protein NEUTE1DRAFT_64918 [Neurospora tetrasperma FGSC 2508]
NCU06905	tnr-2/4hnr, tetrahydroxynaphthalene reductase; Brown-orange perithecia	0	17.1408	0	16.0073	0	642.577	#DIV/0!	0.0266751	0.0249111	-	-	-	ko00780//Biotin metabolism	gi|336466967|gb|EGO55131.1|	tetrahydroxynaphthalene reductase [Neurospora tetrasperma FGSC 2508]
NCU09177	Normal	0	0	0	0.349519	0	17.0892	#DIV/0!	0	0.0204526	-	-	-	-	gi|336265740|ref|XP_003347640.1|	hypothetical protein SMAC_03737 [Sordaria macrospora k-hell]
NCU04169	Normal	0	0.468998	0.313921	1.29342	0	66.7533	#DIV/0!	0.00702584	0.0193762	-	-	-	-	gi|336472225|gb|EGO60385.1|	hypothetical protein NEUTE1DRAFT_143819 [Neurospora tetrasperma FGSC 2508]
NCU05761	Normal	0	0.44529	0	0.409346	0	72.3247	#DIV/0!	0.00615682	0.00565984	-	-	-	-	gi|336467706|gb|EGO55870.1|	hypothetical protein NEUTE1DRAFT_117939 [Neurospora tetrasperma FGSC 2508]
NCU05764	Normal	0.605692	0	0	0.236653	0	96.5112	#DIV/0!	0	0.00245208	-	-	-	-	gi|336467710|gb|EGO55874.1|	hypothetical protein NEUTE1DRAFT_117943 [Neurospora tetrasperma FGSC 2508]
tRNA-Val	NA	0	4.00761	0	0	0	16.3754	#DIV/0!	0.244733	0	-	-	-	-	gi|224130600|ref|XP_002320881.1|	predicted protein [Populus trichocarpa]
NCU05834	Normal	0	1.90105	3.81736	0	0	23.3035	#DIV/0!	0.0815778	0	-	-	-	-	gi|336273325|ref|XP_003351417.1|	hypothetical protein SMAC_07616 [Sordaria macrospora k-hell]
NCU07978	Normal	0	0.620425	0	0	0	20.9146	#DIV/0!	0.0296647	0	-	-	-	-	gi|336471316|gb|EGO59477.1|	hypothetical protein NEUTE1DRAFT_39506 [Neurospora tetrasperma FGSC 2508]
NCU09339	NA	0	0.686489	0	0	0	58.906	#DIV/0!	0.011654	0	-	-	-	-	gi|336467946|gb|EGO56109.1|	hypothetical protein NEUTE1DRAFT_138312 [Neurospora tetrasperma FGSC 2508]
NCU05763	Normal	0	0	0	0	0	10.0982	#DIV/0!	0	0	-	-	-	-	-	-
NCU03584	Normal	0.0508273	14.3443	0	9.21459	0.055989	187.046	3340.76	0.0766885	0.0492638	-	-	-	-	gi|336473182|gb|EGO61342.1|	polyketide synthase [Neurospora tetrasperma FGSC 2508]
NCU05768	poi-2, normal	3.27894	2.50852	0.559688	3.84339	1.80596	2071.93	1147.27	0.00121072	0.00185498	-	-	GO:0000909//sporocarp development involved in sexual reproduction	-	gi|336467715|gb|EGO55879.1|	hypothetical protein NEUTE1DRAFT_47770 [Neurospora tetrasperma FGSC 2508]
NCU00830	tcu-1, ctr copper transporter; Delayed formation of protoperithecia. Normal (fungidb)	17.1741	2129.33	19.6828	1918.34	9.18881	7239.58	787.869	0.294124	0.26498	-	-	GO:0000909//sporocarp development involved in sexual reproduction;GO:0009060//aerobic respiration;GO:0009847//spore germination;GO:0046688//response to copper ion;GO:0030448//hyphal growth	-	gi|350295889|gb|EGZ76866.1|	Ctr-domain-containing protein [Neurospora tetrasperma FGSC 2509]
NCU06650	spp-3, secretory phospholipase A2. Normal (fungidb)	1.25046	73.8751	2.13444	136.801	0.688725	443.559	644.03	0.166551	0.308416	-	-	-	-	gi|336472477|gb|EGO60637.1|	hypothetical protein NEUTE1DRAFT_127471 [Neurospora tetrasperma FGSC 2508]
NCU05236	Normal	1.64721	106.416	0.281165	371.223	4.35477	2102.88	482.891	0.0506047	0.176531	-	-	-	-	gi|336471792|gb|EGO59953.1|	hypothetical protein NEUTE1DRAFT_80497 [Neurospora tetrasperma FGSC 2508]
NCU07449	Normal	0	14.9528	0	22.9096	2.15299	994.542	461.936	0.0150348	0.0230354	-	-	-	-	gi|336463243|gb|EGO51483.1|	hypothetical protein NEUTE1DRAFT_118418 [Neurospora tetrasperma FGSC 2508]
NCU02330	Normal	0	20.6561	1.48136	12.2071	1.91198	828.954	433.557	0.0249183	0.0147259	-	-	-	-	gi|336467469|gb|EGO55633.1|	hypothetical protein NEUTE1DRAFT_47008 [Neurospora tetrasperma FGSC 2508]
NCU06341	MFS transporter, NA	1.68846	74.4548	5.58402	46.0147	0.464983	199.214	428.434	0.373742	0.230981	-	-	-	-	gi|336471049|gb|EGO59210.1|	hypothetical protein NEUTE1DRAFT_145275 [Neurospora tetrasperma FGSC 2508]
NCU07969	Normal (fungidb)	0.142516	1.57489	0.121632	4.67738	0.156989	67.1974	428.039	0.0234367	0.0696067	-	-	-	-	gi|336465645|gb|EGO53846.1|	hypothetical protein NEUTE1DRAFT_149136 [Neurospora tetrasperma FGSC 2508]
NCU01212	Normal	7.8024	209.394	7.61033	433.325	2.45565	997.396	406.164	0.209941	0.434457	-	-	-	-	gi|336472707|gb|EGO60867.1|	hypothetical protein NEUTE1DRAFT_57728 [Neurospora tetrasperma FGSC 2508]
NCU04034	Normal	0	49.4272	0.527933	31.9029	1.0221	362.03	354.203	0.136528	0.0881222	-	-	-	-	gi|336466293|gb|EGO54458.1|	hypothetical protein NEUTE1DRAFT_148783 [Neurospora tetrasperma FGSC 2508]
NCU09390	tnr-1/3hnr, tetrahydroxynaphthalene reductase; Brown-orange perithecia, no ascus	1.88753	55.0875	1.61093	51.6242	2.07922	696.309	334.89	0.0791135	0.0741397	-	-	-	-	gi|336467104|gb|EGO55268.1|	tetrahydroxynaphthalene reductase, variant [Neurospora tetrasperma FGSC 2508]
NCU08657	NA	4.60566	5.87254	4.91343	2.69925	6.34172	1646.7	259.661	0.00356624	0.00163919	-	-	-	-	gi|336471433|gb|EGO59594.1|	hypothetical protein NEUTE1DRAFT_61173 [Neurospora tetrasperma FGSC 2508]
NCU05821	Normal	2.96803	2.06425	0	6.11455	0.594445	146.435	246.339	0.0140966	0.041756	-	-	-	-	gi|336467770|gb|EGO55934.1|	hypothetical protein NEUTE1DRAFT_86683 [Neurospora tetrasperma FGSC 2508]
NCU04952	gh3-4, beta-D-glucoside glucohydrolase; Few perithecia	0.543213	59.1049	0.927222	59.1094	1.19676	285.375	238.457	0.207113	0.207129	-	-	-	-	gi|336470586|gb|EGO58747.1|	hypothetical protein NEUTE1DRAFT_120700 [Neurospora tetrasperma FGSC 2508]
NCU09415	Named as dfp-3; Delayed formation of protoperithecia	0	49.7961	0	26.7878	0.477996	112.662	235.698	0.441994	0.23777	-	-	-	-	gi|350288302|gb|EGZ69538.1|	hypothetical protein NEUTE2DRAFT_72235 [Neurospora tetrasperma FGSC 2509]
NCU04561	mld-1, melanization defective-1; Less melanized perithecia (Carrillo et al. 2017) (fungidb)	0	2.13774	0	2.32249	0.503681	117.327	232.939	0.0182204	0.0197951	-	-	GO:0048021//regulation of melanin biosynthetic process	-	gi|336473184|gb|EGO61344.1|	hypothetical protein NEUTE1DRAFT_120334 [Neurospora tetrasperma FGSC 2508]
NCU03788	Normal	0.209411	3.56018	0.357448	24.7097	0.461355	82.9189	179.729	0.0429357	0.297998	-	-	-	-	gi|336472976|gb|EGO61136.1|	hypothetical protein NEUTE1DRAFT_76914 [Neurospora tetrasperma FGSC 2508]
NCU05036	Normal	0	4.46136	0	9.28176	0.304282	43.6548	143.468	0.102196	0.212617	-	-	-	-	gi|336466728|gb|EGO54893.1|	hypothetical protein NEUTE1DRAFT_88536 [Neurospora tetrasperma FGSC 2508]
NCU03383	Normal	0	32.6118	4.60444	66.9851	1.32065	171.252	129.673	0.190431	0.391148	-	-	-	-	gi|336468785|gb|EGO56948.1|	hypothetical protein NEUTE1DRAFT_130730 [Neurospora tetrasperma FGSC 2508]
NCU01380	NA	0	0.716336	17.7406	10.7557	1.23771	155.375	125.535	0.00461036	0.0692242	-	-	-	-	gi|336472541|gb|EGO60701.1|	hypothetical protein NEUTE1DRAFT_127516 [Neurospora tetrasperma FGSC 2508]
NCU00732	Normal	0.243801	4.14484	0	7.81105	8.86246	1057.66	119.342	0.00391887	0.00738521	-	-	-	-	gi|336463710|gb|EGO51950.1|	hypothetical protein NEUTE1DRAFT_71105 [Neurospora tetrasperma FGSC 2508]
NCU02125	NA	2.86436	7.30451	5.37815	10.7438	6.31048	721.795	114.38	0.0101199	0.0148849	-	-	-	-	gi|336463372|gb|EGO51612.1|	hypothetical protein NEUTE1DRAFT_54069 [Neurospora tetrasperma FGSC 2508]
NCU09568	Normal	1.06284	2.7104	2.04096	44.0186	2.63425	286.794	108.871	0.00945069	0.153485	-	-	-	-	gi|336467042|gb|EGO55206.1|	hypothetical protein NEUTE1DRAFT_85340 [Neurospora tetrasperma FGSC 2508]
NCU03422	Named as reduced perithecia-1 (rp-1); Few perithecia	2.52248	12.2056	3.97447	7.88459	1.28245	112.046	87.3684	0.108934	0.0703693	-	-	-	-	gi|336468821|gb|EGO56984.1|	hypothetical protein NEUTE1DRAFT_130754 [Neurospora tetrasperma FGSC 2508]
NCU00290	abc-12, ABC transporter-12. normal (fungidb)	1.51769	3.87032	0.323822	5.04037	0.208977	18.1207	86.7115	0.213586	0.278155	-	-	-	-	gi|336465685|gb|EGO53866.1|	hypothetical protein NEUTE1DRAFT_88656 [Neurospora tetrasperma FGSC 2508]
NCU09664	NA	0.510057	15.175	0.870626	26.7045	1.68556	139.514	82.7701	0.10877	0.19141	-	-	-	-	gi|336470389|gb|EGO58550.1|	acetylxylan esterase precursor [Neurospora tetrasperma FGSC 2508]
NCU09620	NA	6.04992	22.8565	6.31078	299.94	8.14527	647.917	79.5452	0.0352769	0.462929	-	-	-	-	gi|336469019|gb|EGO57182.1|	hypothetical protein NEUTE1DRAFT_123508 [Neurospora tetrasperma FGSC 2508]
NCU05751	ce3-2,cellulose-binding protein. Normal (fungidb)	3.36385	32.6791	2.46078	32.6699	1.58805	125.184	78.8286	0.261049	0.260975	-	-	-	-	gi|350287649|gb|EGZ68885.1|	SGNH hydrolase [Neurospora tetrasperma FGSC 2509]
NCU05639	Normal	5.55982	186.287	7.51305	157.13	19.9044	1512.71	75.9989	0.123148	0.103873	-	-	GO:0009416//response to light stimulus	-	gi|336466042|gb|EGO54207.1|	hypothetical protein NEUTE1DRAFT_131811 [Neurospora tetrasperma FGSC 2508]
NCU11306	NA	2.54942	17.8371	3.01269	29.1167	4.75255	308.565	64.9261	0.0578068	0.0943619	-	-	-	-	gi|336467831|gb|EGO55995.1|	hypothetical protein NEUTE1DRAFT_148364 [Neurospora tetrasperma FGSC 2508]
NCU05730	qa-5, quinate-5. Normal (fungidb)	1.53017	0.433572	0.435313	2.79002	1.12371	71.7502	63.8512	0.0060428	0.0388852	-	-	-	-	gi|336469198|gb|EGO57360.1|	hypothetical protein NEUTE1DRAFT_100292 [Neurospora tetrasperma FGSC 2508]
NCU07053	ahd-4, alhehyde dehydrogenase-4. Delayed formation of protoperithecia . Normal (fungidb)	1.40394	133.662	0.798804	96.1775	11.0833	690.211	62.2746	0.193654	0.139345	-	-	-	ko00630//Glyoxylate and dicarboxylate metabolism	gi|336465825|gb|EGO53990.1|	hypothetical protein NEUTE1DRAFT_124368 [Neurospora tetrasperma FGSC 2508]
NCU07919	Normal	0	6.40352	0.803655	13.2449	1.5559	88.3079	56.7566	0.0725136	0.149986	-	-	-	ko04728//Dopaminergic synapse	gi|336470666|gb|EGO58827.1|	hypothetical protein NEUTE1DRAFT_78289 [Neurospora tetrasperma FGSC 2508]
NCU07596	Normal	0.149285	1.77659	0.637043	3.9663	0.493336	27.4815	55.7056	0.0646466	0.144326	-	-	-	-	gi|336470407|gb|EGO58568.1|	hypothetical protein NEUTE1DRAFT_38422 [Neurospora tetrasperma FGSC 2508]
NCU05303	Normal	15.7281	83.8642	27.6602	163.5	18.9004	1047.48	55.4209	0.0800629	0.156089	-	-	-	-	gi|336471721|gb|EGO59882.1|	hypothetical protein NEUTE1DRAFT_37887 [Neurospora tetrasperma FGSC 2508]
NCU08691	NA	0.769586	6.10571	1.09468	16.8386	1.4129	77.2956	54.7071	0.0789918	0.217847	-	-	-	-	gi|336471395|gb|EGO59556.1|	hypothetical protein NEUTE1DRAFT_40734 [Neurospora tetrasperma FGSC 2508]
NCU04496	Named as delayed formation of protoperithecia -1, dfp-1; Delayed formation of protoperithecia	1.26253	7.15472	3.23255	26.6376	4.63581	250.323	53.9976	0.028582	0.106413	-	-	-	-	gi|336471136|gb|EGO59297.1|	hypothetical protein NEUTE1DRAFT_79253 [Neurospora tetrasperma FGSC 2508]
NCU06555	NA	11.8159	14.2731	9.02285	23.8121	7.53546	351.006	46.5805	0.0406634	0.0678397	-	-	-	-	gi|336470736|gb|EGO58897.1|	hypothetical protein NEUTE1DRAFT_145025 [Neurospora tetrasperma FGSC 2508]
NCU06140	vsd-8, Reduced protoperithecia and perithecia (fungidb) (Carrillo et al. 2017)	0.365701	4.35208	0.624222	2.8577	0.402839	18.418	45.7206	0.236294	0.155158	-	-	-	-	gi|336467205|gb|EGO55369.1|	hypothetical protein NEUTE1DRAFT_85604 [Neurospora tetrasperma FGSC 2508]
NCU05630	Normal	4.82043	6.14639	13.3707	7.53367	6.63745	300.329	45.2476	0.0204655	0.0250847	-	-	-	-	gi|85095932|ref|XP_960174.1|	hypothetical protein NCU05630 [Neurospora crassa OR74A]
NCU04751	Normal	1.34443	1.14283	0.573707	1.57587	0.246826	11.0905	44.9323	0.103046	0.142092	-	-	-	-	gi|336465903|gb|EGO54068.1|	hypothetical protein NEUTE1DRAFT_103541 [Neurospora tetrasperma FGSC 2508]
NCU07768	NA	0.312615	8.23787	2.66805	12.2144	1.03309	44.7903	43.3557	0.183921	0.272701	-	-	-	-	gi|336473457|gb|EGO61617.1|	hypothetical protein NEUTE1DRAFT_135541 [Neurospora tetrasperma FGSC 2508]
NCU09356	Normal	1.46676	7.12464	6.79559	33.8939	5.53958	223.615	40.3668	0.0318612	0.151572	-	-	-	-	gi|336467931|gb|EGO56094.1|	hypothetical protein NEUTE1DRAFT_146870 [Neurospora tetrasperma FGSC 2508]
NCU07410	NA	0.913694	2.45949	0.909768	8.92486	1.00648	40.5954	40.334	0.0605855	0.219849	-	-	-	-	gi|336464069|gb|EGO52309.1|	hypothetical protein NEUTE1DRAFT_125817 [Neurospora tetrasperma FGSC 2508]
NCU11317	NA	0	4.65197	0.291916	11.2257	0.753546	29.7005	39.4143	0.156629	0.377964	-	-	-	-	gi|336270748|ref|XP_003350133.1|	hypothetical protein SMAC_01024 [Sordaria macrospora k-hell]
NCU05766	Normal	1.13272	1.92574	0.483367	3.54058	1.24775	49.1794	39.4143	0.0391574	0.0719932	-	-	-	-	gi|336467713|gb|EGO55877.1|	hypothetical protein NEUTE1DRAFT_117945 [Neurospora tetrasperma FGSC 2508]
NCU05104	gh7-4, exoglucanase 1; No protoperithecia and perithecia.The mutant phenotype is not co-segregate well with hygromycin resistance.	0	1.31514	0	4.83592	0.284042	11.1953	39.4143	0.117472	0.431959	-	-	-	-	gi|336466657|gb|EGO54822.1|	hypothetical protein NEUTE1DRAFT_69765 [Neurospora tetrasperma FGSC 2508]
NCU06698	Normal	45.8245	401.193	115.168	400.662	41.9673	1649.48	39.3041	0.243223	0.242901	-	GO:0008466//glycogenin glucosyltransferase activity;GO:0035251//UDP-glucosyltransferase activity	GO:0005977//glycogen metabolic process;GO:0043617//cellular response to sucrose starvation	-	gi|45594294|gb|AAS68518.1|	glycogenin [Neurospora crassa]
NCU05755	Normal	0.519165	11.4742	2.21543	6.49106	1.71566	67.1709	39.1515	0.170821	0.0966351	-	-	-	-	gi|336467690|gb|EGO55854.1|	hypothetical protein NEUTE1DRAFT_140083 [Neurospora tetrasperma FGSC 2508]
NCU06387	NA	11.0485	214.746	23.3924	219.993	18.0218	703.489	39.0355	0.305259	0.312716	-	-	-	-	gi|336471007|gb|EGO59168.1|	hypothetical protein NEUTE1DRAFT_128623 [Neurospora tetrasperma FGSC 2508]
NCU07743	Named as protoperithecium formation defect -1, pfd-1; No protoperithecia and perithecia.	6.26019	36.5311	10.2524	47.8614	7.82782	302.798	38.6823	0.120645	0.158064	-	-	-	-	gi|336473434|gb|EGO61594.1|	hypothetical protein NEUTE1DRAFT_77690 [Neurospora tetrasperma FGSC 2508]
NCU04928	Normal	9.74182	22.2552	3.63748	48.0543	18.7795	711.102	37.8659	0.0312968	0.0675772	-	-	-	-	gi|336470562|gb|EGO58723.1|	hypothetical protein NEUTE1DRAFT_116241 [Neurospora tetrasperma FGSC 2508]
NCU03198	NA	1.28579	2.00381	0.731583	4.01904	1.18031	44.6602	37.8377	0.0448678	0.0899915	-	-	-	-	gi|336464373|gb|EGO52613.1|	hypothetical protein NEUTE1DRAFT_91120 [Neurospora tetrasperma FGSC 2508]
NCU09026	Normal	0	2.27252	0	0.746099	0.420699	15.4209	36.6553	0.147366	0.0483825	-	-	-	-	gi|336466871|gb|EGO55035.1|	hypothetical protein NEUTE1DRAFT_85102 [Neurospora tetrasperma FGSC 2508]
NCU00845	Normal	1.29791	37.2911	1.99389	61.4623	3.71727	127.58	34.3208	0.292297	0.481756	-	-	-	-	gi|336463833|gb|EGO52073.1|	hypothetical protein NEUTE1DRAFT_125626 [Neurospora tetrasperma FGSC 2508]
NCU04490	Normal	0	0	0	2.19859	0.516544	17.5089	33.8963	0	0.125569	-	-	GO:0043331//response to dsRNA	-	gi|336471145|gb|EGO59306.1|	hypothetical protein NEUTE1DRAFT_145348 [Neurospora tetrasperma FGSC 2508]
NCU09199	ty-6, tyrosinase-6; Few perithecia	16.3387	30.7729	73.0031	171.736	13.0573	433.971	33.2359	0.07091	0.395732	-	-	-	-	gi|350296206|gb|EGZ77183.1|	Di-copper centre-containing protein [Neurospora tetrasperma FGSC 2509]
NCU00285	Normal (fungidb)	2.56058	25.5752	10.7446	19.3422	3.29072	109.32	33.2206	0.233949	0.176932	-	-	-	-	gi|336469825|gb|EGO57987.1|	hypothetical protein NEUTE1DRAFT_82084 [Neurospora tetrasperma FGSC 2508]
NCU03247	Normal	0.170185	2.74863	0.435738	2.52677	0.374935	12.2656	32.7139	0.224093	0.206005	-	-	-	-	gi|336464324|gb|EGO52564.1|	hypothetical protein NEUTE1DRAFT_91003 [Neurospora tetrasperma FGSC 2508]
NCU06001	Normal	27.1796	135.593	33.4641	295.605	24.5408	799.342	32.572	0.169631	0.36981	-	-	-	-	gi|336466500|gb|EGO54665.1|	hypothetical protein NEUTE1DRAFT_96190 [Neurospora tetrasperma FGSC 2508]
NCU08624	gpr-34. Normal (fungidb)	6.5059	13.8258	5.32117	12.2861	3.28469	105.689	32.1764	0.130815	0.116247	-	-	-	-	gi|350295135|gb|EGZ76112.1|	hypothetical protein NEUTE2DRAFT_153137 [Neurospora tetrasperma FGSC 2509]
NCU01376	pho-2, Alkaline phosphatase. Normal (fungidb)	2.7813	10.7868	7.41789	13.5837	2.87226	92.3779	32.1621	0.116768	0.147045	-	-	-	ko02020//Two-component system	gi|336472545|gb|EGO60705.1|	hypothetical protein NEUTE1DRAFT_57400 [Neurospora tetrasperma FGSC 2508]
NCU06480	NA	0.545976	1.85642	0.465969	2.9865	0.601422	18.4896	30.7432	0.100403	0.161523	-	-	-	-	gi|336469371|gb|EGO57533.1|	hypothetical protein NEUTE1DRAFT_129457 [Neurospora tetrasperma FGSC 2508]
NCU03163	Normal	1.86069	6.32668	0	13.086	1.02482	31.5063	30.7432	0.200807	0.415345	-	-	-	-	gi|350296503|gb|EGZ77480.1|	dabb-domain-containing protein [Neurospora tetrasperma FGSC 2509]
NCU06159	NA	0	1.69344	0	1.94593	0.54862	15.3527	27.9842	0.110302	0.126749	-	-	-	-	gi|350288190|gb|EGZ69426.1|	MFS general substrate transporter [Neurospora tetrasperma FGSC 2509]
NCU05767	znf-10, zinc finger transcription factor-10. Normal (fungidb)	0	1.19642	0	2.8871	0.387603	10.694	27.59	0.111878	0.269974	-	-	-	-	gi|336467714|gb|EGO55878.1|	hypothetical protein NEUTE1DRAFT_124203 [Neurospora tetrasperma FGSC 2508]
NCU04223	Normal	1.54713	21.6997	2.5308	20.9556	1.84627	50.4909	27.3475	0.429776	0.415038	-	-	-	-	gi|336472172|gb|EGO60332.1|	hypothetical protein NEUTE1DRAFT_134380 [Neurospora tetrasperma FGSC 2508]
NCU06523	NA	1.14574	7.79148	0.651897	5.9688	1.2621	34.3238	27.1959	0.226999	0.173897	-	-	-	ko00500//Starch and sucrose metabolism	gi|336470703|gb|EGO58864.1|	alpha-glucosidase [Neurospora tetrasperma FGSC 2508]
NCU08788	NA	2.62597	13.3932	4.80249	13.6312	2.06617	56.1914	27.1959	0.238349	0.242586	-	-	-	-	gi|336470304|gb|EGO58466.1|	hypothetical protein NEUTE1DRAFT_43348 [Neurospora tetrasperma FGSC 2508]
NCU02251	Normal	3.72734	7.60419	1.90868	17.4759	4.92703	130.111	26.4076	0.0584438	0.134316	-	-	-	-	gi|336467551|gb|EGO55715.1|	hypothetical protein NEUTE1DRAFT_103125 [Neurospora tetrasperma FGSC 2508]
NCU07905	Normal	0.158653	1.48349	0	3.09942	0.873826	21.4913	24.5945	0.0690274	0.144217	-	-	-	-	gi|336470679|gb|EGO58840.1|	hypothetical protein NEUTE1DRAFT_120770 [Neurospora tetrasperma FGSC 2508]
NCU05859	Normal	0.818964	3.24874	0.582461	2.55986	1.65391	40.5349	24.5085	0.0801466	0.0631519	-	-	-	-	gi|336467813|gb|EGO55977.1|	hypothetical protein NEUTE1DRAFT_86747 [Neurospora tetrasperma FGSC 2508]
NCU04546	Normal	0.425981	1.81052	1.09067	2.16369	0.469241	11.4668	24.4369	0.157893	0.188692	-	-	-	-	gi|336467158|gb|EGO55322.1|	hypothetical protein NEUTE1DRAFT_123763 [Neurospora tetrasperma FGSC 2508]
NCU08176	Normal	0.459656	20.7086	1.56919	21.9106	2.02534	47.8965	23.6486	0.432362	0.457457	-	-	-	-	gi|336467681|gb|EGO55845.1|	hypothetical protein NEUTE1DRAFT_124186 [Neurospora tetrasperma FGSC 2508]
NCU06574	NA	0	1.62437	0	6.82628	0.902133	21.0971	23.3858	0.0769948	0.323565	-	-	-	-	gi|336470757|gb|EGO58918.1|	hypothetical protein NEUTE1DRAFT_59780 [Neurospora tetrasperma FGSC 2508]
NCU05193	Normal	2.63305	4.47643	2.62173	7.37287	1.93363	44.3938	22.9588	0.100834	0.166079	-	-	-	-	gi|336471834|gb|EGO59995.1|	hypothetical protein NEUTE1DRAFT_80598 [Neurospora tetrasperma FGSC 2508]
NCU03000	NA	0.965087	2.46111	1.23549	3.01659	0.531547	12.1513	22.8603	0.202538	0.248252	-	-	-	-	gi|336465172|gb|EGO53412.1|	hypothetical protein NEUTE1DRAFT_150731 [Neurospora tetrasperma FGSC 2508]
NCU10945	NA	5.78752	16.1426	9.10705	26.0046	3.18763	72.242	22.6632	0.223452	0.359966	-	-	-	-	gi|336466854|gb|EGO55018.1|	hypothetical protein NEUTE1DRAFT_123568 [Neurospora tetrasperma FGSC 2508]
NCU02855	gh11-1, endo-1,4-beta-xylanase A. Normal (fungidb)	2.38958	13.8802	1.69951	11.8262	1.75483	38.3869	21.8749	0.361588	0.308079	-	-	-	-	gi|336463625|gb|EGO51865.1|	hypothetical protein NEUTE1DRAFT_104887 [Neurospora tetrasperma FGSC 2508]
NCU09072	NA	1.22071	2.90545	1.04183	6.6773	2.68935	58.0874	21.599	0.0500185	0.114953	-	-	-	-	gi|336463279|gb|EGO51519.1|	hypothetical protein NEUTE1DRAFT_89000 [Neurospora tetrasperma FGSC 2508]
NCU04489	Named as reduced perithecia-2 (rp-2). Few perithecia	3.72367	71.8277	2.68908	97.1421	21.4556	438.002	20.4143	0.163989	0.221785	-	-	-	-	gi|336471146|gb|EGO59307.1|	hypothetical protein NEUTE1DRAFT_60596 [Neurospora tetrasperma FGSC 2508]
NCU07254	NA	3.81984	4.0588	1.08669	1.98996	4.5584	91.768	20.1316	0.0442289	0.0216847	-	-	-	-	gi|336471544|gb|EGO59705.1|	hypothetical protein NEUTE1DRAFT_121458 [Neurospora tetrasperma FGSC 2508]
NCU07618	Normal (fungidb)	4.06799	17.5095	9.91963	35.1692	8.03755	158.734	19.749	0.110307	0.221561	-	-	-	-	gi|336470434|gb|EGO58595.1|	hypothetical protein NEUTE1DRAFT_77984 [Neurospora tetrasperma FGSC 2508]
NCU00180	Normal	3.36311	11.5857	2.41708	8.16076	3.1197	61.3268	19.6579	0.188917	0.13307	-	-	-	-	gi|336469715|gb|EGO57877.1|	hypothetical protein NEUTE1DRAFT_81874 [Neurospora tetrasperma FGSC 2508]
NCU04786	NA	3.20339	16.6683	5.71648	21.2395	3.95643	76.1999	19.2597	0.218744	0.278735	-	-	-	-	gi|336276682|ref|XP_003353094.1|	hypothetical protein SMAC_03412 [Sordaria macrospora k-hell]
NCU01562	Normal	0	1.93832	0	2.03641	0.717663	13.5774	18.9189	0.142761	0.149986	-	-	-	-	gi|336468213|gb|EGO56376.1|	hypothetical protein NEUTE1DRAFT_15555, partial [Neurospora tetrasperma FGSC 2508]
NCU03287	Normal	1.61893	6.65146	0.921126	9.4881	1.18889	21.7896	18.3277	0.305259	0.435443	-	-	-	-	gi|336464287|gb|EGO52527.1|	hypothetical protein NEUTE1DRAFT_72234, partial [Neurospora tetrasperma FGSC 2508]
NCU11172	NA	2.93724	8.32264	3.06389	17.5969	5.39254	98.0533	18.1831	0.0848787	0.179463	-	-	-	-	gi|336469701|gb|EGO57863.1|	hypothetical protein NEUTE1DRAFT_122211 [Neurospora tetrasperma FGSC 2508]
NCU02302	Normal	6.30656	12.6516	5.59769	14.193	5.27973	95.0674	18.0061	0.133081	0.149295	-	-	-	-	gi|336467498|gb|EGO55662.1|	hypothetical protein NEUTE1DRAFT_67493 [Neurospora tetrasperma FGSC 2508]
NCU04488	Normal	3.38717	59.5046	1.92721	55.5837	8.70602	149.022	17.1171	0.399302	0.372991	-	-	GO:0043331//response to dsRNA	-	gi|350292234|gb|EGZ73429.1|	hypothetical protein NEUTE2DRAFT_165561 [Neurospora tetrasperma FGSC 2509]
NCU04931	Normal	33.8358	99.0961	47.563	235.519	72.0383	1228.32	17.051	0.080676	0.191741	-	-	-	-	gi|336470565|gb|EGO58726.1|	hypothetical protein NEUTE1DRAFT_116243 [Neurospora tetrasperma FGSC 2508]
NCU00496	Normal (fungidb)	4.36336	5.96674	2.42866	10.822	9.82191	166.875	16.9901	0.0357557	0.0648507	-	-	-	-	gi|336470042|gb|EGO58204.1|	hypothetical protein NEUTE1DRAFT_110344 [Neurospora tetrasperma FGSC 2508]
NCU01054	Normal	0	5.18467	1.0411	6.35489	0.895824	15.1826	16.9482	0.341489	0.418565	-	-	-	-	gi|336472865|gb|EGO61025.1|	hypothetical protein NEUTE1DRAFT_107585 [Neurospora tetrasperma FGSC 2508]
NCU07115	Normal	0.93333	4.12555	1.11518	17.3581	2.87872	47.8164	16.6103	0.0862789	0.363016	-	-	-	-	gi|336465756|gb|EGO53921.1|	hypothetical protein NEUTE1DRAFT_124327 [Neurospora tetrasperma FGSC 2508]
NCU03599	Normal	3.56453	9.09006	1.14082	14.2754	1.96326	32.113	16.3569	0.283065	0.444536	-	-	-	-	gi|336473165|gb|EGO61325.1|	hypothetical protein NEUTE1DRAFT_120322 [Neurospora tetrasperma FGSC 2508]
NCU04419	Normal	13.698	26.1394	20.9955	34.7334	9.23819	148.56	16.081	0.175952	0.233801	-	-	-	-	gi|336471219|gb|EGO59380.1|	hypothetical protein NEUTE1DRAFT_128785 [Neurospora tetrasperma FGSC 2508]
NCU07920	Normal	0.47661	0.270094	0	0.372438	0.700016	11.1742	15.9628	0.0241712	0.0333302	-	-	-	-	gi|336470665|gb|EGO58826.1|	hypothetical protein NEUTE1DRAFT_78287 [Neurospora tetrasperma FGSC 2508]
NCU11212	NA	144.69	106.326	93.4809	115.179	81.1815	1293.97	15.9393	0.08217	0.0890115	-	-	-	-	gi|336463399|gb|EGO51639.1|	hypothetical protein NEUTE1DRAFT_125308 [Neurospora tetrasperma FGSC 2508]
NCU00076	Normal	0.817525	6.60188	2.7909	8.30491	1.57596	25.0236	15.8783	0.263826	0.331883	GO:0005641//nuclear envelope lumen;GO:0048471//perinuclear region of cytoplasm	GO:0004527//exonuclease activity;GO:0008408//3'-5' exonuclease activity	GO:0033168//conversion of ds siRNA to ss siRNA involved in RNA interference;GO:0043331//response to dsRNA;GO:0030437//ascospore formation;GO:0030582//fruiting body development;GO:0031054//pre-miRNA processing	-	gi|336469608|gb|EGO57770.1|	QDE-2-interacting protein [Neurospora tetrasperma FGSC 2508]
NCU07970	NA	0.90996	2.62993	0.621292	5.68857	2.40569	37.7694	15.7	0.0696313	0.150613	-	-	-	-	gi|350291684|gb|EGZ72879.1|	FAD-binding domain-containing protein [Neurospora tetrasperma FGSC 2509]
NCU07308	Normal	0.561199	8.69283	4.41708	4.09303	1.64851	25.0695	15.2074	0.34675	0.163267	GO:0005739//mitochondrion;GO:0005835//fatty acid synthase complex;GO:0009514//glyoxysome	GO:0008897//holo-[acyl-carrier-protein] synthase activity	GO:0006633//fatty acid biosynthetic process;GO:0009268//response to pH;GO:0018065//protein-cofactor linkage	ko00061//Fatty acid biosynthesis	gi|336471486|gb|EGO59647.1|	fatty acid synthase alpha subunit reductase [Neurospora tetrasperma FGSC 2508]
NCU05192	NA	1.53017	4.33572	2.61188	5.97861	1.40464	21.0379	14.9774	0.206091	0.284184	-	-	-	-	gi|336471835|gb|EGO59996.1|	hypothetical protein NEUTE1DRAFT_80599 [Neurospora tetrasperma FGSC 2508]
NCU09767	Normal	0.63548	13.8648	4.70043	6.29007	3.50008	51.5025	14.7147	0.269207	0.122131	-	-	-	-	gi|336467917|gb|EGO56080.1|	hypothetical protein NEUTE1DRAFT_83055 [Neurospora tetrasperma FGSC 2508]
NCU07804	Normal	10.806	57.5505	13.3632	105.293	19.4341	279.2	14.3665	0.206127	0.377125	-	-	-	-	gi|336473490|gb|EGO61650.1|	hypothetical protein NEUTE1DRAFT_120545 [Neurospora tetrasperma FGSC 2508]
NCU03370	Normal (fungidb)	607.134	2075.34	656.422	1214.7	816.72	11527.2	14.114	0.180039	0.105377	-	-	-	-	gi|336468772|gb|EGO56935.1|	hypothetical protein NEUTE1DRAFT_45451 [Neurospora tetrasperma FGSC 2508]
NCU02030	Normal	0.563617	3.59325	0.962049	3.08299	3.72512	51.8775	13.9264	0.0692642	0.0594283	-	-	-	-	gi|336463481|gb|EGO51721.1|	hypothetical protein NEUTE1DRAFT_149438 [Neurospora tetrasperma FGSC 2508]
NCU07088	NA	0	0	0	6.66972	2.35051	32.4253	13.795	0	0.205695	-	-	-	-	gi|336465783|gb|EGO53948.1|	hypothetical protein NEUTE1DRAFT_86919 [Neurospora tetrasperma FGSC 2508]
NCU10045	Normal	5.9191	39.3642	5.64604	33.738	9.58854	131.82	13.7477	0.29862	0.255939	-	-	-	ko00500//Starch and sucrose metabolism	gi|336466539|gb|EGO54704.1|	pectinesterase precursor [Neurospora tetrasperma FGSC 2508]
NCU04533	app. Normal (fungidb)	4.91379	0.963911	2.58075	2.06758	48.2988	656.436	13.5911	0.0014684	0.0031497	-	-	GO:0009416//response to light stimulus	-	gi|336467168|gb|EGO55332.1|	hypothetical protein NEUTE1DRAFT_117730 [Neurospora tetrasperma FGSC 2508]
NCU09569	NA	2.77276	5.68448	4.31528	50.7268	9.3427	126.617	13.5525	0.0448952	0.400633	-	-	-	-	gi|336467041|gb|EGO55205.1|	hypothetical protein NEUTE1DRAFT_131032 [Neurospora tetrasperma FGSC 2508]
NCU04618	Normal	2.30283	4.62685	5.71745	15.623	3.57443	46.537	13.0194	0.099423	0.33571	-	-	-	-	gi|336473243|gb|EGO61403.1|	hypothetical protein NEUTE1DRAFT_77403 [Neurospora tetrasperma FGSC 2508]
NCU04381	Normal	2.62597	8.6099	4.80249	12.6052	4.54558	58.9603	12.9709	0.146029	0.213792	-	-	-	-	gi|336471257|gb|EGO59418.1|	hypothetical protein NEUTE1DRAFT_145437 [Neurospora tetrasperma FGSC 2508]
NCU01270	Normal	3.01703	27.9777	7.72475	27.6483	6.64685	84.5484	12.7201	0.330907	0.327011	-	-	-	-	gi|336472650|gb|EGO60810.1|	hypothetical protein NEUTE1DRAFT_57614 [Neurospora tetrasperma FGSC 2508]
NCU09357	Normal	0.703587	2.77681	1.20097	6.28349	2.54656	32.3805	12.7154	0.0857557	0.194052	-	-	-	-	gi|336264969|ref|XP_003347259.1|	hypothetical protein SMAC_08696 [Sordaria macrospora k-hell]
NCU04214	Normal	0	0.998529	0	6.4255	1.29397	16.3203	12.6126	0.0611834	0.393713	-	-	-	-	gi|336472177|gb|EGO60337.1|	hypothetical protein NEUTE1DRAFT_75300 [Neurospora tetrasperma FGSC 2508]
NCU06809	Normal	1.33841	9.98657	3.29992	10.8074	2.62103	33.0579	12.6126	0.302093	0.326922	-	-	-	ko04910//Insulin signaling pathway	gi|350289177|gb|EGZ70402.1|	alpha/beta-hydrolase [Neurospora tetrasperma FGSC 2509]
NCU05855	NA	4.23847	52.0168	5.87821	41.6079	10.2132	124.444	12.1847	0.417992	0.334349	-	-	-	-	gi|336467809|gb|EGO55973.1|	hypothetical protein NEUTE1DRAFT_68062 [Neurospora tetrasperma FGSC 2508]
NCU05866	Normal	1.03936	2.35601	1.0349	3.79021	1.33573	15.9445	11.9369	0.147764	0.237713	-	-	-	-	gi|336467823|gb|EGO55987.1|	hypothetical protein NEUTE1DRAFT_112445 [Neurospora tetrasperma FGSC 2508]
NCU09099	Normal	3.00974	2.55842	2.14058	2.54789	2.76282	32.6684	11.8243	0.0783147	0.0779926	-	-	-	-	gi|336463306|gb|EGO51546.1|	hypothetical protein NEUTE1DRAFT_125228 [Neurospora tetrasperma FGSC 2508]
NCU10137	NA	0	11.9307	0	3.13362	2.20867	26.116	11.8243	0.456836	0.119989	-	-	-	-	gi|315042377|ref|XP_003170565.1|	hypothetical protein MGYG_07809 [Arthroderma gypseum CBS 118893]
NCU09087	Normal	0.145548	7.17592	1.61485	12.9659	2.24461	26.5409	11.8243	0.270372	0.488525	-	-	-	-	gi|336463295|gb|EGO51535.1|	hypothetical protein NEUTE1DRAFT_132442 [Neurospora tetrasperma FGSC 2508]
NCU04544	Normal	1.5103	15.3071	3.47033	28.8694	6.65469	77.1738	11.5969	0.198346	0.374082	-	-	-	-	gi|336467160|gb|EGO55324.1|	hypothetical protein NEUTE1DRAFT_123766 [Neurospora tetrasperma FGSC 2508]
NCU02080	Normal	17.3771	36.3602	11.4082	47.0043	13.252	150.892	11.3864	0.240968	0.311509	-	-	-	-	gi|336463429|gb|EGO51669.1|	hypothetical protein NEUTE1DRAFT_149397 [Neurospora tetrasperma FGSC 2508]
NCU05985	Normal	19.8959	27.8698	28.9384	28.2479	17.1318	194.785	11.3698	0.14308	0.145021	-	-	-	ko00564//Glycerophospholipid metabolism	gi|336466517|gb|EGO54682.1|	hypothetical protein NEUTE1DRAFT_132129 [Neurospora tetrasperma FGSC 2508]
NCU02209	ods, fatty acid metabolism-4. Very few perithecia. Normal (fungidb)	179.506	598.869	573.269	289.97	207.303	2349.81	11.3352	0.254858	0.123401	-	-	-	ko01040//Biosynthesis of unsaturated fatty acids	gi|336467596|gb|EGO55760.1|	hypothetical protein NEUTE1DRAFT_86398 [Neurospora tetrasperma FGSC 2508]
NCU00284	Normal (fungidb)	5.84713	2.31949	4.65761	6.70139	2.14698	23.3555	10.8783	0.0993121	0.286929	-	-	-	-	gi|336469824|gb|EGO57986.1|	hypothetical protein NEUTE1DRAFT_100866 [Neurospora tetrasperma FGSC 2508]
NCU05411	Pathway-specific nitrogen regulator. Normal (fungidb)	4.8415	31.0309	6.77653	46.2319	9.0664	98.2911	10.8413	0.315704	0.470357	-	-	-	-	gi|350289069|gb|EGZ70294.1|	hypothetical protein NEUTE2DRAFT_167749 [Neurospora tetrasperma FGSC 2509]
NCU06153	Monooxygenase, Normal (fungidb)	1.75206	3.72333	0	6.67443	2.89498	30.808	10.6419	0.120856	0.216646	-	-	-	-	gi|336467190|gb|EGO55354.1|	hypothetical protein NEUTE1DRAFT_46797 [Neurospora tetrasperma FGSC 2508]
NCU05683	Dihydroxy-acid dehydratase. No protoperithecia and perithecia. The mutant phenotype is not co-segregate well with hygromycin resistance.	9.61548	30.2269	6.96772	7.2303	17.187	182.586	10.6235	0.165549	0.0395993	-	-	GO:0009416//response to light stimulus	ko00770//Pantothenate and CoA biosynthesis	gi|336469143|gb|EGO57305.1|	dihydroxy-acid dehydratase [Neurospora tetrasperma FGSC 2508]
NCU05006	Normal	28.6957	53.0647	20.8385	44.2573	11.0912	114.971	10.366	0.461551	0.384944	-	-	-	-	gi|336466761|gb|EGO54926.1|	hypothetical protein NEUTE1DRAFT_149089 [Neurospora tetrasperma FGSC 2508]
NCU00663	Normal	2.11442	0.898677	3.60914	5.78295	2.32914	23.8684	10.2477	0.0376513	0.242285	-	-	-	-	gi|336465396|gb|EGO53636.1|	hypothetical protein NEUTE1DRAFT_119258 [Neurospora tetrasperma FGSC 2508]
NCU02287	acd-1. Normal	18.7529	75.4429	36.4467	68.3375	23.7253	243.13	10.2477	0.310299	0.281074	GO:0009514//glyoxysome	-	GO:0009416//response to light stimulus	-	gi|336467514|gb|EGO55678.1|	hypothetical protein NEUTE1DRAFT_67523 [Neurospora tetrasperma FGSC 2508]
NCU07333	NA	3.28006	24.5869	3.56287	16.3109	7.88325	80.2675	10.182	0.306312	0.203207	-	-	-	-	gi|336471458|gb|EGO59619.1|	hypothetical protein NEUTE1DRAFT_99782 [Neurospora tetrasperma FGSC 2508]
NCU07063	Normal	14.3259	59.2768	22.4754	66.3453	17.8694	180.56	10.1044	0.328295	0.367442	-	-	-	-	gi|336465812|gb|EGO53977.1|	hypothetical protein NEUTE1DRAFT_68286 [Neurospora tetrasperma FGSC 2508]
NCU09976	ce12-1, rhamnogalacturonan acetylesterase. Delayed formation of protoperithecia	1.29214	36.2466	2.94078	33.3208	16.6059	166.059	9.99997	0.218276	0.200657	-	-	-	-	gi|350297086|gb|EGZ78063.1|	rhamnogalacturonan acetylesterase precursor [Neurospora tetrasperma FGSC 2509]
NCU06783	Normal	146.377	577.976	286.588	385.231	133.673	1333.29	9.97428	0.433497	0.288933	-	-	-	ko00720//Carbon fixation pathways in prokaryotes	gi|164424575|ref|XP_963624.2|	hypothetical protein NCU06783 [Neurospora crassa OR74A]
NCU03074	Normal	7.91342	51.182	35.5308	72.8612	14.7811	146.692	9.92432	0.348907	0.496694	-	-	-	-	gi|350296597|gb|EGZ77574.1|	hypothetical protein NEUTE2DRAFT_79257 [Neurospora tetrasperma FGSC 2509]
NCU05948	Named as pfd-2; No protoperithecia and perithecia	0	13.9128	2.94078	3.36574	5.69346	56.1009	9.85358	0.247997	0.0599943	-	-	-	-	gi|336466561|gb|EGO54726.1|	hypothetical protein NEUTE1DRAFT_69643 [Neurospora tetrasperma FGSC 2508]
NCU00709	gh3-8, Beta-xylosidase. Normal (fungidb)	0.59107	4.89876	1.00891	6.35085	1.46496	14.371	9.80978	0.340879	0.441922	-	-	-	-	gi|336463686|gb|EGO51926.1|	hypothetical protein NEUTE1DRAFT_125528 [Neurospora tetrasperma FGSC 2508]
NCU09716	No protoperithecia and perithecia.The mutant phenotype is not co-segregate well with hygromycin resistance.	14.24	42.2221	18.5192	71.9316	23.1556	227.135	9.80908	0.18589	0.316691	-	-	GO:0009416//response to light stimulus	-	gi|336467125|gb|EGO55289.1|	hypothetical protein NEUTE1DRAFT_66775 [Neurospora tetrasperma FGSC 2508]
NCU03142	Normal	14.4239	40.4613	17.0805	41.8447	14.4985	142.157	9.80498	0.284624	0.294355	-	-	-	-	gi|336464434|gb|EGO52674.1|	hypothetical protein NEUTE1DRAFT_91241 [Neurospora tetrasperma FGSC 2508]
NCU09214	tah-13. Normal (fungidb)	0.531018	11.2848	5.89163	20.3327	4.67956	45.6493	9.75504	0.247206	0.445412	-	-	-	-	gi|350296186|gb|EGZ77163.1|	hypothetical protein NEUTE2DRAFT_146765 [Neurospora tetrasperma FGSC 2509]
NCU06490	Normal	41.6383	74.0067	25.3064	84.3017	20.1536	194.75	9.6633	0.380008	0.43287	-	-	-	-	gi|336469384|gb|EGO57546.1|	hypothetical protein NEUTE1DRAFT_62521 [Neurospora tetrasperma FGSC 2508]
NCU05628	Normal	0	10.8421	0	12.3121	3.30588	31.9232	9.65651	0.33963	0.385678	-	-	GO:0043331//response to dsRNA	-	gi|336466056|gb|EGO54221.1|	hypothetical protein NEUTE1DRAFT_103682 [Neurospora tetrasperma FGSC 2508]
NCU09782	Serine/threonine protein kinase; Very few protoperithecia, no perithecia.	2.9734	5.33589	5.4983	9.42311	3.27536	31.2699	9.54702	0.17064	0.301348	-	-	-	-	gi|336466008|gb|EGO54173.1|	hypothetical protein NEUTE1DRAFT_124488 [Neurospora tetrasperma FGSC 2508]
NCU09693	NA	148.396	159.838	445.653	592.863	137.846	1299.68	9.42848	0.122983	0.456162	-	-	-	-	gi|336473355|gb|EGO61515.1|	hypothetical protein NEUTE1DRAFT_107981 [Neurospora tetrasperma FGSC 2508]
NCU03751	Normal	6.69083	20.3126	6.79804	19.6688	5.08902	47.0326	9.24198	0.431883	0.418196	-	-	-	-	gi|350293732|gb|EGZ74817.1|	hypothetical protein NEUTE2DRAFT_103894 [Neurospora tetrasperma FGSC 2509]
NCU07180	C-type lectin; No protoperithecia and perithecia. The mutant phenotype is not co-segregate well with hygromycin resistance.	0.432316	9.00347	1.10689	11.3171	3.33353	30.7825	9.23421	0.292486	0.367648	-	-	-	-	gi|336471904|gb|EGO60064.1|	hypothetical protein NEUTE1DRAFT_56147 [Neurospora tetrasperma FGSC 2508]
NCU04949	Named as dfp-2; Delayed formation of protoperithecia.	12.7328	29.945	19.5605	50.0807	13.5583	123.832	9.13325	0.24182	0.404426	-	-	-	-	gi|336258422|ref|XP_003344025.1|	hypothetical protein SMAC_09607 [Sordaria macrospora k-hell]
NCU03868	Normal protoperithecia. Not formed perithecia and ascospore (fungidb).	3.54934	5.67925	3.92016	5.05767	2.75985	25.2001	9.13098	0.225366	0.2007	-	-	-	-	gi|336466456|gb|EGO54621.1|	hypothetical protein NEUTE1DRAFT_124846 [Neurospora tetrasperma FGSC 2508]
NCU04472	Normal	9.76679	16.347	20.2251	21.003	12.1764	110.909	9.10849	0.147391	0.189371	-	-	GO:0043331//response to dsRNA	-	gi|336471164|gb|EGO59325.1|	hypothetical protein NEUTE1DRAFT_79305 [Neurospora tetrasperma FGSC 2508]
NCU06687	Normal	12.0076	42.3662	18.9518	38.6893	15.9449	143.403	8.99363	0.295435	0.269795	GO:0005737//cytoplasm;GO:0005739//mitochondrion	GO:0004373//glycogen (starch) synthase activity	GO:0005978//glycogen biosynthetic process;GO:0009408//response to heat	ko04910//Insulin signaling pathway	gi|85100648|ref|XP_961002.1|	glycogen synthase [Neurospora crassa OR74A]
NCU10470	NA	2.10765	1.37005	0.846494	1.25946	3.96054	35.5266	8.97015	0.0385641	0.0354512	-	-	-	-	gi|350296523|gb|EGZ77500.1|	hypothetical protein NEUTE2DRAFT_154154 [Neurospora tetrasperma FGSC 2509]
NCU06666	Normal	140.107	417.027	224.562	142.135	113.619	1013.37	8.91902	0.411525	0.14026	GO:0005737//cytoplasm	GO:0004512//inositol-3-phosphate synthase activity	GO:0006021//inositol biosynthetic process	ko00521//Streptomycin biosynthesis	gi|336472458|gb|EGO60618.1|	hypothetical protein NEUTE1DRAFT_75905 [Neurospora tetrasperma FGSC 2508]
NCU07003	NA	18.1484	39.1764	40.9641	61.3919	25.2523	224.772	8.90107	0.174294	0.273129	-	-	-	-	gi|336465689|gb|EGO53868.1|	hypothetical protein NEUTE1DRAFT_69970 [Neurospora tetrasperma FGSC 2508]
NCU09610	Normal	9.83706	38.0297	19.6663	39.9091	13.8048	122.512	8.87458	0.310416	0.325757	-	-	-	-	gi|85110264|ref|XP_963374.1|	protein SEY1 [Neurospora crassa OR74A]
NCU04936	gld-1, glucose dehydrogenase-1; Reduced protoperithecia, no perithecia	13.1231	13.2914	12.6298	19.9641	4.76733	42.3081	8.87458	0.314156	0.471875	-	-	-	ko00520//Amino sugar and nucleotide sugar metabolism	gi|336470571|gb|EGO58732.1|	UDP-glucose 6-dehydrogenase [Neurospora tetrasperma FGSC 2508]
NCU07706	Normal	7.02869	17.1637	9.707	23.0682	5.91244	52.1554	8.8213	0.329088	0.442298	-	-	-	-	gi|350291947|gb|EGZ73142.1|	hypothetical protein NEUTE2DRAFT_107354 [Neurospora tetrasperma FGSC 2509]
NCU03070	Normal (fungidb)	12.3439	42.1098	22.8722	50.0066	17.1758	151.332	8.81074	0.278262	0.330444	-	-	-	-	gi|350296603|gb|EGZ77580.1|	hypothetical protein NEUTE2DRAFT_154216 [Neurospora tetrasperma FGSC 2509]
NCU07883	Normal	14.7453	36.42	19.2329	55.8728	16.2427	137.461	8.46292	0.264949	0.406464	-	-	-	-	gi|336469281|gb|EGO57443.1|	hypothetical protein NEUTE1DRAFT_129390 [Neurospora tetrasperma FGSC 2508]
NCU04545	NA	9.25342	28.3808	17.1822	38.2065	15.5652	130.625	8.39211	0.21727	0.292491	-	-	-	-	gi|336467159|gb|EGO55323.1|	hypothetical protein NEUTE1DRAFT_85527 [Neurospora tetrasperma FGSC 2508]
NCU07860	Normal	19.1494	11.0215	7.66091	20.1078	12.3049	102.541	8.33331	0.107484	0.196096	-	-	-	ko00500//Starch and sucrose metabolism	gi|336469259|gb|EGO57421.1|	alpha-glucosidase [Neurospora tetrasperma FGSC 2508]
NCU06412	NA	4.21351	7.40214	1.67816	6.14613	6.18854	51.4665	8.31642	0.143824	0.11942	-	-	-	-	gi|336465679|gb|EGO53862.1|	hypothetical protein NEUTE1DRAFT_132296 [Neurospora tetrasperma FGSC 2508]
NCU06757	Normal	9.61229	25.4503	6.99332	25.8587	8.33189	67.0475	8.04709	0.379587	0.385678	-	-	-	ko03460//Fanconi anemia pathway	gi|336468509|gb|EGO56672.1|	hypothetical protein NEUTE1DRAFT_84109 [Neurospora tetrasperma FGSC 2508]
NCU10610	NA	3.65701	6.83898	2.18478	10.2877	6.44543	51.4435	7.9814	0.132942	0.199981	-	-	-	-	gi|350295031|gb|EGZ76052.1|	hypothetical protein NEUTE2DRAFT_118774 [Neurospora tetrasperma FGSC 2509]
NCU06681	Normal	9.04501	47.3874	22.8436	81.3547	21.9605	173.592	7.90476	0.272981	0.468654	-	-	-	-	gi|336472441|gb|EGO60601.1|	hypothetical protein NEUTE1DRAFT_119753 [Neurospora tetrasperma FGSC 2508]
NCU05949	Normal	1.08685	0	2.78275	0.849298	3.59167	28.3126	7.88286	0	0.0299972	-	-	-	-	gi|320039979|gb|EFW21913.1|	predicted protein [Coccidioides posadasii str. Silveira]
NCU09032	Normal	4.67633	9.72853	15.5441	19.7136	7.8624	61.6576	7.84209	0.157783	0.319727	-	-	-	-	gi|336466878|gb|EGO55042.1|	hypothetical protein NEUTE1DRAFT_147686 [Neurospora tetrasperma FGSC 2508]
NCU02046	Normal	12.1274	9.75658	9.42611	10.4921	11.6891	91.0152	7.78634	0.107197	0.115278	-	-	-	-	gi|336463464|gb|EGO51704.1|	hypothetical protein NEUTE1DRAFT_89349 [Neurospora tetrasperma FGSC 2508]
NCU07802	NA	7.92906	94.0401	6.28377	117.577	30.9859	237.373	7.66066	0.396171	0.495326	-	-	-	-	gi|336473488|gb|EGO61648.1|	hypothetical protein NEUTE1DRAFT_120543 [Neurospora tetrasperma FGSC 2508]
NCU05577	Normal	9.8507	35.355	30.0089	38.0605	17.3316	131.633	7.59497	0.268588	0.289142	-	-	-	-	gi|336466108|gb|EGO54273.1|	hypothetical protein NEUTE1DRAFT_68797 [Neurospora tetrasperma FGSC 2508]
NCU01903	Normal	6.52982	15.4625	11.1459	13.8499	7.44983	56.4985	7.58386	0.27368	0.245138	-	-	-	-	gi|350297161|gb|EGZ78138.1|	alpha/beta-hydrolase [Neurospora tetrasperma FGSC 2509]
NCU01067	Normal	10.8685	8.77679	18.3198	10.1916	5.98611	44.5924	7.4493	0.196823	0.22855	-	-	-	-	gi|336472849|gb|EGO61009.1|	hypothetical protein NEUTE1DRAFT_76685 [Neurospora tetrasperma FGSC 2508]
NCU09055	Normal	7.75286	7.68868	6.61676	12.1167	7.11682	51.6129	7.25223	0.148968	0.23476	-	-	-	-	gi|336466903|gb|EGO55067.1|	hypothetical protein NEUTE1DRAFT_147701 [Neurospora tetrasperma FGSC 2508]
NCU06401	NA	4.71458	18.2569	4.47078	15.5552	5.19336	37.2995	7.18216	0.489467	0.417034	-	-	-	-	gi|336270610|ref|XP_003350064.1|	hypothetical protein SMAC_00953 [Sordaria macrospora k-hell]
NCU09800	NA	8.74383	23.289	11.94	16.1707	7.06331	50.1112	7.09458	0.464746	0.322697	-	-	-	-	gi|336466027|gb|EGO54192.1|	hypothetical protein NEUTE1DRAFT_48632 [Neurospora tetrasperma FGSC 2508]
NCU10651	NA	1.03833	1.5446	0.221543	3.04269	1.42972	10.1433	7.09458	0.152279	0.299972	-	-	-	-	gi|336469430|gb|EGO57592.1|	hypothetical protein NEUTE1DRAFT_81274 [Neurospora tetrasperma FGSC 2508]
NCU00730	Normal (fungidb)	1.03117	1.07133	0.880061	2.50689	5.67944	39.9947	7.04202	0.0267867	0.0626806	-	-	-	-	gi|350295775|gb|EGZ76752.1|	hypothetical protein NEUTE2DRAFT_123378 [Neurospora tetrasperma FGSC 2509]
NCU02613	Normal	0.455158	3.86906	2.33076	5.86863	3.76036	26.0853	6.93692	0.148323	0.224979	-	-	-	-	gi|350296907|gb|EGZ77884.1|	hypothetical protein NEUTE2DRAFT_147276 [Neurospora tetrasperma FGSC 2509]
NCU00871	Normal	0.372734	9.50523	0.318113	10.7768	3.69527	25.5691	6.9194	0.371747	0.421479	-	-	-	-	gi|350295934|gb|EGZ76911.1|	hypothetical protein NEUTE2DRAFT_123530 [Neurospora tetrasperma FGSC 2509]
NCU06152	Normal	2.58216	7.07264	0.979454	6.50174	2.52835	16.941	6.70043	0.417487	0.383787	-	-	-	-	gi|336467191|gb|EGO55355.1|	hypothetical protein NEUTE1DRAFT_111899 [Neurospora tetrasperma FGSC 2508]
NCU04446	Normal	1.59931	12.2354	4.28984	5.17755	5.53686	37.0994	6.70043	0.329801	0.139559	-	-	-	-	gi|336471190|gb|EGO59351.1|	hypothetical protein NEUTE1DRAFT_79358 [Neurospora tetrasperma FGSC 2508]
NCU07044	Normal	0	3.48525	0.318113	2.33013	2.46352	16.183	6.56905	0.215365	0.143986	-	-	-	-	gi|336471631|gb|EGO59792.1|	hypothetical protein NEUTE1DRAFT_145723 [Neurospora tetrasperma FGSC 2508]
NCU04929	Normal	56.8941	47.4501	9.61975	56.2026	74.4967	483.314	6.48772	0.0981766	0.116286	-	-	-	-	gi|85092403|ref|XP_959377.1|	hypothetical protein NCU04929 [Neurospora crassa OR74A]
NCU08535	NA	11.8016	49.8279	41.4125	34.8307	27.0746	173.366	6.40326	0.287415	0.200909	GO:0005739//mitochondrion;GO:0005789//endoplasmic reticulum membrane	GO:0003989//acetyl-CoA carboxylase activity;GO:0004075//biotin carboxylase activity	GO:0006606//protein import into nucleus	ko04910//Insulin signaling pathway	gi|336470276|gb|EGO58438.1|	acetyl-CoA carboxylase [Neurospora tetrasperma FGSC 2508]
NCU05094	NA	20.0925	23.9114	9.04175	31.4018	21.7305	137.356	6.32089	0.174083	0.228616	-	-	-	-	gi|336466668|gb|EGO54833.1|	hypothetical protein NEUTE1DRAFT_88449 [Neurospora tetrasperma FGSC 2508]
NCU01620	Normal	5.00348	10.053	3.88206	9.59696	10.0211	62.0109	6.18805	0.162116	0.154762	-	-	-	-	gi|164428064|ref|XP_956531.2|	hypothetical protein NCU01620 [Neurospora crassa OR74A]
NCU08337	Normal	1.78912	2.09115	0.763472	8.91273	3.20257	19.8079	6.18501	0.105571	0.449957	-	-	-	-	gi|350296223|gb|EGZ77200.1|	hypothetical protein NEUTE2DRAFT_78399 [Neurospora tetrasperma FGSC 2509]
NCU04527	Normal	3.64085	3.45899	3.47288	7.86578	3.30284	20.2707	6.13737	0.17064	0.388037	-	-	-	-	gi|336467173|gb|EGO55337.1|	hypothetical protein NEUTE1DRAFT_123780 [Neurospora tetrasperma FGSC 2508]
NCU08922	Normal	69.437	187.631	85.2791	130.578	64.6733	396.574	6.13196	0.473131	0.329264	-	-	GO:0009416//response to light stimulus	-	gi|350293311|gb|EGZ74396.1|	hypothetical protein NEUTE2DRAFT_143332 [Neurospora tetrasperma FGSC 2509]
NCU06724	Normal	458.422	309.836	377.086	267.096	109.649	671.352	6.12274	0.461511	0.397848	GO:0005737//cytoplasm	GO:0004356//glutamate-ammonia ligase activity	GO:0006542//glutamine biosynthetic process;GO:0006807//nitrogen compound metabolic process	ko04727//GABAergic synapse	gi|164424707|ref|XP_960904.2|	glutamine synthetase [Neurospora crassa OR74A]
NCU07916	Normal	6.66647	5.03717	10.4309	9.11643	7.75145	47.2749	6.09885	0.106551	0.192839	-	-	-	-	gi|336470669|gb|EGO58830.1|	hypothetical protein NEUTE1DRAFT_78296 [Neurospora tetrasperma FGSC 2508]
NCU08868	Normal	15.075	10.5614	11.7348	12.2979	13.1388	80.1237	6.09827	0.131813	0.153486	-	-	-	-	gi|336473525|gb|EGO61685.1|	hypothetical protein NEUTE1DRAFT_128186 [Neurospora tetrasperma FGSC 2508]
NCU01383	asp-5, aspartate aminotransferase; No protoperithecia and perithecia.The mutant phenotype is not co-segregate well with hygromycin resistance.	3.47143	5.90176	0	4.06903	3.82397	22.6078	5.91215	0.261049	0.179983	-	-	-	-	gi|336472538|gb|EGO60698.1|	hypothetical protein NEUTE1DRAFT_97857 [Neurospora tetrasperma FGSC 2508]
NCU06296	Normal	13.8355	14.3037	15.6377	33.8955	11.9453	70.2976	5.88496	0.203474	0.482171	-	-	-	-	gi|336471090|gb|EGO59251.1|	hypothetical protein NEUTE1DRAFT_39453 [Neurospora tetrasperma FGSC 2508]
NCU05789	gh16-6, secreted glucosidase; No protoperithecia and perithecia. The mutant phenotype is not co-segregate well with hygromycin resistance.	56.3064	12.2004	137.005	148.391	74.6726	424.123	5.67977	0.0287661	0.349876	-	-	-	-	gi|336467741|gb|EGO55905.1|	hypothetical protein NEUTE1DRAFT_117956 [Neurospora tetrasperma FGSC 2508]
NCU02975	NA	3.52403	18.8546	10.4382	28.3478	12.1024	67.6811	5.59237	0.27858	0.418843	-	-	-	-	gi|380096209|emb|CCC06256.1|	unnamed protein product [Sordaria macrospora k-hell]
NCU06785	Normal	99.2638	322.421	245.458	205.976	131.951	736.446	5.58122	0.437807	0.279689	GO:0005829//cytosol;GO:0009346//citrate lyase complex	GO:0003878//ATP citrate synthase activity;GO:0005515//protein binding;GO:0008815//citrate (pro-3S)-lyase activity	GO:0006101//citrate metabolic process;GO:0006200//ATP catabolic process;GO:0015936//coenzyme A metabolic process	ko00720//Carbon fixation pathways in prokaryotes	gi|85110776|ref|XP_963626.1|	ATP-citrate synthase subunit 1 [Neurospora crassa OR74A]
NCU01382	Normal	7.80489	4.73895	2.28383	2.96237	1.84232	10.1659	5.518	0.466159	0.291401	-	-	-	-	gi|336472539|gb|EGO60699.1|	hypothetical protein NEUTE1DRAFT_76069 [Neurospora tetrasperma FGSC 2508]
NCU05712	Normal	1.80299	1.53263	0.384695	0.352228	3.97218	21.9185	5.518	0.0699239	0.0160699	-	-	-	-	gi|336469178|gb|EGO57340.1|	hypothetical protein NEUTE1DRAFT_121793 [Neurospora tetrasperma FGSC 2508]
NCU09337	Normal	4.10446	5.94419	3.76247	5.93954	2.84673	15.7083	5.518	0.378411	0.378115	GO:0005886//plasma membrane	-	GO:0000747//conjugation with cellular fusion;GO:0000768//syncytium formation by plasma membrane fusion;GO:0000909//sporocarp development involved in sexual reproduction	-	gi|85090178|ref|XP_958294.1|	hypothetical protein NCU09337 [Neurospora crassa OR74A]
NCU00749	Normal (fungidb)	53.8851	94.1804	69.6871	88.5117	39.9754	219.868	5.50009	0.42835	0.402568	-	-	GO:0075306//regulation of conidium formation	-	gi|336463728|gb|EGO51968.1|	hypothetical protein NEUTE1DRAFT_89826 [Neurospora tetrasperma FGSC 2508]
NCU11364	NA	4.04107	0	2.29926	1.75434	6.42987	35.0902	5.45737	0	0.0499953	-	-	-	-	gi|336470410|gb|EGO58571.1|	hypothetical protein NEUTE1DRAFT_25974, partial [Neurospora tetrasperma FGSC 2508]
NCU04104	NA	4.11871	10.8122	12.82	12.4953	4.9373	26.5077	5.36887	0.407889	0.471384	-	-	-	-	gi|336472295|gb|EGO60455.1|	hypothetical protein NEUTE1DRAFT_127323 [Neurospora tetrasperma FGSC 2508]
NCU04924	Normal	408.018	50.0837	783.841	29.6594	25.5233	134.706	5.27776	0.3718	0.220178	-	-	GO:0006970//response to osmotic stress;GO:0006972//hyperosmotic response;GO:0009408//response to heat;GO:0009416//response to light stimulus;GO:0009651//response to salt stress;GO:0016117//carotenoid biosynthetic process;GO:0042538//hyperosmotic salinity response;GO:0046677//response to antibiotic	-	gi|336470555|gb|EGO58716.1|	hypothetical protein NEUTE1DRAFT_116239 [Neurospora tetrasperma FGSC 2508]
NCU09650	Normal	1.55057	14.4986	7.94011	121.167	116.147	612.622	5.27456	0.0236665	0.197783	-	-	GO:0043331//response to dsRNA	-	gi|336470374|gb|EGO58535.1|	hypothetical protein NEUTE1DRAFT_116204 [Neurospora tetrasperma FGSC 2508]
NCU08050	Normal	9.26227	8.57321	5.44565	6.59446	6.34846	33.4223	5.26463	0.256512	0.197307	-	-	-	-	gi|336463102|gb|EGO51342.1|	hypothetical protein NEUTE1DRAFT_132325 [Neurospora tetrasperma FGSC 2508]
NCU02903	gpr-16, Integral membrane protein. Normal (fungidb)	10.1124	104.176	25.6862	54.3744	44.2923	230.606	5.20647	0.451747	0.235789	-	-	-	-	gi|336465075|gb|EGO53315.1|	hypothetical protein NEUTE1DRAFT_92489 [Neurospora tetrasperma FGSC 2508]
NCU03106	Normal	10.6976	23.1736	13.8422	31.2804	14.0647	72.8147	5.17712	0.318254	0.429589	-	-	-	-	gi|350296562|gb|EGZ77539.1|	hypothetical protein NEUTE2DRAFT_100572 [Neurospora tetrasperma FGSC 2509]
NCU03486	Normal	13.8874	31.6718	26.1619	33.0855	13.2456	68.0891	5.14051	0.465152	0.485915	-	-	-	-	gi|336468893|gb|EGO57056.1|	hypothetical protein NEUTE1DRAFT_130794 [Neurospora tetrasperma FGSC 2508]
NCU06720	Normal	19.3144	7.43136	25.1599	50.0447	23.9633	121.284	5.06124	0.0612724	0.412625	-	-	-	-	gi|336472403|gb|EGO60563.1|	hypothetical protein NEUTE1DRAFT_57101 [Neurospora tetrasperma FGSC 2508]
NCU07730	Normal	14.1213	9.65007	8.50726	22.9351	12.8103	64.6764	5.04879	0.149206	0.354613	-	-	-	-	gi|336470855|gb|EGO59016.1|	hypothetical protein NEUTE1DRAFT_136095 [Neurospora tetrasperma FGSC 2508]
NCU06423	Normal	0.967093	3.69933	1.85709	7.55716	4.26122	21.414	5.02532	0.172753	0.352908	-	-	-	-	gi|336469308|gb|EGO57470.1|	hypothetical protein NEUTE1DRAFT_41319 [Neurospora tetrasperma FGSC 2508]
NCU07827	Normal	6.81214	8.06553	4.36042	9.69586	5.09195	24.9285	4.89567	0.323546	0.388946	-	-	-	-	gi|336469230|gb|EGO57392.1|	hypothetical protein NEUTE1DRAFT_80893 [Neurospora tetrasperma FGSC 2508]
NCU06799	vad-5. Normal (fungidb)	12.9981	6.9423	26.2118	10.3369	4.81494	23.073	4.79195	0.300884	0.448009	-	-	GO:0030448//hyphal growth;GO:0048315//conidium formation;GO:0070787//conidiophore development	-	gi|336468550|gb|EGO56713.1|	hypothetical protein NEUTE1DRAFT_65511 [Neurospora tetrasperma FGSC 2508]
NCU01778	Normal	5.74286	2.44085	4.9013	4.48765	3.16303	14.9603	4.72972	0.163156	0.299972	-	-	-	-	gi|336468405|gb|EGO56568.1|	hypothetical protein NEUTE1DRAFT_101846 [Neurospora tetrasperma FGSC 2508]
NCU00035	dga-2, diacylglycerol acyltransferase-2. Normal (fungidb)	11.9777	19.0674	15.7984	15.4862	9.59572	44.8177	4.6706	0.425444	0.345537	-	-	-	ko04975//Fat digestion and absorption	gi|336469562|gb|EGO57724.1|	hypothetical protein NEUTE1DRAFT_129602 [Neurospora tetrasperma FGSC 2508]
NCU09772	Normal (fungidb)	8.50566	42.2593	18.5236	48.9326	21.3236	98.0529	4.59834	0.430985	0.499044	-	-	-	-	gi|350289841|gb|EGZ71066.1|	HET-domain-containing protein [Neurospora tetrasperma FGSC 2509]
NCU00010	trm-59, transport of metals-59. Normal (fungidb)	1.92126	4.22701	3.85817	6.18197	2.86333	13.1502	4.59262	0.321441	0.470105	-	-	-	-	gi|336469539|gb|EGO57701.1|	hypothetical protein NEUTE1DRAFT_81506 [Neurospora tetrasperma FGSC 2508]
NCU08506	Normal	5.78834	6.26227	5.83832	5.75678	2.89825	13.251	4.57206	0.472589	0.434442	-	-	-	-	gi|336468118|gb|EGO56281.1|	hypothetical protein NEUTE1DRAFT_138454 [Neurospora tetrasperma FGSC 2508]
NCU04987	gpr-10, hemolysin-III channel protein Izh2. Normal (fungidb)	6.9923	33.16	17.5888	12.0783	24.3233	111.208	4.57206	0.298181	0.10861	-	-	-	ko04920//Adipocytokine signaling pathway	gi|336470614|gb|EGO58775.1|	hypothetical protein NEUTE1DRAFT_144921 [Neurospora tetrasperma FGSC 2508]
NCU03731	Normal	254.286	271.266	334.491	221.131	144.884	641.884	4.43033	0.42261	0.344504	-	-	GO:0009416//response to light stimulus	-	gi|336473038|gb|EGO61198.1|	hypothetical protein NEUTE1DRAFT_58350 [Neurospora tetrasperma FGSC 2508]
NCU08112	cyp450-18, Cytochrome P450 monooxygenase. Normal (fungidb)	3.89809	3.31356	2.95721	2.19995	2.38553	10.5307	4.4144	0.314657	0.208909	-	-	-	-	gi|336463169|gb|EGO51409.1|	hypothetical protein NEUTE1DRAFT_149196 [Neurospora tetrasperma FGSC 2508]
NCU03617	Normal	69.6987	76.5958	36.8085	91.4767	69.1416	300.939	4.3525	0.254523	0.303971	-	-	GO:0009416//response to light stimulus	-	gi|336473150|gb|EGO61310.1|	hypothetical protein NEUTE1DRAFT_58544 [Neurospora tetrasperma FGSC 2508]
NCU01768	Normal	98.4552	165.02	168.352	143.915	156.046	675.893	4.33138	0.244151	0.212926	-	-	GO:0009416//response to light stimulus	-	gi|350289348|gb|EGZ70573.1|	Six-hairpin glycosidase [Neurospora tetrasperma FGSC 2509]
NCU08007	Normal	17.8912	24.0132	22.1005	27.4096	15.0404	65.0044	4.32198	0.369409	0.421658	-	-	-	-	gi|336471348|gb|EGO59509.1|	hypothetical protein NEUTE1DRAFT_128878 [Neurospora tetrasperma FGSC 2508]
NCU07332	Normal	72.0628	92.9855	89.6761	43.1614	76.529	329.736	4.30865	0.282	0.130897	-	-	GO:0009416//response to light stimulus	-	gi|336471460|gb|EGO59621.1|	hypothetical protein NEUTE1DRAFT_79891 [Neurospora tetrasperma FGSC 2508]
NCU04930	cea-6; Very few protoperithecia, no perithecia	281.186	250.382	213.909	310.331	266.913	1144.26	4.28701	0.218816	0.271207	-	-	-	ko00363//Bisphenol degradation	gi|336470564|gb|EGO58725.1|	hypothetical protein NEUTE1DRAFT_116242 [Neurospora tetrasperma FGSC 2508]
NCU06934	Normal	15.6585	21.5889	18.4161	7.46099	10.3071	44.107	4.27927	0.489467	0.169157	-	-	-	-	gi|336466996|gb|EGO55160.1|	hypothetical protein NEUTE1DRAFT_85278 [Neurospora tetrasperma FGSC 2508]
NCU01118	Normal	15.2957	36.3765	19.9481	34.3803	21.5819	92.2266	4.27334	0.394425	0.37278	-	-	-	-	gi|336472798|gb|EGO60958.1|	hypothetical protein NEUTE1DRAFT_76603 [Neurospora tetrasperma FGSC 2508]
NCU06019	NA	2.01276	2.28126	2.86302	5.76706	5.54291	23.5948	4.25675	0.0966848	0.244421	-	-	-	-	gi|336467318|gb|EGO55482.1|	hypothetical protein NEUTE1DRAFT_123892 [Neurospora tetrasperma FGSC 2508]
NCU11177	NA	9.00978	21.6997	14.5246	21.6431	10.8437	45.7822	4.22201	0.473978	0.47274	-	-	-	-	gi|336469799|gb|EGO57961.1|	hypothetical protein NEUTE1DRAFT_122289 [Neurospora tetrasperma FGSC 2508]
NCU05345	Normal	31.9008	94.9101	39.8491	94.5008	52.3912	220.85	4.21541	0.429749	0.427896	-	-	-	-	gi|336468705|gb|EGO56868.1|	hypothetical protein NEUTE1DRAFT_130678 [Neurospora tetrasperma FGSC 2508]
NCU08228	Normal	61.4136	11.8858	72.7713	13.0688	9.51333	39.8769	4.19168	0.298063	0.32773	-	-	-	ko00520//Amino sugar and nucleotide sugar metabolism	gi|336470201|gb|EGO58363.1|	hypothetical protein NEUTE1DRAFT_82817 [Neurospora tetrasperma FGSC 2508]
NCU06413	NA	1.06831	2.46487	1.04201	0.954067	3.19417	13.2522	4.14887	0.185997	0.0719932	-	-	-	-	gi|336465678|gb|EGO53861.1|	hypothetical protein NEUTE1DRAFT_149125 [Neurospora tetrasperma FGSC 2508]
NCU07197	Normal	138.41	47.3046	40.7966	34.0084	23.5772	97.2646	4.12536	0.486349	0.349648	-	-	-	-	gi|336471921|gb|EGO60081.1|	hypothetical protein NEUTE1DRAFT_56171, partial [Neurospora tetrasperma FGSC 2508]
NCU05807	NA	35.4758	23.6336	39.5475	30.8367	20.8565	84.3677	4.04515	0.280126	0.365504	-	-	-	-	gi|336467757|gb|EGO55921.1|	hypothetical protein NEUTE1DRAFT_148315 [Neurospora tetrasperma FGSC 2508]
NCU01393	Normal	25.0525	33.9155	30.0922	38.1868	19.7605	79.2277	4.00939	0.428076	0.481988	-	-	-	-	gi|336472527|gb|EGO60687.1|	hypothetical protein NEUTE1DRAFT_57363 [Neurospora tetrasperma FGSC 2508]
NCU11363	NA	7.48767	3.58024	3.39492	4.57117	13.9186	55.2656	3.97063	0.0647824	0.0827127	-	-	-	-	gi|336470411|gb|EGO58572.1|	hypothetical protein NEUTE1DRAFT_120622 [Neurospora tetrasperma FGSC 2508]
NCU06518	NA	55.9151	37.2657	71.2459	63.7971	60.726	240.031	3.95269	0.155254	0.265787	-	-	-	-	gi|336470698|gb|EGO58859.1|	hypothetical protein NEUTE1DRAFT_59660 [Neurospora tetrasperma FGSC 2508]
NCU01697	Normal	10.3778	8.82165	11.2016	14.5495	15.1303	59.3698	3.92391	0.148588	0.245066	-	-	-	-	gi|336271953|ref|XP_003350734.1|	hypothetical protein SMAC_02405 [Sordaria macrospora k-hell]
NCU00365	Normal	301.304	250.132	144.366	196.896	238.737	936.376	3.9222	0.267127	0.210274	-	-	-	-	gi|85087131|ref|XP_957836.1|	hypothetical protein NCU00365 [Neurospora crassa OR74A]
NCU05130	NA	11.8418	13.9377	18.3991	15.4226	9.36522	36.3851	3.88512	0.383061	0.423873	-	-	-	-	gi|336466628|gb|EGO54793.1|	hypothetical protein NEUTE1DRAFT_124960 [Neurospora tetrasperma FGSC 2508]
NCU03137	Normal	6.32453	12.2526	11.6742	17.2402	9.72113	37.2934	3.83633	0.328546	0.462285	-	-	-	ko00564//Glycerophospholipid metabolism	gi|350296528|gb|EGZ77505.1|	LNS2-domain-containing protein [Neurospora tetrasperma FGSC 2509]
NCU03645	Normal	4.81468	11.0188	14.9615	21.4164	13.735	52.5276	3.82436	0.209772	0.407716	-	-	-	-	gi|336473122|gb|EGO61282.1|	hypothetical protein NEUTE1DRAFT_144513 [Neurospora tetrasperma FGSC 2508]
NCU08594	NA	4.93908	30.1525	12.8375	20.8767	17.8058	66.8663	3.75531	0.450937	0.312215	-	-	-	-	gi|336465536|gb|EGO53776.1|	hypothetical protein NEUTE1DRAFT_151002 [Neurospora tetrasperma FGSC 2508]
NCU01324	Normal	27.7081	27.1635	25.3738	19.9135	16.7091	62.1696	3.72071	0.436925	0.320309	-	-	-	-	gi|336472596|gb|EGO60756.1|	hypothetical protein NEUTE1DRAFT_144114 [Neurospora tetrasperma FGSC 2508]
NCU10966	Normal	0.730483	2.35959	1.49625	3.88159	3.05773	11.2907	3.6925	0.208986	0.343788	-	-	-	-	gi|336270746|ref|XP_003350132.1|	hypothetical protein SMAC_01023 [Sordaria macrospora k-hell]
NCU03851	Normal	19.5177	24.5408	16.6576	33.9987	22.3956	81.9152	3.65765	0.299588	0.415047	-	-	-	-	gi|336466471|gb|EGO54636.1|	hypothetical protein NEUTE1DRAFT_69493 [Neurospora tetrasperma FGSC 2508]
NCU04487	Normal	16.1198	56.4416	24.2396	46.7871	46.0832	168.303	3.65215	0.335358	0.277993	-	-	GO:0043331//response to dsRNA	-	gi|336270930|ref|XP_003350224.1|	hypothetical protein SMAC_01118 [Sordaria macrospora k-hell]
NCU05134	Normal	162.943	23.3682	95.9809	99.9884	233.999	838.524	3.58346	0.0278682	0.119243	-	-	-	-	gi|336466625|gb|EGO54790.1|	hypothetical protein NEUTE1DRAFT_104214 [Neurospora tetrasperma FGSC 2508]
NCU09248	tcf-27, transcription factor-27; Very few protoperithecia, no perithecia	45.8526	49.7096	61.8194	75.8156	49.0451	174.843	3.56494	0.284311	0.433622	GO:0005634//nucleus;GO:0016602//CCAAT-binding factor complex	GO:0003700//sequence-specific DNA binding transcription factor activity;GO:0005515//protein binding	-	ko04612//Antigen processing and presentation	gi|115391001|ref|XP_001213005.1|	nuclear transcription factor Y subunit B-7 [Aspergillus terreus NIH2624]
NCU09395	Normal	16.4003	15.2084	54.7155	13.9808	9.03289	31.7186	3.51146	0.479478	0.440774	-	-	-	-	gi|336267581|ref|XP_003348556.1|	hypothetical protein SMAC_05652 [Sordaria macrospora k-hell]
NCU07305	Normal	8.61429	15.4159	11.9953	20.7259	12.7354	44.0934	3.46228	0.349619	0.470045	-	-	-	-	gi|336471490|gb|EGO59651.1|	hypothetical protein NEUTE1DRAFT_121411 [Neurospora tetrasperma FGSC 2508]
NCU00382	NA	26.8966	16.9163	78.4192	28.9147	20.2087	69.1212	3.42036	0.244733	0.41832	-	-	-	-	gi|336469926|gb|EGO58088.1|	hypothetical protein NEUTE1DRAFT_82277 [Neurospora tetrasperma FGSC 2508]
NCU05808	Normal	11.7422	16.5077	13.2978	16.7633	12.6859	41.7652	3.29225	0.39525	0.40137	-	-	-	-	gi|350287585|gb|EGZ68821.1|	outer arm dynein light chain 1 [Neurospora tetrasperma FGSC 2509]
NCU09755	NA	44.5978	165.077	65.7661	183.956	124.061	407.603	3.28551	0.404995	0.45131	-	-	-	-	gi|336467902|gb|EGO56065.1|	hypothetical protein NEUTE1DRAFT_64351 [Neurospora tetrasperma FGSC 2508]
NCU00865	Normal	47.1341	92.939	200.033	106.796	116.881	382.186	3.26987	0.243178	0.279436	-	-	-	ko00630//Glyoxylate and dicarboxylate metabolism	gi|336463854|gb|EGO52094.1|	oxalate decarboxylase oxdC [Neurospora tetrasperma FGSC 2508]
NCU04988	NA	7.60977	25.6259	8.24319	28.589	22.5685	73.7031	3.26576	0.34769	0.387894	-	-	-	-	gi|336470615|gb|EGO58776.1|	hypothetical protein NEUTE1DRAFT_24513, partial [Neurospora tetrasperma FGSC 2508]
NCU05641	Normal	11.0755	25.302	8.86173	24.8824	22.8755	74.5341	3.25825	0.339469	0.333839	-	-	-	-	gi|336466039|gb|EGO54204.1|	hypothetical protein NEUTE1DRAFT_87366 [Neurospora tetrasperma FGSC 2508]
NCU01678	Normal	15.7211	27.6426	23.1587	28.2722	31.5513	102.104	3.23612	0.270731	0.276897	-	-	-	-	gi|336468313|gb|EGO56476.1|	hypothetical protein NEUTE1DRAFT_147140 [Neurospora tetrasperma FGSC 2508]
NCU07931	Normal	14.0574	30.9599	13.0881	27.7119	40.824	131.776	3.2279	0.234944	0.210296	-	-	-	ko00630//Glyoxylate and dicarboxylate metabolism	gi|336470654|gb|EGO58815.1|	hypothetical protein NEUTE1DRAFT_78263 [Neurospora tetrasperma FGSC 2508]
NCU03279	Normal	11.3531	9.12904	11.3916	16.6644	12.1681	39.167	3.21884	0.23308	0.42547	-	-	-	-	gi|350296378|gb|EGZ77355.1|	hypothetical protein NEUTE2DRAFT_100154 [Neurospora tetrasperma FGSC 2509]
NCU00743	Normal	5.73275	10.5057	9.08639	11.403	8.93931	28.7041	3.211	0.365998	0.39726	-	-	-	ko00500//Starch and sucrose metabolism	gi|350295789|gb|EGZ76766.1|	glycogen debranching enzyme [Neurospora tetrasperma FGSC 2509]
NCU01092	cem-5, condensing enzyme (mitochondrial)-5. Normal (fungidb)	10.7063	66.5306	17.6447	71.546	60.5947	192.026	3.16902	0.346467	0.372586	-	-	-	ko00650//Butanoate metabolism	gi|336472823|gb|EGO60983.1|	hypothetical protein NEUTE1DRAFT_57970 [Neurospora tetrasperma FGSC 2508]
NCU03893	Normal	218.025	434.558	294.899	444.841	291.32	923.188	3.16898	0.470714	0.481853	GO:0005739//mitochondrion	-	-	-	gi|336466429|gb|EGO54594.1|	hypothetical protein NEUTE1DRAFT_88088 [Neurospora tetrasperma FGSC 2508]
NCU01722	NA	16.5131	20.5919	32.4412	25.5034	16.7314	52.9596	3.16527	0.388823	0.481563	-	-	-	-	gi|336468350|gb|EGO56513.1|	hypothetical protein NEUTE1DRAFT_130443 [Neurospora tetrasperma FGSC 2508]
NCU06034	Normal	46.1434	29.693	43.4301	26.9592	33.7279	106.724	3.16425	0.278223	0.252608	-	-	-	-	gi|85093084|ref|XP_959624.1|	hypothetical protein NCU06034 [Neurospora crassa OR74A]
NCU10986	NA	0	1.25132	0	1.15032	4.86466	15.339	3.15314	0.0815778	0.0749929	-	-	-	-	gi|350286844|gb|EGZ68091.1|	hypothetical protein NEUTE2DRAFT_132747 [Neurospora tetrasperma FGSC 2509]
NCU04923	gcy-1, Gld1, glycerol dehydrogenase;. Reduced protoperithecia, no perithecia.	605.984	81.2869	1152.75	61.8606	106.109	330.016	3.11015	0.246312	0.187448	-	-	GO:0006970//response to osmotic stress;GO:0009408//response to heat;GO:0042538//hyperosmotic salinity response;GO:0043331//response to dsRNA;GO:0071470//cellular response to osmotic stress	-	gi|336470556|gb|EGO58717.1|	hypothetical protein NEUTE1DRAFT_116240 [Neurospora tetrasperma FGSC 2508]
NCU06730	Normal	3.32266	7.06103	4.96257	5.19285	5.49012	16.5899	3.02176	0.425623	0.313014	-	-	-	-	gi|336262709|ref|XP_003346137.1|	hypothetical protein SMAC_06604 [Sordaria macrospora k-hell]
NCU01901	Normal	22.3955	40.5646	42.5017	39.5055	29.9786	89.5214	2.98618	0.453127	0.441296	-	-	-	-	gi|336465037|gb|EGO53277.1|	hypothetical protein NEUTE1DRAFT_133713 [Neurospora tetrasperma FGSC 2508]
NCU06533	Normal	18.2504	13.7097	10.5047	15.9197	12.6233	37.2232	2.94877	0.368312	0.427682	-	-	-	-	gi|336470712|gb|EGO58873.1|	hypothetical protein NEUTE1DRAFT_145003 [Neurospora tetrasperma FGSC 2508]
NCU09915	fsd-1, female sexual development-1; No protoperithecia and perithecia ( Carrillo et al. 2017/fungidb)	11.3944	29.3122	58.6039	74.6291	60.4456	178.096	2.94638	0.164587	0.419039	-	-	GO:0000909//sporocarp development involved in sexual reproduction;GO:0030437//ascospore formation	-	gi|336471698|gb|EGO59859.1|	hypothetical protein NEUTE1DRAFT_80293 [Neurospora tetrasperma FGSC 2508]
NCU04497	Normal	19.0793	15.1886	8.78788	14.9092	13.344	39.183	2.93637	0.387632	0.380501	-	-	-	-	gi|336471135|gb|EGO59296.1|	hypothetical protein NEUTE1DRAFT_128722 [Neurospora tetrasperma FGSC 2508]
NCU09599	NA	83.0077	226.701	125.555	224.137	177.895	520.966	2.92849	0.435156	0.430233	GO:0005739//mitochondrion	-	-	-	gi|336469004|gb|EGO57167.1|	hypothetical protein NEUTE1DRAFT_84914 [Neurospora tetrasperma FGSC 2508]
NCU09424	NA	0.423654	4.86169	11.0279	8.60746	6.30014	18.3938	2.91958	0.264312	0.467956	-	-	-	-	gi|336467069|gb|EGO55233.1|	hypothetical protein NEUTE1DRAFT_85381 [Neurospora tetrasperma FGSC 2508]
NCU04130	NA	16.0237	41.7913	18.9593	43.8249	39.1128	108.466	2.77315	0.385295	0.404043	-	-	-	ko00480//Glutathione metabolism	gi|336472266|gb|EGO60426.1|	hypothetical protein NEUTE1DRAFT_143849 [Neurospora tetrasperma FGSC 2508]
NCU04474	mol-1, sulfite oxidase, Very few protoperithecia, no perithecia.	26.2163	16.571	6.50202	16.9843	16.5374	44.9456	2.71782	0.368689	0.377886	-	-	GO:0009416//response to light stimulus	-	gi|336471162|gb|EGO59323.1|	hypothetical protein NEUTE1DRAFT_60620 [Neurospora tetrasperma FGSC 2508]
NCU06773	msp-35, Septal pore-associated protein. Normal (fungidb)	21.0985	17.5077	25.9383	27.0858	22.9644	61.9413	2.69727	0.28265	0.437282	-	-	-	-	gi|336468526|gb|EGO56689.1|	hypothetical protein NEUTE1DRAFT_130571 [Neurospora tetrasperma FGSC 2508]
NCU05277	Normal.	26.1238	5.01435	26.6109	11.8532	11.1394	30.0018	2.69331	0.167135	0.395084	-	-	-	-	gi|336471746|gb|EGO59907.1|	hypothetical protein NEUTE1DRAFT_80396 [Neurospora tetrasperma FGSC 2508]
NCU04230	NA.	55.0485	81.7372	48.6596	60.6143	67.3327	173.511	2.57691	0.471079	0.349341	GO:0009514//glyoxysome	GO:0004451//isocitrate lyase activity;GO:0004451//isocitrate lyase activity	GO:0006097//glyoxylate cycle	ko00630//Glyoxylate and dicarboxylate metabolism	gi|85099820|ref|XP_960854.1|	isocitrate lyase [Neurospora crassa OR74A]
NCU03753	ccg-1, normal (&fungidb)	7296.68	5417.89	3041.79	3248.67	11388.2	28609.5	2.51222	0.189374	0.113552	-	-	GO:0009651//response to salt stress;GO:0042149//cellular response to glucose starvation;GO:0071470//cellular response to osmotic stress	-	gi|336473014|gb|EGO61174.1|	hypothetical protein NEUTE1DRAFT_116012 [Neurospora tetrasperma FGSC 2508]
NCU07979	Normal.	13.1506	10.5211	26.4083	16.3212	17.8946	42.99	2.4024	0.244733	0.379651	-	-	-	-	gi|336471317|gb|EGO59478.1|	hypothetical protein NEUTE1DRAFT_79624 [Neurospora tetrasperma FGSC 2508]
tRNA-Lys	NA	0	0	8.15765	3.73459	5.2645	12.4498	2.36486	0	0.299972	-	-	-	-	gi|350287876|gb|EGZ69112.1|	hypothetical protein NEUTE2DRAFT_131525 [Neurospora tetrasperma FGSC 2509]
NCU07468	NA	12.0623	22.8732	17.1578	20.0602	21.464	50.7594	2.36486	0.45062	0.395201	-	-	-	-	gi|85111401|ref|XP_963919.1|	hypothetical protein NCU07468 [Neurospora crassa OR74A]
NCU03659	prk-3, serine/threonine-protein kinase. Normal (fungidb)	69.5477	42.4008	105.333	32.2962	46.7827	108.902	2.32783	0.389349	0.296563	GO:0005675//holo TFIIH complex	GO:0004693//cyclin-dependent protein kinase activity;GO:0008353//RNA polymerase II carboxy-terminal domain kinase activity;GO:0019912//cyclin-dependent protein kinase activating kinase activity	GO:0006468//protein phosphorylation;GO:0045944//positive regulation of transcription from RNA polymerase II promoter;GO:0006979//response to oxidative stress	ko04110//Cell cycle	gi|336473107|gb|EGO61267.1|	hypothetical protein NEUTE1DRAFT_120280 [Neurospora tetrasperma FGSC 2508]
NCU03979	Normal.	200.403	257.968	117.587	97.0601	272.207	632.174	2.32241	0.408065	0.153534	GO:0005739//mitochondrion;GO:0005739//mitochondrion	GO:0004076//biotin synthase activity	GO:0009102//biotin biosynthetic process	ko00780//Biotin metabolism	gi|336466349|gb|EGO54514.1|	biotin synthase [Neurospora tetrasperma FGSC 2508]
NCU10034	NA	159.64	130.752	135.004	119.818	132.023	306.316	2.32018	0.426853	0.39116	-	-	-	-	gi|85089483|ref|XP_957971.1|	hypothetical protein NCU10034 [Neurospora crassa OR74A]
NCU05069	Normal	7.795	21.1319	1.79803	13.3349	23.207	52.6861	2.27026	0.401091	0.253101	-	-	-	-	gi|336466693|gb|EGO54858.1|	hypothetical protein NEUTE1DRAFT_124987 [Neurospora tetrasperma FGSC 2508]
NCU07100	Normal	69.2761	51.7441	87.0388	97.442	116.343	263.302	2.26314	0.19652	0.370077	-	-	-	-	gi|336465773|gb|EGO53938.1|	hypothetical protein NEUTE1DRAFT_118016 [Neurospora tetrasperma FGSC 2508]
NCU04805	Normal	110.107	14.723	62.2961	54.1382	193.517	417.892	2.15946	0.0352316	0.129551	-	-	-	-	gi|336465957|gb|EGO54122.1|	hypothetical protein NEUTE1DRAFT_148545 [Neurospora tetrasperma FGSC 2508]
NCU04955	Normal	0.688124	2.33975	2.34914	3.76405	5.30603	11.353	2.13963	0.206091	0.331547	-	-	-	-	gi|336267559|ref|XP_003348545.1|	hypothetical protein SMAC_05641 [Sordaria macrospora k-hell]
NCU04990	stk-17, Protein serine/threonine kinase. Not formed protoperithecia and perithecia (fungidb, Park et al. 2011)	2.91293	5.9046	8.98808	6.47856	6.41748	13.6199	2.12231	0.433528	0.475669	GO:0005829//cytosol	GO:0004674//protein serine/threonine kinase activity;GO:0005515//protein binding	GO:0006468//protein phosphorylation;GO:0031138//negative regulation of conjugation with cellular fusion;GO:0045835//negative regulation of meiosis;GO:0000909//sporocarp development involved in sexual reproduction;GO:0006979//response to oxidative stress;GO:0030437//ascospore formation;GO:0030448//hyphal growth;GO:0048315//conidium formation;GO:0070787//conidiophore development	-	gi|336470617|gb|EGO58778.1|	hypothetical protein NEUTE1DRAFT_78166 [Neurospora tetrasperma FGSC 2508]
Locus	Sexual development of the mutant	rpkm Δmak2-A	rpkm Δmak2-S	rpkm Δmak1-A	rpkm Δmak1-S	rpkm WT-A	rpkm WT-S	WT-S /WT_A	Δmak2-S /WT_S	Δmak1-S /WT_S	cellular_component	molecular_function	biological_process	pathway	gi_number	blast_nr
Negatively regulated genes
NCU00552	Normal	465.172	5877.86	232.475	5106.83	1049.76	71.331	0.0679501	82.4025	71.5934	-	GO:0016166//phytoene dehydrogenase activity	GO:0000302//response to reactive oxygen species;GO:0009416//response to light stimulus;GO:0009637//response to blue light;GO:0009651//response to salt stress	-	gi|85114548|ref|XP_964713.1|	phytoene dehydrogenase [Neurospora crassa OR74A]
NCU00582	cry, cryptochrome DASH. Abnormal beaks, not formed ascospore (fungidb).	30.7219	56.1952	35.0057	39.2157	72.9991	0.558682	0.00765326	100.585	70.1933	-	-	GO:0009416//response to light stimulus;GO:0043331//response to dsRNA	-	gi|74696815|sp|Q7SI68.1|CRYD_NEUCR	hypothetical protein THITE_2112789 [Thielavia terrestris NRRL 8126]
NCU09236	NA	6.23653	93.5531	9.70597	176.303	9.29453	4.14121	0.445553	22.5908	42.5729	-	-	-	-	gi|336465528|gb|EGO53768.1|	hypothetical protein NEUTE1DRAFT_53312 [Neurospora tetrasperma FGSC 2508]
NCU08770	Normal	27.2175	377.54	12.6704	241.689	21.8047	7.51991	0.344875	50.2053	32.1398	-	-	-	-	gi|336470328|gb|EGO58490.1|	hypothetical protein NEUTE1DRAFT_82922 [Neurospora tetrasperma FGSC 2508]
NCU06306	crf5-1, chromatin remodeling factor 5-1. Reduced ascospore (fungidb).	55.5712	273.635	47.4278	234.495	133.926	8.00321	0.0597586	34.1907	29.3002	-	-	GO:0009416//response to light stimulus	-	gi|336471082|gb|EGO59243.1|	hypothetical protein NEUTE1DRAFT_38710 [Neurospora tetrasperma FGSC 2508]
NCU00585	Normal	1769	2609.01	1360.8	1719.72	3478.7	67.0168	0.0192649	38.9306	25.6611	-	GO:0045436//lycopene beta cyclase activity;GO:0046905//phytoene synthase activity	GO:0009416//response to light stimulus;GO:0009637//response to blue light;GO:0016117//carotenoid biosynthetic process	-	gi|585750|sp|P37295.1|LCPS_NEUCR	phytoene dehydrogenase [Neurospora crassa OR74A]
NCU09830	mig-12, ABC multidrug transporter. Normal (fungidb)	6.78238	527.458	6.4944	406.029	55.3958	17.1655	0.309869	30.7279	23.6538	-	-	GO:0009416//response to light stimulus	-	gi|336473415|gb|EGO61575.1|	hypothetical protein NEUTE1DRAFT_77655 [Neurospora tetrasperma FGSC 2508]
NCU08699	Normal	475.373	226.201	80.0976	245.749	1399.5	11.642	0.00831869	19.4297	21.1089	-	-	GO:0009416//response to light stimulus	-	gi|3023397|sp|Q92247.1|BLI4_NEUCR	2-oxoisovalerate dehydrogenase subunit beta, mitochondrial [Sus scrofa]
NCU10063	Normal	342.19	593.86	492.574	848.222	438.021	42.5285	0.0970922	13.9638	19.9448	-	-	GO:0009416//response to light stimulus	-	gi|336472017|gb|EGO60177.1|	hypothetical protein NEUTE1DRAFT_14110, partial [Neurospora tetrasperma FGSC 2508]
NCU05567	Normal	0.618579	9.46478	3.1676	40.6037	24.5303	2.14855	0.0875874	4.4052	18.8982	-	-	-	-	gi|336466119|gb|EGO54284.1|	hypothetical protein NEUTE1DRAFT_124565 [Neurospora tetrasperma FGSC 2508]
NCU02190	osb-4, oxysterol-binding protein-4. Normal (fungidb)	141.814	1982.02	121.775	2116.18	259.4	125.157	0.482486	15.8363	16.9083	-	-	GO:0009416//response to light stimulus	-	gi|336467616|gb|EGO55780.1|	hypothetical protein NEUTE1DRAFT_131450 [Neurospora tetrasperma FGSC 2508]
NCU05568	Normal	15.9434	49.4272	4.80249	40.3074	17.5625	2.44311	0.139109	20.2313	16.4984	-	-	-	-	gi|350287034|gb|EGZ68281.1|	hypothetical protein NEUTE2DRAFT_96636 [Neurospora tetrasperma FGSC 2509]
NCU08626	Normal	75.9612	208.009	51.0921	244.217	147.029	16.9612	0.115359	12.2639	14.3986	-	-	GO:0009416//response to light stimulus	-	gi|336465567|gb|EGO53807.1|	deoxyribodipyrimidine photolyase [Neurospora tetrasperma FGSC 2508]
NCU07434	Normal	96.2999	337.068	27.0168	285.123	85.8913	23.437	0.272868	14.3819	12.1655	-	-	GO:0009416//response to light stimulus	-	gi|336463258|gb|EGO51498.1|	hypothetical protein NEUTE1DRAFT_88970 [Neurospora tetrasperma FGSC 2508]
NCU06915	Normal	536.609	1554.56	296.62	1317.17	774.473	110.214	0.142309	14.1048	11.951	-	-	GO:0009416//response to light stimulus	-	gi|336466977|gb|EGO55141.1|	hypothetical protein NEUTE1DRAFT_139409 [Neurospora tetrasperma FGSC 2508]
NCU00729	Normal	222.366	386.431	325.725	838.803	340.831	73.1352	0.214579	5.28379	11.4692	-	-	-	-	gi|336463708|gb|EGO51948.1|	hypothetical protein NEUTE1DRAFT_96504 [Neurospora tetrasperma FGSC 2508]
NCU07995	NA	30.5416	26.9603	22.0559	33.9633	28.4673	3.06005	0.107494	8.81041	11.0989	-	-	-	-	gi|336471335|gb|EGO59496.1|	hypothetical protein NEUTE1DRAFT_136559 [Neurospora tetrasperma FGSC 2508]
NCU08457	eas, rodlet protein; Reduced protoperithecia, no perithecia.	47036	6464.92	2504.2	666.816	702.707	61.9479	0.0881561	104.361	10.7641	-	-	GO:0006995//cellular response to nitrogen starvation;GO:0009416//response to light stimulus;GO:0010034//response to acetate;GO:0032922//circadian regulation of gene expression	-	gi|85110176|ref|XP_963300.1|	hydrophobin precursor [Neurospora crassa OR74A]
NCU06231	Normal	27.8495	85.3677	10.2276	40.6233	23.0548	4.10376	0.178	20.8023	9.89906	-	-	-	ko04721//Synaptic vesicle cycle	gi|336469477|gb|EGO57639.1|	hypothetical protein NEUTE1DRAFT_81376 [Neurospora tetrasperma FGSC 2508]
NCU04452	mig-3, 12-oxophytodienoate reductase 1. Normal (fungidb)	1707.36	1335.84	1726.97	925.967	1295.52	94.8697	0.0732288	14.0807	9.76042	-	-	GO:0009416//response to light stimulus	-	gi|336471184|gb|EGO59345.1|	hypothetical protein NEUTE1DRAFT_116490 [Neurospora tetrasperma FGSC 2508]
NCU00360	NA	313.065	1003.25	187.856	799.636	377.216	84.5591	0.224166	11.8645	9.45654	-	-	GO:0009416//response to light stimulus	-	gi|336469901|gb|EGO58063.1|	hypothetical protein NEUTE1DRAFT_146522 [Neurospora tetrasperma FGSC 2508]
NCU09630	Normal	10.5721	25.6765	3.86694	61.3701	24.9551	6.55725	0.262762	3.91574	9.35911	-	-	-	-	gi|164422829|ref|XP_963394.2|	hypothetical protein NCU09630 [Neurospora crassa OR74A]
NCU06420	NA	6183.97	4972.05	1680.73	4317.06	6720.47	473.837	0.0705065	10.4932	9.11084	-	-	GO:0009416//response to light stimulus	-	gi|336469304|gb|EGO57466.1|	hypothetical protein NEUTE1DRAFT_146073 [Neurospora tetrasperma FGSC 2508]
NCU01754	adh-1, alcohol dehydrogenase I. Normal (fungidb)	8830.12	2486.65	10031.5	3378.69	8178.68	397.484	0.0486	6.25597	8.5002	GO:0005625//soluble fraction;GO:0005739//mitochondrion;GO:0005759//mitochondrial matrix;GO:0005739//mitochondrion	GO:0004022//alcohol dehydrogenase (NAD) activity	GO:0000947//amino acid catabolic process to alcohol via Ehrlich pathway;GO:0006116//NADH oxidation;GO:0009416//response to light stimulus;GO:0042149//cellular response to glucose starvation	ko00982//Drug metabolism - cytochrome P450	gi|85083747|ref|XP_957177.1|	alcohol dehydrogenase I [Neurospora crassa OR74A]
NCU03684	NA	376.981	190.479	206.392	256.588	197.348	30.3427	0.153752	6.27761	8.45634	-	-	-	-	gi|336473086|gb|EGO61246.1|	hypothetical protein NEUTE1DRAFT_77119 [Neurospora tetrasperma FGSC 2508]
NCU03967	vvd, vivid PAS protein VVD. Normal (fungidb)	1718.29	2007.85	1056.32	1707.61	1752.92	208.146	0.118743	9.64638	8.20392	GO:0005829//cytosol;GO:0005634//nucleus	GO:0009882//blue light photoreceptor activity;GO:0010181//FMN binding;GO:0042803//protein homodimerization activity;GO:0050660//flavin adenine dinucleotide binding	GO:0009266//response to temperature stimulus;GO:0009416//response to light stimulus;GO:0009649//entrainment of circadian clock;GO:0009906//response to photoperiod, blue light;GO:0010378//temperature compensation of the circadian clock;GO:0016117//carotenoid biosynthetic process;GO:0031000//response to caffeine;GO:0009642//response to light intensity;GO:0090074//negative regulation of protein homo…	-	gi|12831203|gb|AAK08514.1|AF338412_1	hypothetical protein NEUTE1DRAFT_103979 [Neurospora tetrasperma FGSC 2508]
NCU08557	NA	129.974	43.6122	19.4611	16.0367	90.4255	1.98003	0.0218968	22.026	8.09923	-	-	-	-	gi|336470252|gb|EGO58414.1|	hypothetical protein NEUTE1DRAFT_101253 [Neurospora tetrasperma FGSC 2508]
NCU07541	Normal	29.2751	67.6192	149.911	186.483	84.7347	24.3688	0.28759	2.77482	7.65251	-	-	GO:0009416//response to light stimulus	-	gi|336470134|gb|EGO58296.1|	hypothetical protein NEUTE1DRAFT_82714 [Neurospora tetrasperma FGSC 2508]
NCU00236	fpo-1, flavoprotein oxygenase-1; Reduced protoperithecia, no perithecia	125.421	422.265	93.9538	378.978	151.431	51.125	0.337613	8.25947	7.41278	-	-	GO:0009416//response to light stimulus	-	gi|336263256|ref|XP_003346408.1|	hypothetical protein SMAC_05303 [Sordaria macrospora k-hell]
NCU09183	Normal	11.4857	9.9668	39.8231	16.8287	37.9564	2.28559	0.0602163	4.36071	7.36294	-	-	-	ko00380//Tryptophan metabolism	gi|85091828|ref|XP_959093.1|	hypothetical protein NCU09183 [Neurospora crassa OR74A]
NCU00244	gt8-1, Glycosyl transferase. Normal (fungidb)	79.3923	123.885	32.7657	124.079	69.7996	17.1539	0.24576	7.22195	7.23328	-	-	GO:0009416//response to light stimulus	-	gi|336469783|gb|EGO57945.1|	hypothetical protein NEUTE1DRAFT_122280 [Neurospora tetrasperma FGSC 2508]
NCU06119	set-5, Normal (fungidb)	8.25305	2.86997	22.7318	9.38064	12.8103	1.30299	0.101714	2.2026	7.19932	-	GO:0042054//histone methyltransferase activity	-	-	gi|336467218|gb|EGO55382.1|	hypothetical protein NEUTE1DRAFT_147919 [Neurospora tetrasperma FGSC 2508]
NCU05964	Developmental regulator VosA. Normal (fungidb)	39.1191	145.68	177.835	395.732	220.442	57.0766	0.258918	2.55236	6.93335	-	-	GO:0009416//response to light stimulus	-	gi|336466545|gb|EGO54710.1|	hypothetical protein NEUTE1DRAFT_140997 [Neurospora tetrasperma FGSC 2508]
NCU08824	NA	70.4184	450.876	63.7555	291.246	94.9711	44.6396	0.470034	10.1004	6.52438	-	-	GO:0009416//response to light stimulus	-	gi|336471658|gb|EGO59819.1|	hypothetical protein NEUTE1DRAFT_121542 [Neurospora tetrasperma FGSC 2508]
NCU00584	Normal	390.39	495.792	473.501	505.887	649.934	78.9763	0.121514	6.27773	6.40555	-	-	GO:0009416//response to light stimulus	-	gi|336465320|gb|EGO53560.1|	hypothetical protein NEUTE1DRAFT_74264 [Neurospora tetrasperma FGSC 2508]
NCU02356	wc-1, white collar 1. Normal (fungidb)	10.4787	12.3131	9.38153	11.9614	12.4482	1.87334	0.150491	6.57284	6.38511	GO:0005634//nucleus;GO:0005667//transcription factor complex	GO:0003700//sequence-specific DNA binding transcription factor activity;GO:0009882//blue light photoreceptor activity;GO:0043565//sequence-specific DNA binding;GO:0046982//protein heterodimerization activity;GO:0050660//flavin adenine dinucleotide binding	GO:0000909//sporocarp development involved in sexual reproduction;GO:0009416//response to light stimulus;GO:0032922//circadian regulation of gene expression;GO:0042752//regulation of circadian rhythm	ko04712//Circadian rhythm - plant	gi|14917059|sp|Q01371.2|WC1_NEUCR	hypothetical protein NCU02241 [Neurospora crassa OR74A]
NCU02713	csp-1, conidial separation-1. Normal (fungidb)	1533.21	977.217	2005.36	1312.64	1408.24	206.171	0.146403	4.73984	6.36674	-	-	GO:0009416//response to light stimulus;GO:0048315//conidium formation	-	gi|336464702|gb|EGO52942.1|	hypothetical protein NEUTE1DRAFT_119006 [Neurospora tetrasperma FGSC 2508]
NCU07540	NA	7.75286	11.533	14.8877	31.8062	20.6388	5.04909	0.244641	2.28418	6.2994	-	-	-	-	gi|125584262|gb|EAZ25193.1|	hypothetical protein OsJ_08992 [Oryza sativa Japonica Group]
NCU01233	Normal	195.292	11.249	76.3209	12.8478	88.7885	2.08928	0.0235309	5.38414	6.14942	-	-	-	-	gi|336472690|gb|EGO60850.1|	hypothetical protein NEUTE1DRAFT_76366 [Neurospora tetrasperma FGSC 2508]
NCU07837	Normal	32.6348	45.3476	29.3184	53.3722	34.1682	8.86112	0.259338	5.1176	6.02319	-	-	-	ko03420//Nucleotide excision repair	gi|336469238|gb|EGO57400.1|	hypothetical protein NEUTE1DRAFT_121828 [Neurospora tetrasperma FGSC 2508]
NCU11424	NA	276.527	1159.69	278.195	1339.74	514.706	223.508	0.434244	5.18857	5.99413	-	-	GO:0016122//xanthophyll metabolic process	-	gi|336466783|gb|EGO54947.1|	hypothetical protein NEUTE1DRAFT_147619 [Neurospora tetrasperma FGSC 2508]
NCU06781	Normal	156.185	100.065	217.806	255.229	116.332	43.1453	0.37088	2.31927	5.91557	GO:0009277//fungal-type cell wall	-	-	-	gi|336468534|gb|EGO56697.1|	hypothetical protein NEUTE1DRAFT_84161 [Neurospora tetrasperma FGSC 2508]
NCU07962	Normal	1798.33	1411.64	1523.54	1056.31	1784.44	187.662	0.105166	7.52224	5.62878	-	-	GO:0009416//response to light stimulus	-	gi|336470626|gb|EGO58787.1|	hypothetical protein NEUTE1DRAFT_116257 [Neurospora tetrasperma FGSC 2508]
NCU09761	Normal	8.05105	6.84377	16.0329	12.5827	17.7373	2.33035	0.131381	2.9368	5.39949	-	-	-	-	gi|336467910|gb|EGO56073.1|	hypothetical protein NEUTE1DRAFT_83045 [Neurospora tetrasperma FGSC 2508]
NCU05315	Normal	114.372	69.3168	178.831	106.157	114.446	20.6209	0.18018	3.36149	5.14804	-	-	-	-	gi|336471708|gb|EGO59869.1|	hypothetical protein NEUTE1DRAFT_61631 [Neurospora tetrasperma FGSC 2508]
NCU09235	NA	1700.75	1675.65	104.151	1900.25	1430.94	392.926	0.274594	4.26453	4.83616	-	-	GO:0009416//response to light stimulus	-	gi|164423042|ref|XP_963812.2|	conidiation-specific protein-8 [Neurospora crassa OR74A]
NCU09534	ara-2, peroxiredoxin HYR1. Normal (fungidb)	167.822	644.429	272.452	790.984	513.189	182.043	0.354729	3.53998	4.34504	GO:0005622//intracellular	GO:0004602//glutathione peroxidase activity;GO:0008379//thioredoxin peroxidase activity;GO:0047066//phospholipid-hydroperoxide glutathione peroxidase activity	GO:0006979//response to oxidative stress;GO:0009416//response to light stimulus	ko00480//Glutathione metabolism	gi|85089362|ref|XP_957919.1|	peroxiredoxin HYR1 [Neurospora crassa OR74A]
NCU00247	Normal	135.398	90.3812	110.594	98.6642	92.4171	23.0815	0.249754	3.91574	4.27459	-	-	-	-	gi|336469788|gb|EGO57950.1|	hypothetical protein NEUTE1DRAFT_122282 [Neurospora tetrasperma FGSC 2508]
NCU11337	NA	1817.31	1376.8	2437.64	1417.85	1390.91	336.954	0.242255	4.08602	4.20783	-	-	-	-	gi|164424746|ref|XP_001728177.1|	hypothetical protein NCU11337 [Neurospora crassa OR74A]
NCU07776	acw-5, anchored cell wall protein 5; Reduced protoperithecia, no perithecia	559.496	595.867	1099	599.271	962.35	143.075	0.148672	4.16473	4.18852	GO:0030446//hyphal cell wall	-	-	-	gi|336473466|gb|EGO61626.1|	hypothetical protein NEUTE1DRAFT_28401, partial [Neurospora tetrasperma FGSC 2508]
NCU09535	Normal	40.2845	103.377	60.113	123.146	63.0746	29.7005	0.470879	3.48065	4.14627	-	-	GO:0009416//response to light stimulus	-	gi|336472382|gb|EGO60542.1|	hypothetical protein NEUTE1DRAFT_97710 [Neurospora tetrasperma FGSC 2508]
NCU06125	NA	288.078	501.362	327.935	445.863	415.974	110.08	0.264633	4.55452	4.05035	-	-	GO:0043331//response to dsRNA	-	gi|336259883|ref|XP_003344740.1|	hypothetical protein SMAC_06395 [Sordaria macrospora k-hell]
NCU03240	Normal	98.9014	33.8421	212.988	48.4666	60.0121	12.0086	0.200103	2.81814	4.03598	-	-	-	-	gi|336464332|gb|EGO52572.1|	hypothetical protein NEUTE1DRAFT_105554 [Neurospora tetrasperma FGSC 2508]
NCU03682	Normal	81.004	65.1076	48.5989	67.3728	35.7804	17.0624	0.476864	3.81584	3.9486	-	-	-	-	gi|336473087|gb|EGO61247.1|	hypothetical protein NEUTE1DRAFT_144490 [Neurospora tetrasperma FGSC 2508]
NCU08425	Normal	36.5356	24.3584	13.2471	18.6601	14.2044	4.76916	0.335752	5.10748	3.91267	-	-	-	-	gi|336467975|gb|EGO56138.1|	hypothetical protein NEUTE1DRAFT_83144 [Neurospora tetrasperma FGSC 2508]
NCU08727	Normal	147.124	58.3931	53.0879	47.3395	178.152	12.2117	0.0685466	4.78172	3.87656	-	-	-	-	gi|336468032|gb|EGO56195.1|	hypothetical protein NEUTE1DRAFT_101478 [Neurospora tetrasperma FGSC 2508]
SNORD14	NA	28.8065	51.6945	35.512	52.524	31.7319	13.8966	0.437937	3.71995	3.77964	-	-	-	-	gi|240963068|ref|XP_002400665.1|	hypothetical protein IscW_ISCW000154 [Ixodes scapularis]
NCU02771	Normal	132.305	285.363	126.036	235.302	139.391	62.4482	0.448006	4.5696	3.76796	GO:0005634//nucleus;GO:0005737//cytoplasm	GO:0004853//uroporphyrinogen decarboxylase activity	GO:0006783//heme biosynthetic process;GO:0009416//response to light stimulus	ko00860//Porphyrin and chlorophyll metabolism	gi|336465458|gb|EGO53698.1|	uroporphyrinogen decarboxylase [Neurospora tetrasperma FGSC 2508]
NCU00957	acw-2, anchored cell wall protein 2. Normal (fungidb)	223.85	366.869	309.122	236.7	181.979	63.7976	0.350577	5.75052	3.71017	GO:0030446//hyphal cell wall	-	-	-	gi|336463952|gb|EGO52192.1|	hypothetical protein NEUTE1DRAFT_149778 [Neurospora tetrasperma FGSC 2508]
NCU07585	Normal	1175.02	585.686	713.97	591.501	937.584	159.616	0.170242	3.66934	3.70577	-	-	GO:0009416//response to light stimulus	-	gi|336470396|gb|EGO58557.1|	hypothetical protein NEUTE1DRAFT_77927 [Neurospora tetrasperma FGSC 2508]
NCU02637	NA	21.1218	27.7669	34.2716	32.8186	28.9483	9.27709	0.320471	2.99306	3.5376	-	-	-	-	gi|336464782|gb|EGO53022.1|	hypothetical protein NEUTE1DRAFT_119034 [Neurospora tetrasperma FGSC 2508]
NCU04567	NA	1132.51	658.522	506.945	577.405	439.491	164.678	0.374701	3.99885	3.50627	-	-	-	-	gi|297598799|ref|NP_001046251.2|	Os02g0206100 [Oryza sativa Japonica Group]
NCU08131	gh13-1, Alpha-amylase; Small immature protoperithecia, no perithecia.The mutant phenotype is not co-segregate well with hygromycin resistance.	301.39	237.011	294.009	261.847	223.058	75.8043	0.339842	3.12661	3.45425	-	-	-	-	gi|336467627|gb|EGO55791.1|	hypothetical protein NEUTE1DRAFT_86469 [Neurospora tetrasperma FGSC 2508]
NCU01538	Normal	259.467	190.578	227.302	206.182	195.934	61.2512	0.312611	3.11142	3.36617	-	-	-	-	gi|336468189|gb|EGO56352.1|	hypothetical protein NEUTE1DRAFT_147046 [Neurospora tetrasperma FGSC 2508]
NCU05338	Normal	3907.22	364.604	2485.68	421.878	2162.34	125.588	0.0580796	2.90317	3.35922	GO:0031966//mitochondrial membrane	-	-	-	gi|336468714|gb|EGO56877.1|	hypothetical protein NEUTE1DRAFT_117515 [Neurospora tetrasperma FGSC 2508]
NCU07345	Normal	66.3361	46.3641	18.033	22.2708	96.8891	6.82693	0.0704613	6.79135	3.26219	-	-	-	-	gi|336464006|gb|EGO52246.1|	hypothetical protein NEUTE1DRAFT_90331 [Neurospora tetrasperma FGSC 2508]
NCU09473	Normal	26.6125	53.3008	35.4691	35.8942	26.504	11.0795	0.418031	4.81076	3.23969	-	-	-	-	gi|336467887|gb|EGO56050.1|	hypothetical protein NEUTE1DRAFT_146838 [Neurospora tetrasperma FGSC 2508]
NCU00586	Normal	529.214	99.444	299.53	59.8004	323.441	18.4698	0.0571042	5.38414	3.23774	GO:0009277//fungal-type cell wall	-	GO:0009416//response to light stimulus	-	gi|336465323|gb|EGO53563.1|	hypothetical protein NEUTE1DRAFT_92972 [Neurospora tetrasperma FGSC 2508]
NCU02608	Normal	14.7304	13.4003	6.17564	15.1458	17.9344	4.71248	0.262762	2.84357	3.21398	-	-	-	-	gi|350296915|gb|EGZ77892.1|	hypothetical protein NEUTE2DRAFT_49916 [Neurospora tetrasperma FGSC 2509]
NCU09316	NA	28.0046	112.636	130.322	176.106	118.524	55.2904	0.466493	2.03718	3.18511	-	-	-	-	gi|336464543|gb|EGO52783.1|	hypothetical protein NEUTE1DRAFT_72774 [Neurospora tetrasperma FGSC 2508]
NCU08291	NA	207.784	334.512	221.552	301.481	387.344	95.2387	0.245876	3.51236	3.16553	GO:0005739//mitochondrion;GO:0005743//mitochondrial inner membrane	GO:0004325//ferrochelatase activity	GO:0006783//heme biosynthetic process;GO:0009416//response to light stimulus	ko00860//Porphyrin and chlorophyll metabolism	gi|336470967|gb|EGO59128.1|	ferrochelatase mitochondrial precursor [Neurospora tetrasperma FGSC 2508]
NCU01997	abc-10, ABC transporter-10. Normal (fungidb)	86.0365	84.6297	69.3894	81.1006	60.8861	26.7132	0.43874	3.16809	3.03598	-	-	GO:0009416//response to light stimulus	-	gi|350297264|gb|EGZ78241.1|	ABC1-domain-containing protein [Neurospora tetrasperma FGSC 2509]
NCU02250	oli, ATP synthase subunit ATP9; No protoperithecia and perithecia	1379.74	1839.71	1382.68	1330.55	901.822	439.254	0.487074	4.18827	3.02911	-	-	-	ko00190//Oxidative phosphorylation	gi|85094506|ref|XP_959894.1|	ATP synthase protein 9, mitochondrial precursor [Neurospora crassa OR74A]
NCU03869	Normal	19.3822	41.3724	15.0715	19.1847	20.4016	6.35811	0.311648	6.50703	3.01736	-	-	-	-	gi|336466455|gb|EGO54620.1|	hypothetical protein NEUTE1DRAFT_148908 [Neurospora tetrasperma FGSC 2508]
NCU05477	Normal	5.81465	10.9446	6.38045	12.9821	13.2678	4.32779	0.326187	2.52891	2.99972	-	-	-	-	gi|336468609|gb|EGO56772.1|	hypothetical protein NEUTE1DRAFT_123233 [Neurospora tetrasperma FGSC 2508]
NCU01812	Normal	22.4015	1.82144	14.9625	1.97885	32.1866	0.676594	0.021021	2.69207	2.92472	-	-	-	-	gi|336468445|gb|EGO56608.1|	hypothetical protein NEUTE1DRAFT_138722 [Neurospora tetrasperma FGSC 2508]
NCU06185	Normal	688.277	1216.07	2234.98	916.034	1395.21	315.293	0.225983	3.85695	2.90534	GO:0030446//hyphal cell wall	-	-	-	gi|336469426|gb|EGO57588.1|	hypothetical protein NEUTE1DRAFT_116873 [Neurospora tetrasperma FGSC 2508]
NCU06736	Normal	86.0568	57.3356	180.637	58.1599	171.658	20.1963	0.117655	2.83891	2.87973	-	-	-	-	-	-
NCU02956	NA	57.3209	39.5017	61.403	48.2946	35.5986	16.7961	0.471821	2.35183	2.87534	-	-	-	-	gi|350295428|gb|EGZ76405.1|	acid protease [Neurospora tetrasperma FGSC 2509]
NCU09162	Normal	12.036	17.7105	28.2664	21.1458	15.7271	7.56822	0.481221	2.34012	2.79402	-	-	-	-	gi|350291295|gb|EGZ72509.1|	hypothetical protein NEUTE2DRAFT_150857 [Neurospora tetrasperma FGSC 2509]
NCU09141	Normal	122.655	404.732	125.799	413.218	473.474	148.864	0.314407	2.71881	2.77582	-	-	GO:0009416//response to light stimulus	-	gi|350296292|gb|EGZ77269.1|	Aldo/keto reductase [Neurospora tetrasperma FGSC 2509]
NCU03222	Normal	785.912	854.473	750.234	752.396	1631.94	274.274	0.168066	3.1154	2.74323	-	-	-	-	gi|336464350|gb|EGO52590.1|	hypothetical protein NEUTE1DRAFT_150106 [Neurospora tetrasperma FGSC 2508]
NCU04343	Normal	378.44	470.447	435.207	307.711	756.79	112.484	0.148634	4.18233	2.73559	-	-	GO:0009416//response to light stimulus;GO:0033194//response to hydroperoxide	-	gi|336471301|gb|EGO59462.1|	hypothetical protein NEUTE1DRAFT_145472 [Neurospora tetrasperma FGSC 2508]
NCU08621	Normal	101.778	205.141	178.652	163.165	124.25	59.6779	0.480305	3.43748	2.73409	-	-	-	-	gi|336465562|gb|EGO53802.1|	hypothetical protein NEUTE1DRAFT_93432 [Neurospora tetrasperma FGSC 2508]
NCU06619	Normal	49.8751	1.67906	71.4357	1.15764	36.7174	0.428797	0.0116783	3.91574	2.69974	-	-	-	-	gi|85107357|ref|XP_962361.1|	hypothetical protein NCU06619 [Neurospora crassa OR74A]
NCU05667	Normal	5670.04	402.516	4200.37	354.269	7784.1	132.638	0.0170396	3.0347	2.67095	GO:0030446//hyphal cell wall	-	-	-	gi|336469126|gb|EGO57288.1|	hypothetical protein NEUTE1DRAFT_116761 [Neurospora tetrasperma FGSC 2508]
NCU01060	NA	2696.97	475.373	92.6833	179.745	3090.48	68.3112	0.0221037	6.95894	2.63127	-	-	-	-	gi|336472857|gb|EGO61017.1|	hypothetical protein NEUTE1DRAFT_115951 [Neurospora tetrasperma FGSC 2508]
NCU08280	NA	371.446	218.448	465.544	151.882	417.678	57.7291	0.138214	3.78401	2.63094	-	-	GO:0009416//response to light stimulus	ko00909//Sesquiterpenoid and triterpenoid biosynthesis	gi|336470977|gb|EGO59138.1|	hypothetical protein NEUTE1DRAFT_116406 [Neurospora tetrasperma FGSC 2508]
NCU03873	Normal	176.918	463.281	169.239	204.59	214.68	79.3684	0.369705	5.8371	2.57772	-	-	-	-	gi|336466450|gb|EGO54615.1|	hypothetical protein NEUTE1DRAFT_132099 [Neurospora tetrasperma FGSC 2508]
NCU11276	NA	4291.6	635.077	893.262	308.135	2610.5	120.923	0.046322	5.25189	2.54818	-	-	-	-	gi|336472914|gb|EGO61074.1|	hypothetical protein NEUTE1DRAFT_76779 [Neurospora tetrasperma FGSC 2508]
NCU09326	gh17-4. Normal (fungidb)	1026.58	782.583	3789.9	647.89	1696.65	264.754	0.156045	2.95588	2.44714	GO:0030446//hyphal cell wall	-	-	-	gi|350296646|gb|EGZ77623.1|	glycoside hydrolase [Neurospora tetrasperma FGSC 2509]
NCU02690	NA	18.4276	14.3942	12.5393	14.9837	19.476	6.27081	0.321976	2.29543	2.38943	-	-	-	-	gi|336464728|gb|EGO52968.1|	hypothetical protein NEUTE1DRAFT_91823 [Neurospora tetrasperma FGSC 2508]
NCU01124	Normal	56.5424	33.0651	36.9626	36.6633	45.0569	16.0178	0.355502	2.06427	2.28891	-	-	-	-	gi|336472792|gb|EGO60952.1|	hypothetical protein NEUTE1DRAFT_127718 [Neurospora tetrasperma FGSC 2508]
NCU07960	Normal	14.6823	16.3437	17.4535	16.3903	14.633	7.28525	0.497865	2.24339	2.24979	-	-	-	-	gi|336470627|gb|EGO58788.1|	hypothetical protein NEUTE1DRAFT_128330 [Neurospora tetrasperma FGSC 2508]
NCU03530	acw-6, anchored cell wall protein 6; Small immature protoperithecia, no perithecia. The mutant phenotype is not co-segregate well with hygromycin resistance.	331.699	134.801	702.429	137.345	218.066	62.1955	0.285214	2.16738	2.20828	GO:0030446//hyphal cell wall	-	GO:0009416//response to light stimulus	-	gi|336468938|gb|EGO57101.1|	hypothetical protein NEUTE1DRAFT_117584 [Neurospora tetrasperma FGSC 2508]
NCU08726	fl, fluffy. Normal (fungidb)	64.6724	39.8908	52.8172	29.6805	52.9858	13.4982	0.254751	2.95527	2.19885	-	GO:0030528//transcription regulator activity	GO:0048315//conidium formation	-	gi|85110697|ref|XP_963587.1|	hypothetical protein NCU08726 [Neurospora crassa OR74A]
NCU00276	Normal	10.2964	17.1655	11.1036	11.6634	43.6095	5.33671	0.122375	3.2165	2.18551	-	-	GO:0009416//response to light stimulus	-	gi|164428985|ref|XP_957747.2|	DNA polymerase gamma [Neurospora crassa OR74A]
NCU09267	NA	4.99349	26.8831	10.9858	24.5397	128.103	11.4664	0.0895096	2.34451	2.14013	-	-	-	-	gi|336465492|gb|EGO53732.1|	hypothetical protein NEUTE1DRAFT_150970 [Neurospora tetrasperma FGSC 2508]
NCU01181	acd-3, acyl-CoA dehydrogenase family member 11. Normal (fungidb)	216.275	240.744	205.373	204.427	437.51	96.1993	0.219879	2.50255	2.12504	GO:0009514//glyoxysome	-	-	ko03320//PPAR signaling pathway	gi|336472738|gb|EGO60898.1|	hypothetical protein NEUTE1DRAFT_127677 [Neurospora tetrasperma FGSC 2508]
NCU01911	Normal	31.4696	24.2908	29.1734	22.4714	34.6655	10.6792	0.308066	2.27458	2.10421	-	-	-	-	gi|336465047|gb|EGO53287.1|	hypothetical protein NEUTE1DRAFT_92454 [Neurospora tetrasperma FGSC 2508]
NCU05871	Normal	29.4074	17.612	24.5276	14.6235	21.3505	6.96426	0.326187	2.52891	2.0998	-	-	-	-	gi|342877264|gb|EGU78750.1|	hypothetical protein FOXB_10740 [Fusarium oxysporum Fo5176]
NCU06737	Normal	37.9477	34.4248	81.6712	36.0999	55.5149	17.1921	0.309684	2.00236	2.0998	-	-	-	-	gi|336468488|gb|EGO56651.1|	hypothetical protein NEUTE1DRAFT_84051 [Neurospora tetrasperma FGSC 2508]
NCU04195	pup-6, purine-cytosine permease FCY21. Normal (fungidb)	55.6283	36.7785	91.0455	25.5809	73.3817	12.3245	0.167951	2.98417	2.07561	-	-	-	-	gi|336472197|gb|EGO60357.1|	hypothetical protein NEUTE1DRAFT_75338 [Neurospora tetrasperma FGSC 2508]
NCU04921	Normal	59.3895	44.6136	39.6062	33.2417	52.0323	16.0707	0.308861	2.77608	2.06846	-	-	GO:0009416//response to light stimulus	-	gi|336470552|gb|EGO58713.1|	hypothetical protein NEUTE1DRAFT_120680 [Neurospora tetrasperma FGSC 2508]
NCU10429	NA	4.06619	18.6648	7.63472	10.1678	11.6457	4.94316	0.424462	3.77589	2.05695	-	-	-	-	gi|336470085|gb|EGO58247.1|	hypothetical protein NEUTE1DRAFT_101117 [Neurospora tetrasperma FGSC 2508]
NCU10011	Normal	105.031	147.891	135.539	89.079	138.483	43.7055	0.315603	3.3838	2.03816	-	-	GO:0009416//response to light stimulus	-	gi|336466212|gb|EGO54377.1|	hypothetical protein NEUTE1DRAFT_68965 [Neurospora tetrasperma FGSC 2508]
NCU06010	Normal	12.4669	30.1365	22.2775	12.3298	46.5633	6.08935	0.130776	4.94905	2.02481	-	-	-	-	gi|336466491|gb|EGO54656.1|	hypothetical protein NEUTE1DRAFT_113118 [Neurospora tetrasperma FGSC 2508]
NCU01546	Normal	2305.69	202.013	2355.66	165.587	2091.43	82.2759	0.0393395	2.45532	2.01258	GO:0005739//mitochondrion	-	-	ko00860//Porphyrin and chlorophyll metabolism	gi|336468198|gb|EGO56361.1|	hypothetical protein NEUTE1DRAFT_117294 [Neurospora tetrasperma FGSC 2508]
NCU09115	cyp450-23, cytochrome P450 52A11.Normal (fungidb)	35.2132	27.33	32.8297	26.3203	55.8649	13.1282	0.234999	2.08178	2.00487	-	-	GO:0009416//response to light stimulus	-	gi|350296322|gb|EGZ77299.1|	cytochrome P450 [Neurospora tetrasperma FGSC 2509]
Note: 1) WT: wild type; ∆mak2: mak-2 deletion mutant;∆mak1: mak-1 deletion mutant; -A: samples of N. crassa in vegetative growth stage; -S: samples of N. crassa after 3.5 days of sexual development induction. 2) Locus numbers and function were annotated according to the N. crassa genome assembly (http://fungidb.org/fungidb/). 3) RPKM: Reads Per Kilobase of exon model per Million mapped reads.
